# Supplementary material for: MYCN and MAX alterations in Wilms tumor and identification of novel N-MYC interaction partners as biomarker candidates
Source: Cancer Cell Int. 2021 Oct 24;21:555. doi: 10.1186/s12935-021-02259-2 (PMC8543820; doi:10.1186/s12935-021-02259-2)
Supplement: Supplementary file 6 — Additional file 6: Table S1. Summary of mutation screening results and clinical data. Table S2. Overlap of WT patients with the MYCN P44L and DROSHA E1147K mutations. p = p-value (two-tailed Fisher's exact test). Table S3. Proteins identified in N-MYC protein complexes. Table S4. Cellular component clustering for N-MYC interacting proteins identified in MS. Table S5. Statistics of MYCN/YEATS2/PEG10 expression in Wilms tumor. Table S6. Oligonucleotides for MYCN and MAX mutation screening. Table S7. Oligonucleotides for gene cloning. Table S8. Doxycycline concentrations for MYCN/MAX induction. Table S9. Oligonucleotides for real-time PCR. Table S10. Antibodies for Western Blot. [file 12935_2021_2259_MOESM6_ESM.xlsx]

## Sheet: Table S1
Table S1. Summary of mutation screening results and clinical data
ID	sex	age (month)	localization	histology	clinical stage	metastasis	local relapse	death	therapy	mutation	tumor DNA allele	tumor cDNA allele	Other genomic alterations
ws02	m	85	le	m	1	n	n	n	ct	MYCN c.C131T:p.P44L	0.5	n.d.
ws22	m	97	le	r	2	n	n	n	ct	MYCN c.C131T:p.P44L	0.2	n.d.
ws34	m	50	ri	r	2	n	n	n	ct	MYCN c.C131T:p.P44L	0.2	0.2
ws35	m	62	le	r	2	y	n	n	ct	MYCN c.C131T:p.P44L	0.2	0
ws122	f	45	le	b*	1	-	y	y	ps	MYCN c.C131T:p.P44L	0.5	0.2
ws145re	f	43	ri	e	2	y	y	n	ct	MYCN c.C131T:p.P44L	0.1	0.05	DROSHA E1147K, SIX1 Q177R
ws215	m	75	le	r	3	y	n	n	ct	MYCN c.C131T:p.P44L	0.5	0.2
ws261	f	178	-	m	3	n	n	n	ct	MYCN c.C131T:p.P44L	0.5	0.5
ws378	f	81	ri	m	1	n	n	n	ct	MYCN c.C131T:p.P44L	0.5	0.5
ws434	f	116	ri	r	2	n	n	n	ct	MYCN c.C131T:p.P44L	0.5	0.25
ws465	f	66	le	e	3	y	n	n	ct	MYCN c.C131T:p.P44L	0.2	0.2	WT1 P66L
ws520	f	102	ri	st	1	n	n	n	ct	MYCN c.C131T:p.P44L	0.5	0.5	CTNNB1 del S45
ws558li	m	55	le	r	1	y	y	y	ct	MYCN c.C131T:p.P44L	0.5	0.5
ws628	m	88	ri	m	2	y	y	n	ct	MYCN c.C131T:p.P44L	0.5	0.5
ws632	m	116	le	e	1	n	n	n	ct	MYCN c.C131T:p.P44L	0.5	0.5
ws787	f	58	ri	r	2	n	n	n	ct	MYCN c.C131T:p.P44L	0.5	0.5
ws792	m	52	le	m	1	n	n	n	ct	MYCN c.C131T:p.P44L	0.5	0.5
ws811	f	23	ri	m	-	n	n	n	ct	MYCN c.C131T:p.P44L	0.2	0.5	DROSHA E1147K
ws914	f	87	-	b	3	y	y	y	ct	MYCN c.C131T:p.P44L	1	1	TP53 R248W
ws969	f	58	le	r	1	n	y	n	ct	MYCN c.C131T:p.P44L	0.2	n.d.
ws970li	f	49	le	b	1	n	n	n	ct	MYCN c.C131T:p.P44L	0.1	0.1
ws988	m	116	-	r	2	n	n	n	ct	MYCN c.C131T:p.P44L	0.2	0.1
ws1129	f	109	-	b	3	n	n	n	ct	MYCN c.C131T:p.P44L	0.5	0.5
ws1210	f	-	-	b	2	-	-	n	-	MYCN c.C131T:p.P44L	0.1	0.05	DROSHA E1147K
ws243	m	85	le	r	1	n	n	n	ct	MAX c.G179A:p.R60Q	0.2	0
ws299	m	54	ri	r	3	y	y	y	ct	MAX c.G179A:p.R60Q	0,1; 0,2; 0,3	0.3
ws672	f	50	ri	r	3	y	n	n	ct	MAX c.G179A:p.R60Q	0,05; 0,1	n.d.
ws692	m	21	ri	r	1	n	n	n	ct	MAX c.G179A:p.R60Q	0; 0,2	0.2
ws806	f	26	ri	m	-	-	-	n	ct	MAX c.G179A:p.R60Q	0; 0,2	0
ws931	f	38	ri	m	1	y	y	n	ct	MAX c.G179A:p.R60Q	0; 0,05; 0,2	n.d.	SIX1 Q177R
ws1106	m	12	-	b	2	y	n	n	ct	MAX c.G179A:p.R60Q	0; 0,2	n.d.
	f= female		le = left	e = epithelial					ct = chemotherapy			n.d. = not done
	m= male		ri = right	m = mixed					ps = primary surgery		multiple values denote independent biopsies
				n = necrotic
				r = regressive		- = no event, but follow-up data < 2 years
				st = stromal
				b* = blastemal, primary surgery
				b = blastemal

## Sheet: Table S4
Table S4. Incidence of the MYCN-P44L and MAX-R60Q mutations in other pediatric renal tumor samples.
	MYCN-P44L	MAX-R60Q
Mesoblastic nephroma	0/29	0/28
Cystic Partially Differentiated Nephroblastoma	0/9	0/9
Clear Cell Sarcoma of Kidney	0/35	0/35
Rhabdoid Tumor of Kidney	0/15	0/15
Renal Cell Carcinoma	0/7	0/7

## Sheet: Table S2
Table S2. Overlap of WT patients with the MYCN P44L and DROSHA E1147K mutations. p = p-value (two-tailed Fisher's exact test).
	DROSHA WT	DROSHA E1147K
MYCN WT	524	25
MYCN P44L	19	3
p = 0,0869

## Sheet: Table S3 (List)
Table S3: Proteins identified in N-MYC protein complexes.
Protein.names	Gene.names	Protein.Ids	Peptide.counts..all.	Peptide.counts..razor.unique.	Peptide.counts..unique.	Peptides.Repl1_Ctrl	Peptides.Repl1_PL44	Peptides.Repl1_WT	Peptides.Repl2_Ctrl	Peptides.Repl2_PL44	Peptides.Repl2_WT	Razor...unique.peptides.Repl1_Ctrl	Razor...unique.peptides.Repl1_PL44	Razor...unique.peptides.Repl1_WT	Razor...unique.peptides.Repl2_Ctrl	Razor...unique.peptides.Repl2_PL44	Razor...unique.peptides.Repl2_WT	Unique.peptides.Repl1_Ctrl	Unique.peptides.Repl1_PL44	Unique.peptides.Repl1_WT	Unique.peptides.Repl2_Ctrl	Unique.peptides.Repl2_PL44	Unique.peptides.Repl2_WT	log2.Ratio.filt.LFQ.intensity.Repl1_WT_vs_Repl1_Ctrl	log10.filt.LFQ.intensity.Repl1_WT_plus_Repl1_Ctrl	sig_Repl1_WT_vs_Repl1_Ctrl	log2.Ratio.filt.LFQ.intensity.Repl2_WT_vs_Repl2_Ctrl	log10.filt.LFQ.intensity.Repl2_WT_plus_Repl2_Ctrl	sig_Repl2_WT_vs_Repl2_Ctrl	median_WT	intens_WT	sig_WT	log2.Ratio.filt.LFQ.intensity.Repl1_PL44_vs_Repl1_Ctrl	log10.filt.LFQ.intensity.Repl1_PL44_plus_Repl1_Ctrl	sig_Repl1_PL44_vs_Repl1_Ctrl	log2.Ratio.filt.LFQ.intensity.Repl2_PL44_vs_Repl2_Ctrl	log10.filt.LFQ.intensity.Repl2_PL44_plus_Repl2_Ctrl	sig_Repl2_PL44_vs_Repl2_Ctrl	median_ PL44	intens_ PL44	sig_PL44
Cyclin-dependent kinase 1	CDC2;CDK1	A0A024QZP7;P06493;P06493-2;E5RIU6;A0A087WZZ9;K7ELV5;G3V317	11;11;9;7;7;2;1	10;10;9;6;6;1;1	9;9;8;5;5;0;0	5	7	4	5	8	4	4	6	3	4	7	3	3	5	2	3	6	3	0.171768	9.03835	0	0.906813	9.13133	0	0.257165	9.08733	0	1.18631	9.226	0	1.15213	9.18089	0	0.861673	9.20403	0
Vigilin	HDLBP	A0A024R4E5;Q00341;Q00341-2;H0Y394;H7C0A4;C9J5E5;C9JIZ1;H7BZC3;C9JZI8;H7C2D1;C9JHS7;C9JHZ8;C9JES8;C9JT62;C9JK79;C9JBS3;C9JEJ8;C9JHN6;C9JQ82;C9JMQ6;C9JHS9;C9J739;H7C3D0	35;34;30;25;9;8;8;8;7;7;6;6;6;5;5;4;4;4;3;2;1;1;1	35;34;30;25;9;8;8;8;7;7;6;6;6;5;5;4;4;4;3;2;1;1;1	35;34;30;25;9;8;8;8;7;7;6;6;6;5;5;4;4;4;3;2;1;1;1	20	13	15	20	11	18	20	13	15	20	11	18	20	13	15	20	11	18	-0.531242	9.67236	0	-0.216731	9.67361	0	-0.654769	9.67298	0	-0.720365	9.64997	0	-0.689385	9.61352	0	-1.03588	9.63213	0
40S ribosomal protein S9	RPS9	A0A024R4M0;P46781;B5MCT8;C9JM19;F2Z3C0;A8MXK4	27;27;19;19;6;6	27;27;19;19;6;6	27;27;19;19;6;6	24	24	22	26	21	23	24	24	22	26	21	23	24	24	22	26	21	23	0.00270448	12.0012	0	0.246434	11.9257	0	-0.148054	11.9651	0	-0.194156	11.9726	0	-0.628235	11.8027	0	-0.726233	11.8959	0
Proteasome subunit alpha type;Proteasome subunit alpha type-2	PSMA2	A0A024RA52;P25787;H3BT36;H7C402;C9JCK5	5;5;2;1;1	5;5;2;1;1	5;5;2;1;1	5	1	5	4	2	1	5	1	5	4	2	1	5	1	5	4	2	1	0.456215	8.74639	0			0	0.26494	8.74639	0	0.020229	8.67538	0			0	-0.3112	8.67538	0
Diablo homolog, mitochondrial	DIABLO	A0A024RBT2;Q9NR28-2;Q9NR28;Q9NR28-3;H7BZQ7;H7BZK7;A0A2U3TZH2	6;6;6;5;1;1;1	6;6;6;5;1;1;1	6;6;6;5;1;1;1	4	3	1	5	2	2	4	3	1	5	2	2	4	3	1	5	2	2			0	-0.618138	9.50021	0	-0.928462	9.50021	0	-2.12928	9.66155	1	-1.09872	9.44874	0	-2.02072	9.56805	0
MHC class I polypeptide-related sequence A, isoform CRA_a	MICA	A0A024RCL3;Q96QC4;A0A0G2JK11;A0A0G2JJ55;A0A1W2PRA6;A0A1W2PPN1;H0Y615;A0A140T9T9;A0A140T9P3;A0A140T986;Q29983;A0A140T9B8;A0A140T9Z8;A0A140T9M1;A0A140T9I5;A0A140T9H4;A0A140T9D8;A0A0G2JHB5;A0A0G2JH91;F5H7Q8;A0A140T979;X6R344;A0A140T9M6;A0A0G2JH58;Q29983-2;Q29980-2;Q29980	7;7;6;4;4;4;3;3;3;3;3;2;1;1;1;1;1;1;1;1;1;1;1;1;1;1;1	7;7;6;4;4;4;3;3;3;3;3;2;1;1;1;1;1;1;1;1;1;1;1;1;1;1;1	7;7;6;4;4;4;3;3;3;3;3;2;1;1;1;1;1;1;1;1;1;1;1;1;1;1;1	3	2	1	7	3	1	3	2	1	7	3	1	3	2	1	7	3	1							0			-1.12652	9.19461	0	-1.83116	9.33701	1	-1.78741	9.27162	1
Large proline-rich protein BAG6	BAT3;BAG6	A0A024RCR6;A0A0G2JK23;P46379-2;P46379;P46379-3;A0A0G2JL47;P46379-4;P46379-5;F6S6P2;X6REW1;A0A0G2JJM1;F6UR09;F6U1F2;F6XTU0;A0A0G2JJR8;A0A1B0GX79;F6WML8;F6VEM6;F6X9W3;F6U341;F6TC96;H0Y4L1;H0Y710	9;9;9;9;9;7;7;7;5;5;5;3;3;3;3;3;3;3;3;3;2;1;1	9;9;9;9;9;7;7;7;5;5;5;3;3;3;3;3;3;3;3;3;2;1;1	9;9;9;9;9;7;7;7;5;5;5;3;3;3;3;3;3;3;3;3;2;1;1	5	5	4	3	4	5	5	5	4	3	4	5	5	5	4	3	4	5	-0.732207	8.91097	0	0.269365	8.9277	0	-0.507264	8.91942	0	-0.112355	8.99076	0	0.499482	8.96693	0	-0.150955	8.979	0
Phospholipid-transporting ATPase;Phospholipid-transporting ATPase IG	ATP11C	A0A067XG54;Q8NB49-3;Q8NB49-2;Q8NB49-4;Q8NB49;H7C0E8	11;11;10;10;10;3	11;11;10;10;10;3	11;11;10;10;10;3	9	2	3	3	1	1	9	2	3	3	1	1	9	2	3	3	1	1							0			-2.2128	9.12452	1			0	-2.71638	9.12452	0
Dystrophin	DMD	A0A087WV90;E9PDN5;A0A087WTU7;A0A075B6G3;P11532-4;P11532;P11532-3;P11532-2	5;5;5;5;5;5;3;3	2;2;2;2;2;2;1;1	2;2;2;2;2;2;1;1	2	1	1	2	3	2	0	0	0	1	2	0	0	0	0	1	2	0							0					0	0.641232		0	0		0
Cysteine-rich protein 2-binding protein	CSRP2BP	A0A075B6H4;Q9H8E8;Q9H8E8-2;D6RAU4	6;6;5;1	6;6;5;1	6;6;5;1	0	4	1	0	4	0	0	4	1	0	4	0	0	4	1	0	4	0							0			1.12687	8.91152	0	1.09288	8.74091	0	0.799426	8.83454	0
Immunoglobulin kappa variable 2-29	IGKV A18;IGKV2D-26;IGKV2D-29	A2NJV5;A0A0A0MRZ7;A0A075B6S2;A0A087X0Q4;A0A0C4DH68;A0A075B6R9;A0A075B6S6;A0A075B6P5;A0A087WW87;P06310;P01615;P01614	3;3;3;1;1;1;1;1;1;1;1;1	3;3;3;1;1;1;1;1;1;1;1;1	3;3;3;1;1;1;1;1;1;1;1;1	1	2	2	3	2	2	1	2	2	3	2	2	1	2	2	3	2	2	2.53807		0	0.99809	9.18773	0	0.656732	9.18773	0	3.03448		0	1.95328	9.39874	0	1.50389	9.39874	0
Activating molecule in BECN1-regulated autophagy protein 1	AMBRA1	A0A075B6T1;Q9C0C7-4;Q9C0C7-2;Q9C0C7-3;Q9C0C7;Q9C0C7-5;Q9C0C7-6;H0YE34	7;7;7;7;7;7;5;1	7;7;7;7;7;7;5;1	7;7;7;7;7;7;5;1	0	4	2	2	2	3	0	4	2	2	2	3	0	4	2	2	2	3							0			0.224356	8.66637	0			0	-0.0946876	8.66637	0
Epiplakin	EPPK1	A0A075B730;P58107	67;67	61;61	61;61	7	45	41	7	50	32	4	39	36	3	44	26	4	39	36	3	44	26	4.03709	9.74203	2	4.38401	9.90721	2	3.97436	9.83243	2	3.84176	9.68682	2	3.90583	9.771	1	3.5827	9.73095	2
DDB1- and CUL4-associated factor 13	DCAF13	A0A087WT20;Q9NV06;B3KME9;E5RHM4;A0A087X1F8;Q9NV06-2	25;25;14;9;9;5	25;25;14;9;9;5	25;25;14;9;9;5	14	12	16	12	9	10	14	12	16	12	9	10	14	12	16	12	9	10	0.718031	9.92144	0	1.02481	9.88443	0	0.604313	9.90333	0	0.11972	9.81845	0	0.392293	9.76639	0	-0.0839724	9.7932	0
Cat eye syndrome critical region protein 2	CECR2	B7WPH3;A0A0R4J2E1;A0A087WT21;Q9BXF3-3;Q9BXF3	2;2;2;2;2	2;2;2;2;2	2;2;2;2;2	0	2	0	0	2	0	0	2	0	0	2	0	0	2	0	0	2	0							0			-0.802839		0	0.120115		0	0		0
Far upstream element-binding protein 2	KHSRP	A0A087WTP3;Q92945;M0R0I5;M0QYH3;M0QXW7;M0QYG1;M0R0C6	11;11;6;4;3;1;1	10;10;5;4;3;1;1	10;10;5;4;3;1;1	3	5	6	2	9	8	3	4	5	2	8	7	3	4	5	2	8	7	0.536866	9.05017	0	1.50927	8.99866	0	0.746864	9.02518	0	0.13805	8.98316	0	2.35615	8.98444	2	0.882711	8.9838	0
E3 ubiquitin-protein ligase UHRF1	UHRF1	A0A087WVR3;A0A087WTW0;Q96T88;Q96T88-2;A0A087WWG9	26;26;26;26;14	26;26;26;26;14	24;24;24;24;12	16	9	7	18	10	7	16	9	7	18	10	7	15	8	6	16	8	6	-3.6409	10.5525	2	-3.0088	10.3974	1	-3.60746	10.4819	2	-3.04176	10.5688	2	-2.89339	10.4014	1	-3.29873	10.4931	2
Beta-catenin-like protein 1	CTNNBL1	A0A087WUB9;Q8WYA6;Q8WYA6-3;Q8WYA6-2;Q8WYA6-4	3;3;2;2;2	3;3;2;2;2	3;3;2;2;2	2	2	1	3	1	1	2	2	1	3	1	1	2	2	1	3	1	1							0			-0.109154	8.35332	0			0	-0.437306	8.35332	0
Fibroblast growth factor;Fibroblast growth factor 2	FGF2	A0A0A0MQV6;A0A087WUF6;P09038-2;P09038-3;P09038-1;P09038	2;2;2;2;2;2	2;2;2;2;2;2	2;2;2;2;2;2	0	0	0	0	2	2	0	0	0	0	2	2	0	0	0	0	2	2							0					0	-0.962781		0	0		0
Heterogeneous nuclear ribonucleoprotein D-like	HNRNPDL	A0A087WUK2;O14979	12;12	10;10	4;4	6	6	4	8	5	6	6	6	4	7	5	5	2	3	2	3	2	3	0.268401	9.22779	0	0.121324	9.27518	0	-0.0677653	9.25214	0	0.803688	9.32312	0	0.5001	9.3383	0	0.328856	9.33078	0
Proteasome subunit beta type-3	PSMB3	A0A087WUL2;P49720;A0A087WXQ8;A0A087WY10	4;4;3;3	4;4;3;3	4;4;3;3	2	3	2	3	3	1	2	3	2	3	3	1	2	3	2	3	3	1	0.317672	8.78973	0			0	0.105339	8.78973	0	-0.436798	8.6785	0			0	-0.797423	8.6785	0
Retrotransposon-derived protein PEG10	PEG10	A0A087WUL4;A0A087WX23;A0A087WXK2;Q86TG7;A0A087WZG9;B4DSP0;Q86TG7-2	17;17;16;16;9;9;8	17;17;16;16;9;9;8	17;17;16;16;9;9;8	3	11	15	0	12	14	3	11	15	0	12	14	3	11	15	0	12	14	4.50954	9.86472	2	5.31371	9.91226	2	4.55202	9.88914	2	2.81902	9.39471	1	3.58347	9.41443	2	2.81981	9.40468	1
Eukaryotic translation initiation factor 5B	EIF5B	A0A087WUT6;O60841	47;47	47;47	47;47	29	21	18	25	15	18	29	21	18	25	15	18	29	21	18	25	15	18	-0.610377	10.0638	0	-0.759928	10.0383	0	-0.975134	10.0512	0	-0.215903	10.1147	0	-0.407863	10.0807	0	-0.637116	10.0981	0
Serine/threonine-protein kinase greatwall	MASTL	A0A087WUU7;Q96GX5-2;Q96GX5-3;Q96GX5	3;3;3;3	3;3;3;3	3;3;3;3	2	2	2	2	2	3	2	2	2	2	2	3	2	2	2	2	2	3	-0.59955		0	-0.487111	8.46953	0	-0.773072	8.46953	0			0	-0.460224		0	0		0
ADP-ribosylation factor-like protein 15	ARL15	A0A087WUW9;Q9NXU5;A0A0B4J222	3;3;2	3;3;2	3;3;2	3	3	2	3	2	3	3	3	2	3	2	3	3	3	2	3	2	3	0.615909	8.52026	0	0.95407	8.77436	0	0.517851	8.66563	0	1.20432	8.63579	0	0.362713	8.66545	0	0.50057	8.65087	0
Uncharacterized protein C1orf109	C1orf109	A0A087WUX7;V9GYT8;V9GYI2;V9GY35;V9GYN4;V9GYQ8;Q9NX04-2;Q9NX04	2;2;2;2;2;2;2;2	2;2;2;2;2;2;2;2	2;2;2;2;2;2;2;2	1	2	2	1	0	1	1	2	2	1	0	1	1	2	2	1	0	1	-0.192382		0			0	0		0	1.06577		0			0	0		0
FGFR1 oncogene partner	FGFR1OP	A0A087WV25;O95684-2;O95684;O95684-3	4;4;4;3	4;4;4;3	4;4;4;3	1	4	3	0	2	2	1	4	3	0	2	2	1	4	3	0	2	2	1.18186	8.64301	0	1.79054		0	0.999154	8.64301	0	1.75264	8.76042	0	1.36936		0	1.53125	8.76042	0
Dual specificity protein kinase CLK1	CLK1	A0A087WVK0;P49759;P49759-3;F8WBF5;B8ZZR0;P49759-2;Q9HAZ1	6;6;6;5;4;1;1	6;6;6;5;4;1;1	6;6;6;5;4;1;1	0	2	3	1	2	2	0	2	3	1	2	2	0	2	3	1	2	2			0	0.369449		0	0		0	0.726217		0			0	0		0
Monofunctional C1-tetrahydrofolate synthase, mitochondrial	MTHFD1L	A0A087WVM4;B7ZM99;Q6UB35;Q4VXM0;Q4VXM1;H0Y327	12;12;12;2;1;1	10;10;10;2;1;1	10;10;10;2;1;1	2	7	8	1	8	7	2	6	7	0	7	7	2	6	7	0	7	7	1.4661	8.82558	0	2.65836	9.01964	2	1.83037	8.93336	2	1.03042	8.73333	0	1.80011	8.98251	0	1.04517	8.87555	1
Smoothelin	SMTN	A0A087WVP4;A0A087X1R1;P53814-2;P53814-5;P53814;P53814-6;A0A096LNK9	2;2;2;2;2;2;1	2;2;2;2;2;2;1	2;2;2;2;2;2;1	0	1	0	0	2	0	0	1	0	0	2	0	0	1	0	0	2	0							0					0	-1.95157		0	0		0
Clathrin heavy chain;Clathrin heavy chain 1	CLTC	A0A087WVQ6;Q00610-2;Q00610;J3KS13;P53675-2;P53675;A0A087WX41;K7EJJ5;J3KRF5;J3KSQ2;J3QL20;F5H5N6;A0A087WV74;A0A087WXH4	97;97;97;32;21;21;20;14;8;7;5;1;1;1	97;97;97;32;21;21;20;14;8;7;5;1;1;1	97;97;97;32;21;21;20;14;8;7;5;1;1;1	65	84	69	64	73	66	65	84	69	64	73	66	65	84	69	64	73	66	0.601925	11.3089	0	0.379384	11.2967	0	0.231828	11.3029	0	1.86002	11.5735	0	1.3157	11.4776	0	1.26785	11.5282	0
Protein kinase C-binding protein 1	ZMYND8	H7C4X9;A0A087WVZ6;Q9ULU4-21;Q9ULU4-14;Q9ULU4-12;Q9ULU4-22;Q9ULU4-16;Q9ULU4-9;Q9ULU4-13;Q9ULU4-15;Q9ULU4-23;Q9ULU4-5;Q9ULU4-20;Q9ULU4;Q9ULU4-10;Q9ULU4-11;Q9ULU4-7;Q9ULU4-19;A0A087WYS3;Q9ULU4-3;Q9ULU4-6;Q9ULU4-17;Q9ULU4-8;Q9ULU4-18;A0A087WV57;Q9ULU4-4;Q9ULU4-2;Q5TH12	8;8;8;8;8;8;8;8;8;7;7;7;7;7;7;7;7;7;6;6;6;6;6;6;5;5;3;2	8;8;8;8;8;8;8;8;8;7;7;7;7;7;7;7;7;7;6;6;6;6;6;6;5;5;3;2	8;8;8;8;8;8;8;8;8;7;7;7;7;7;7;7;7;7;6;6;6;6;6;6;5;5;3;2	1	4	3	1	3	4	1	4	3	1	3	4	1	4	3	1	3	4			0	0.296749	8.75622	0	-0.0175077	8.75622	0	0.170787	8.54588	0	0.553059	8.64171	0	0.0203573	8.59643	0
DNA-directed RNA polymerases I, II, and III subunit RPABC1	POLR2E	A0A087WVZ9;P19388;A0A0A0MQR7;A0A087WWX0;A0A087WVN5;K7EQN2;K7EJ87	7;7;6;5;2;1;1	7;7;6;5;2;1;1	7;7;6;5;2;1;1	5	5	4	4	6	7	5	5	4	4	6	7	5	5	4	4	6	7	-0.0371766	9.28019	0	0.410923	9.37142	0	-0.0902036	9.32819	0	0.240564	9.32346	0	0.597105	9.40429	0	0.0794771	9.36575	0
Lethal(2) giant larvae protein homolog 1	LLGL1	A0A087WW77;Q15334	11;11	11;11	11;11	4	4	3	5	4	6	4	4	3	5	4	6	4	4	3	5	4	6	-0.223354	8.86258	0	-0.253573	8.9441	0	-0.505685	8.90525	0	0.182687	8.92327	0	-0.200429	8.95147	0	-0.331426	8.9376	0
DNA polymerase delta subunit 2	POLD2	F8W8R3;A0A087WWF6;P49005;C9JHC7;H7C1B3;C9IZD2;C9J8Z7;C9JLE1	3;3;3;2;1;1;1;1	3;3;3;2;1;1;1;1	3;3;3;2;1;1;1;1	0	0	0	0	3	1	0	0	0	0	3	1	0	0	0	0	3	1							0					0	0.609104	8.63316	0	0.24428	8.63316	0
IQ motif and SEC7 domain-containing protein 1	IQSEC1	A0A0C4DGT3;A0A2R8Y7T6;A0A087WWK8;Q6DN90-2;Q6DN90;A0A2R8Y695;A0A1W2PRJ5;A0A1W2PR28;Q5JU85-3;Q5JU85;A0A0G2JLG2;Q9UPP2-2;Q9UPP2;A0A1W2PPU7	11;11;11;11;11;9;3;3;3;3;2;2;2;1	11;11;11;11;11;9;3;3;3;3;2;2;2;1	11;11;11;11;11;9;3;3;3;3;2;2;2;1	8	3	4	6	5	4	8	3	4	6	5	4	8	3	4	6	5	4	-0.561376	8.93271	0	-0.614176	9.14653	0	-0.868595	9.05265	0	-0.18844	8.9816	0	-0.682248	9.13855	0	-0.761194	9.06712	0
Trafficking protein particle complex subunit 3	TRAPPC3	A0A087WWM0;O43617-2;O43617;A0A087WYS5;A6NKE1	2;2;2;1;1	2;2;2;1;1	2;2;2;1;1	2	2	0	1	2	1	2	2	0	1	2	1	2	2	0	1	2	1							0			0.54453	8.41656	0	0.443806		0	0.244322	8.41656	0
Round spermatid basic protein 1	RSBN1	A0A087WWP8;Q5VWQ0;A0A0C4DGT8;A0A0C4DH79;Q5VWQ0-4	22;21;16;11;10	21;20;15;11;10	21;20;15;11;10	13	17	14	8	13	16	12	16	13	7	12	15	12	16	13	7	12	15	0.874754	9.76839	0	1.16138	9.73225	0	0.748629	9.75069	0	0.697419	9.7346	0	1.16196	9.73237	0	0.585693	9.73349	0
THO complex subunit 1	THOC1	A0A087WWS1;Q96FV9;R4GMN4;J3KT14;Q96FV9-2;J3KRD7;J3QQZ3;A0A087WY84	7;7;3;2;2;1;1;1	7;7;3;2;2;1;1;1	7;7;3;2;2;1;1;1	1	5	2	3	6	4	1	5	2	3	6	4	1	5	2	3	6	4	0.840949		0	0.294199	8.68033	0	-0.0213758	8.68033	0	0.804801	8.70496	0	0.962022	8.80229	0	0.551025	8.75635	0
Protein fantom	RPGRIP1L	A0A087WX34;H3BV03;Q68CZ1-2;Q68CZ1;H3BS47;H3BPF5	6;6;6;6;5;1	6;6;6;6;5;1	6;6;6;6;5;1	1	2	2	1	2	3	1	2	2	1	2	3	1	2	2	1	2	3							0			0.209035		0	0.427858		0	0		0
Proteasomal ubiquitin receptor ADRM1	ADRM1	A0A087WX59;Q16186;A0A087WUX6	2;2;1	2;2;1	2;2;1	2	2	2	2	2	2	2	2	2	2	2	2	2	2	2	2	2	2	0.192625	8.57529	0	1.01619	8.57722	0	0.321308	8.57625	0	0.0901729	8.55912	0	0.8389	8.54224	0	0.11295	8.55076	0
Nucleolar protein of 40 kDa	ZCCHC17	A0A0D9SEW3;A0A087WXF8;Q9NP64-2;Q9NP64-3;Q9NP64;A0A087WYV3;A0A087WXU5;A0A087WYF0	12;12;12;12;12;11;8;1	12;12;12;12;12;11;8;1	12;12;12;12;12;11;8;1	11	9	11	12	9	10	11	9	11	12	9	10	11	9	11	12	9	10	-0.303817	10.2338	0	0.762247	10.0993	0	-0.0593956	10.1718	0	-0.731307	10.1809	0	-0.147876	9.94793	0	-0.77929	10.0799	0
60S ribosomal protein L17	RPL17;RPL17-C18orf32	A0A087WXM6;J3QQT2;J3KRX5;A0A0A6YYL6;P18621;P18621-3;J3QLC8;J3KRB3;A0A087WWH0;J3QS96;A0A0A0MRF8;P18621-2;A0A087WY81;J3KSJ0	25;25;25;25;25;25;22;20;20;20;18;18;15;8	25;25;25;25;25;25;22;20;20;20;18;18;15;8	25;25;25;25;25;25;22;20;20;20;18;18;15;8	19	20	22	22	17	20	19	20	22	22	17	20	19	20	22	22	17	20	0.120404	11.5724	0	0.011708	11.6222	0	-0.19944	11.598	0	0.348758	11.6095	0	-0.582027	11.5416	0	-0.423953	11.5769	0
Required for meiotic nuclear division protein 1 homolog	RMND1	A0A087WXU0;A0A2R8Y4J4;Q9NWS8;Q5SZ82;Q9NWS8-2;A0A2R8Y4P5;A0A2R8YFC3	8;8;8;7;7;3;1	8;8;8;7;7;3;1	8;8;8;7;7;3;1	7	3	5	6	3	2	7	3	5	6	3	2	7	3	5	6	3	2	0.154037	9.52754	0	-0.878025	9.24153	0	-0.630625	9.40766	0	-0.369332	9.45169	0	-0.174115	9.32846	0	-0.613744	9.39443	0
Vacuolar protein sorting-associated protein VTA1 homolog	VTA1	A0A087WY55;Q9NP79;Q5TGM0;Q9NP79-2	6;6;3;3	6;6;3;3	6;6;3;3	4	3	4	4	3	5	4	3	4	4	3	5	4	3	4	4	3	5	-0.03413	9.26733	0	1.29332	9.3161	0	0.341941	9.2924	0	-0.50889	9.20256	0	0.54536	9.16899	0	-0.344306	9.1861	0
AP-2 complex subunit mu	AP2M1	A0A087WY71;Q96CW1-2;Q96CW1;E9PFW3;C9JJ47;C9JGT8;C9JJD3;C9JTK4;C9JPV8;H7C4C3	19;19;19;18;13;8;7;7;6;2	19;19;19;18;13;8;7;7;6;2	19;19;19;18;13;8;7;7;6;2	7	13	12	5	16	11	7	13	12	5	16	11	7	13	12	5	16	11	1.03012	9.68469	0	0.937022	9.63369	0	0.716628	9.65994	0	2.52508	10.0312	1	2.57635	10.012	1	2.20807	10.0217	1
Tumor protein D54	TPD52L2	A0A087WYR3;O43399;O43399-5;O43399-7;O43399-2;O43399-4;O43399-3;O43399-6;A0A087WZ51	5;5;5;5;4;4;4;3;1	5;5;5;5;4;4;4;3;1	5;5;5;5;4;4;4;3;1	1	3	0	2	5	3	1	3	0	2	5	3	1	3	0	2	5	3			0	0.768127	8.51597	0	0.424923	8.51597	0	0.137488	8.6289	0	1.4068	8.64658	0	0.386548	8.63783	0
Prostaglandin E synthase 3	PTGES3	A0A087WYT3;Q15185-3;Q15185-4;Q15185;Q15185-2;B4DDC6	5;5;5;5;2;1	5;5;5;5;2;1	5;5;5;5;2;1	2	3	3	4	0	1	2	3	3	4	0	1	2	3	3	4	0	1	-0.0855493	8.77016	0			0	-0.324451	8.77016	0	0.7265	8.90582	0			0	0.439077	8.90582	0
Ribonucleoprotein PTB-binding 1	RAVER1	A0A087WZ13;E9PAU2;Q8IY67-2;Q8IY67;K7EKR9;Q8IY67-3	7;7;5;4;2;2	7;7;5;4;2;2	7;7;5;4;2;2	5	4	1	4	2	1	5	4	1	4	2	1	5	4	1	4	2	1							0			-1.22471	8.99853	0			0	-1.56251	8.99853	0
Intermediate filament family orphan 1	IFFO1	A0A087WZ16;Q0D2I5;Q0D2I5-7;Q0D2I5-4;Q0D2I5-5;Q0D2I5-3	5;5;5;5;5;3	5;5;5;5;5;3	3;3;3;3;3;2	0	2	0	1	4	4	0	2	0	1	4	4	0	1	0	0	2	2			0	0.825791	8.71832	0	0.480865	8.71832	0			0	2.54212	8.86028	2	2.11741	8.86028	0
Eukaryotic translation initiation factor 3 subunit H	EIF3H	A0A087WZK9;B3KS98;O15372;E5RGU4;E5RJT0;E5RHC7;E5RH59;E5RFW7;E5RFH0	11;11;11;3;3;2;2;2;2	11;11;11;3;3;2;2;2;2	11;11;11;3;3;2;2;2;2	6	7	9	5	4	5	6	7	9	5	4	5	6	7	9	5	4	5	0.168435	9.47306	0	0.639425	9.67213	0	0.122754	9.5839	0	0.405833	9.51234	0	0.332675	9.61826	0	0.0390866	9.56852	0
Cyclin-dependent kinase 16	CDK16	A0A087WZU2;Q00536;Q00536-3;Q00536-2;E5RGN0;H0YBX5;E5RJM2;H0YAZ9;E5RIY8;E5RIU4;Q07002;Q07002-3	8;8;8;8;6;4;4;4;3;3;2;2	5;5;5;5;3;2;2;3;2;2;1;1	5;5;5;5;3;2;2;3;2;2;1;1	5	6	2	4	3	2	4	3	1	3	1	1	4	3	1	3	1	1							0			-0.584709	9.05592	0			0	-0.947676	9.05592	0
Protein SET;Protein SETSIP	SET;SETSIP	A0A0C4DFV9;A0A087X027;Q01105-3;Q01105-4;Q01105-2;Q01105;P0DME0	2;2;2;2;2;2;2	2;2;2;2;2;2;2	2;2;2;2;2;2;2	2	1	2	2	2	2	2	1	2	2	2	2	2	1	2	2	2	2							0					0	0.0053957	8.90134	0	-0.32753	8.90134	0
Kinesin-like protein;Centromere-associated protein E	CENPE	A0A087X0P0;Q02224-3;Q02224-2;Q02224;D6RBW0	6;6;6;6;2	6;6;6;6;2	6;6;6;6;2	0	2	0	2	1	1	0	2	0	2	1	1	0	2	0	2	1	1							0			1.04087		0			0	0		0
Nodal modulator 1	NOMO1	A0A0G2JN29;A0A087X117;Q15155;A0A0G2JP90;A0A087WW46;H3BUC9;H3BPS9	15;15;15;14;14;2;2	15;15;15;14;14;2;2	1;1;1;1;1;1;0	10	9	8	10	8	8	10	9	8	10	8	8	1	1	1	1	1	1	0.306553	9.30246	0	0.620542	9.30381	0	0.185839	9.30314	0	0.385123	9.3157	0	0.495829	9.28146	0	0.105617	9.29892	0
Ras-related protein Rab-18	RAB18	Q5W0J0;A0A087X163;Q9NP72-3;Q9NP72;Q9NP72-2;H0Y6T8	2;2;2;2;2;1	2;2;2;2;2;1	2;2;2;2;2;1	1	2	1	0	1	0	1	2	1	0	1	0	1	2	1	0	1	0							0			-0.50109		0			0	0		0
Krueppel-like factor 13	KLF13	A0A087X1K6;Q9Y2Y9;H0YK05	4;4;1	4;4;1	4;4;1	1	1	1	0	3	3	1	1	1	0	3	3	1	1	1	0	3	3			0	0.765859	8.75052	0	0.422651	8.75052	0			0	1.55488	8.80824	0	1.09871	8.80824	0
Acyl-protein thioesterase 1	LYPLA1	A0A087X1K9;E5RGR0;O75608-2;O75608;E5RJ48;B4DP64	2;2;2;2;1;1	2;2;2;2;1;1	2;2;2;2;1;1	1	1	1	2	2	1	1	1	1	2	2	1	1	1	1	2	2	1							0					0	-0.627172	8.51771	0	-0.91848	8.51771	0
MAP3K12-binding inhibitory protein 1	MBIP	S4R3P6;S4R3N2;A0A087X1L0;S4R2X9;Q9NS73-3;Q9NS73-2;Q9NS73-5;Q9NS73;S4R3Y0	4;4;4;4;4;4;4;4;1	4;4;4;4;4;4;4;4;1	4;4;4;4;4;4;4;4;1	0	3	0	0	1	0	0	3	0	0	1	0	0	3	0	0	1	0							0			0.790413	8.69378	0			0	0.507833	8.69378	0
Ribonuclease P protein subunit p40	RPP40	A0A087X1N3;O75818-2;O75818;X6RLL4;F8WC38	7;7;7;6;3	7;7;7;6;3	7;7;7;6;3	5	3	2	3	3	3	5	3	2	3	3	3	5	3	2	3	3	3	-0.0214078	9.06666	0	0.792717	9.08372	0	0.0969236	9.07527	0	0.188004	9.09909	0	0.767121	9.07885	0	0.132274	9.08909	0
Gamma-tubulin complex component 5	TUBGCP5	A0A0G2JQX1;A0A0G2JPW5;A0A0G2JSA7;A0A087X1Z1;Q96RT8-2;Q96RT8;A0A0G2JS51;A0A087WVZ8;A0A0G2JQK2;A0A087WVL9	2;2;2;2;2;2;1;1;1;1	2;2;2;2;2;2;1;1;1;1	2;2;2;2;2;2;1;1;1;1	0	1	1	0	2	2	0	1	1	0	2	2	0	1	1	0	2	2							0					0	0.637784		0	0		0
Agrin;Agrin N-terminal 110 kDa subunit;Agrin C-terminal 110 kDa subunit;Agrin C-terminal 90 kDa fragment;Agrin C-terminal 22 kDa fragment	AGRN	A0A087X208;O00468-2;O00468-6;O00468-3;O00468-5;O00468-4;O00468-7;O00468	4;4;4;4;4;4;4;4	4;4;4;4;4;4;4;4	4;4;4;4;4;4;4;4	0	3	3	1	1	2	0	3	3	1	1	2	0	3	3	1	1	2	-0.801538	8.506	0	-0.83847		0	-1.00934	8.506	0	-0.687106	8.49904	0			0	-1.03683	8.49904	0
Protein CIP2A	KIAA1524	A0A087X211;Q8TCG1;Q8TCG1-2;F8WAX6;F8WF26	14;14;11;3;2	14;14;11;3;2	14;14;11;3;2	2	8	2	1	11	3	2	8	2	1	11	3	2	8	2	1	11	3	0.467355		0	0.81638	8.72293	0	0.464164	8.72293	0	1.93346	8.94334	0	1.99269	9.05229	1	1.63598	9.00122	2
WASH complex subunit 7	KIAA1033	A0A087X256;Q2M389;Q2M389-2;F8VYH7;F8W1W1;F8VNZ5	11;11;8;3;2;1	11;11;8;3;2;1	11;11;8;3;2;1	6	5	6	9	4	3	6	5	6	9	4	3	6	5	6	9	4	3	0.661227	8.78485	0	0.400227	8.99475	0	0.27458	8.90236	0	0.882846	8.82692	0	0.479258	9.00845	0	0.358379	8.9271	0
C-Jun-amino-terminal kinase-interacting protein 4	SPAG9	A0A087X2D8;O60271-4;O60271-2;O60271;O60271-5;O60271-3;O60271-9;D6RHI8;H0YBE9	13;13;13;13;12;12;10;2;1	13;13;13;13;12;12;10;2;1	11;11;11;11;10;10;10;2;1	1	8	5	1	8	9	1	8	5	1	8	9	1	8	5	1	7	7	1.48144	8.84724	0	1.73234	8.93429	1	1.33175	8.89294	1	1.82059	9.00593	0	1.71369	8.9442	0	1.41956	8.97616	1
E3 ubiquitin-protein ligase HECTD1	HECTD1	A0A087X2H1;Q9ULT8;H0YJP0;H0YJD4;G3V4V5;A0A087WVU6;H0YJ72	39;39;18;16;14;7;1	39;39;18;16;14;7;1	39;39;18;16;14;7;1	11	23	22	10	28	23	11	23	22	10	28	23	11	23	22	10	28	23	0.943115	9.46316	0	1.6484	9.60855	0	1.00577	9.54191	0	1.64275	9.61255	0	1.931	9.67453	0	1.45653	9.64464	0
26S protease regulatory subunit 10B	PSMC6	A0A087X2I1;P62333;H0YJC0;H0YJS8;H0YJE9;H0YJT1	7;7;5;4;1;1	7;7;5;4;1;1	7;7;5;4;1;1	1	3	2	2	3	3	1	3	2	2	3	3	1	3	2	2	3	3			0	1.58641	8.94341	1	1.20569	8.94341	0			0	2.52693	9.01748	2	2.09352	9.01748	0
WD repeat-containing protein 20	WDR20	A0A088AWN2;Q8TBZ3-5;Q8TBZ3-6;Q8TBZ3;Q8TBZ3-2;Q8TBZ3-7;Q8TBZ3-4;G3V5V2;H0YKE8;Q8TBZ3-8;Q8TBZ3-3	4;4;4;4;4;4;3;1;1;1;1	4;4;4;4;4;4;3;1;1;1;1	4;4;4;4;4;4;3;1;1;1;1	2	1	0	0	2	0	2	1	0	0	2	0	2	1	0	0	2	0							0					0	-0.371247		0	0		0
WD repeat-containing protein 18	WDR18	A0A0A0MQU0;Q9BV38;U3KQC1;K7EIR0;K7EML4;A0A087X237;K7EKX5;U3KQK3	18;18;17;14;5;3;3;1	18;18;17;14;5;3;3;1	18;18;17;14;5;3;3;1	14	11	16	13	13	13	14	11	16	13	13	13	14	11	16	13	13	13	0.737332	10.2256	0	1.0636	10.1919	0	0.627464	10.2091	0	0.345436	10.1557	0	0.833229	10.1462	0	0.246263	10.151	0
Unconventional myosin-X	MYO10	A0A0A0MQX1;Q9HD67;Q9HD67-3;E9PEW5;D6RGD1;E9PCN3;Q9HD67-2	30;30;17;16;14;4;3	30;30;17;16;14;4;3	30;30;17;16;14;4;3	3	14	16	5	15	16	3	14	16	5	15	16	3	14	16	5	15	16	2.98069	9.19363	2	1.71134	9.48036	0	2.07331	9.36024	1	3.52648	9.34227	2	1.6855	9.47442	0	2.23956	9.41335	1
Coiled-coil domain-containing protein 14	CCDC14	A0A0A0MR27;J3QT39;Q49A88-6;Q49A88;Q49A88-2;Q49A88-3;Q49A88-4;Q49A88-5;H7C5T3;C9JWZ1;C9JSI8;C9JU82	6;6;6;6;5;5;4;3;2;1;1;1	6;6;6;6;5;5;4;3;2;1;1;1	6;6;6;6;5;5;4;3;2;1;1;1	1	4	2	1	3	2	1	4	2	1	3	2	1	4	2	1	3	2	0.626969		0			0	0		0	1.14533	8.71006	0	0.565012	8.61083	0	0.560134	8.66327	0
Heterogeneous nuclear ribonucleoprotein U-like protein 1	HNRNPUL1	A0A0A0MRA5;B7Z4B8;Q9BUJ2-4;Q9BUJ2-2;Q9BUJ2;Q9BUJ2-3;M0R3F1;M0QYZ0;M0R0K8;M0QYI8;M0QZV6;M0R203;Q9BUJ2-5;M0QYM5	44;44;44;44;44;40;37;26;11;11;10;9;7;2	44;44;44;44;44;40;37;26;11;11;10;9;7;2	44;44;44;44;44;40;37;26;11;11;10;9;7;2	35	24	22	42	19	20	35	24	22	42	19	20	35	24	22	42	19	20	-1.26826	10.6663	0	-1.17295	10.6509	0	-1.4994	10.6586	0	-1.23544	10.6692	0	-1.17589	10.6506	0	-1.55122	10.66	0
Exocyst complex component 7	EXOC7	A0A0A0MRE1;B4DJ07;A0A0A0MSB8;Q9UPT5-2;Q9UPT5-5;Q9UPT5-1;Q9UPT5-6;Q9UPT5;C9JME6;K7ERQ5;Q9UPT5-4;B5MCY9;C9JKC2	10;10;10;10;10;10;10;10;4;4;4;3;2	10;10;10;10;10;10;10;10;4;4;4;3;2	10;10;10;10;10;10;10;10;4;4;4;3;2	1	3	0	0	6	0	1	3	0	0	6	0	1	3	0	0	6	0							0					0	1.3459	8.78108	0	0.912937	8.78108	0
Nesprin-2	SYNE2	G3V5X4;A0A0A0MRE3;Q8WXH0;Q8WXH0-2;Q8WXH0-9;Q8WXH0-8;A0A0C4DGK3;Q8WXH0-7	25;25;25;25;2;2;1;1	25;25;25;25;2;2;1;1	25;25;25;25;2;2;1;1	9	10	3	18	7	4	9	10	3	18	7	4	9	10	3	18	7	4	-3.14643	9.69035	2	-2.68336	9.98953	1	-3.15221	9.86521	1	-1.17877	9.80276	0	-2.41685	10.0012	1	-2.05148	9.91324	1
39S ribosomal protein L19, mitochondrial	MRPL19	A0A0A0MRF4;P49406;S4R3W9	3;3;1	3;3;1	3;3;1	2	2	2	1	1	2	2	2	2	1	1	2	2	2	2	1	1	2							0			0.801204	8.50705	0			0	0.515441	8.50705	0
A-kinase anchor protein 9	AKAP9	A0A0A0MRF6;Q99996-5;Q99996-3;Q99996;Q99996-1;Q99996-6;A0A0A0MRE9;H7BYL6;A0A087WX84;Q99996-4;A0A2R8Y590;H7BZV6;Q6PJH3;H0Y6Q0;Q8NEG4-2;Q8NEG4	34;34;34;34;34;34;26;15;10;10;4;1;1;1;1;1	34;34;34;34;34;34;26;15;10;10;4;1;1;1;1;1	33;33;33;33;33;33;25;15;9;9;4;1;1;1;1;1	5	11	13	12	22	11	5	11	13	12	22	11	5	11	13	12	22	11	0.837468	9.12961	0	-0.126594	9.2907	0	0.104754	9.21758	0	1.0231	9.16626	0	0.130758	9.32946	0	0.271986	9.25548	0
Protein-L-isoaspartate O-methyltransferase;Protein-L-isoaspartate(D-aspartate) O-methyltransferase	PCMT1	A0A0A0MRJ6;H7BY58;P22061;P22061-2;F6S8N6;C9J0F2;F8WDT3;F8WAV5;F8WAX2;H7C4X2	9;9;9;9;8;2;2;2;2;1	9;9;9;9;8;2;2;2;2;1	9;9;9;9;8;2;2;2;2;1	7	4	7	4	3	4	7	4	7	4	3	4	7	4	7	4	3	4	0.454721	9.33365	0	0.79282	9.34075	0	0.35457	9.33721	0	0.532888	9.34741	0	0.321856	9.25637	0	0.0986068	9.30427	0
WD repeat-containing protein WRAP73	WRAP73	A0A0A0MRV3;Q9P2S5;Q5T0D5;Q5TBW1;J3KTP2	6;6;3;1;1	6;6;3;1;1	6;6;3;1;1	2	4	1	3	4	1	2	4	1	3	4	1	2	4	1	3	4	1							0			0.103256	8.51762	0	-0.156275	8.60643	0	-0.353877	8.56429	0
Helicase SRCAP	SRCAP	A0A0A0MS59;A0A0C4DFX4;Q6ZRS2-3;Q6ZRS2-2;Q6ZRS2;A0A087X0E3	12;12;12;12;12;9	11;11;11;11;11;8	11;11;11;11;11;8	2	4	8	1	6	3	2	4	7	1	6	3	2	4	7	1	6	3	1.05397	9.66275	0	4.23628	9.69563	2	2.40169	9.6795	1	1.25043	9.70353	0	4.97242	9.66642	2	2.77979	9.68537	1
Protein SCAF8	SCAF8	A0A0A0MT33;Q9UPN6;Q9UPN6-2	10;10;9	7;7;6	7;7;6	2	7	6	5	6	4	1	4	4	3	4	2	1	4	4	3	4	2	0.572899	8.59921	0			0	0.374734	8.59921	0	0.792956	8.76507	0	1.40754	8.66254	0	0.737677	8.71682	0
Peptidyl-prolyl cis-trans isomerase;FK506-binding protein 15	FKBP15	A0A0A0MT60;Q5T1M5;X6RKW4;Q5T1M5-3	18;18;3;3	18;18;3;3	2;2;0;0	11	11	10	6	11	8	11	11	10	6	11	8	2	2	2	1	1	0	0.335764	9.20052	0	0.765646	9.20638	0	0.274141	9.20346	0	0.357229	9.20413	0	0.824955	9.21771	0	0.248177	9.21097	0
WD repeat-containing protein 36	WDR36	A0A0A0MTB8;Q8NI36	34;34	34;34	34;34	23	17	21	19	12	19	23	17	21	19	12	19	23	17	21	19	12	19	0.193295	10.0532	0	0.690136	9.97109	0	0.159271	10.0141	0	-0.180654	9.9968	0	0.106659	9.87126	0	-0.373531	9.93855	0
E3 ubiquitin-protein ligase RNF213	RNF213	A0A0A0MTR7;A0A0A0MTC1;Q63HN8;Q63HN8-4;Q63HN8-5;Q63HN8-6;I3L3H9	36;36;35;35;4;3;2	36;36;35;35;4;3;2	36;36;35;35;4;3;2	33	3	7	15	7	2	33	3	7	15	7	2	33	3	7	15	7	2	-2.75224	9.49045	1	-3.17878	9.26745	2	-3.29014	9.39311	2	-2.34582	9.50834	1	-2.57544	9.28932	1	-2.78177	9.41249	1
Double-stranded RNA-binding protein Staufen homolog 2	STAU2	A0A0A0MTD1;F8VPI7;E7EPX0;E7EVJ4;E9PH62;Q9NUL3-8;Q9NUL3-3;Q9NUL3-2;Q9NUL3;A0A0A0MTC4;A0A0A0MTC6;Q9NUL3-6;Q9NUL3-7;G5EA18;E5RJN7;Q9NUL3-4;E7EVI1;E5RJ67;H0YBY0;E5RFK1;E5RGQ5;E5RGT3;Q9NUL3-5	18;18;18;18;18;18;18;18;18;17;17;17;17;16;16;16;15;5;3;2;1;1;1	14;14;14;14;14;14;14;14;14;13;13;13;13;12;12;12;11;5;3;2;1;1;1	14;14;14;14;14;14;14;14;14;13;13;13;13;12;12;12;11;5;3;2;1;1;1	9	8	7	9	8	12	7	5	5	6	7	8	7	5	5	6	7	8	1.35531	9.35306	0	0.493395	9.4112	0	0.674896	9.3831	0	0.83768	9.24696	0	0.368577	9.38963	0	0.281938	9.32412	0
Integrin-linked protein kinase	ILK	A0A0A0MTH3;Q13418;Q13418-2;Q13418-3;E9PQ52;A0A087WW45;A0A087WWY6	10;10;8;7;2;2;1	10;10;8;7;2;2;1	10;10;8;7;2;2;1	5	6	4	5	2	4	5	6	4	5	2	4	5	6	4	5	2	4	-0.200946	8.96292	0	0.371071	9.08642	0	-0.19354	9.02905	0	-0.22228	8.95994	0	0.127173	9.04655	0	-0.386208	9.0054	0
Cullin-2	CUL2	A0A0A0MTN0;Q13617;Q13617-2;Q5T2B5;Q5T2B7	7;7;7;5;1	7;7;7;5;1	7;7;7;5;1	4	2	4	1	2	6	4	2	4	1	2	6	4	2	4	1	2	6	0.813829	8.39446	0	1.0081	8.65411	0	0.639543	8.54341	0	0.23233	8.2913	0	0.274032		0	-0.0888281	8.2913	0
Titin	TTN	A0A0A0MTS7;Q8WZ42-5;Q8WZ42-11;Q8WZ42-4;Q8WZ42-7;Q8WZ42-2;Q8WZ42;Q8WZ42-8;Q8WZ42-13;Q8WZ42-12;A0A0A0MRA3;Q8WZ42-3;Q8WZ42-10;Q8WZ42-9	7;7;7;7;7;7;7;7;7;7;6;6;6;6	6;6;6;6;6;6;6;6;6;6;6;6;6;6	6;6;6;6;6;6;6;6;6;6;6;6;6;6	0	4	1	4	3	0	0	4	1	3	2	0	0	4	1	3	2	0							0			3.88553	9.49222	2			0	3.73137	9.49222	0
E3 ubiquitin-protein ligase ZFP91	ZFP91-CNTF;ZFP91	A0A0A6YYC7;Q96JP5-2;Q96JP5;H3BTR0	12;12;12;6	12;12;12;6	12;12;12;6	5	9	8	5	9	8	5	9	8	5	9	8	5	9	8	5	9	8	0.929087	9.67026	0	1.27507	9.80189	0	0.83395	9.74105	0	1.17948	9.72113	0	1.02929	9.75087	0	0.801801	9.73626	0
Condensin-2 complex subunit H2	NCAPH2	A0A0A6YYG7;Q6IBW4-2;Q6IBW4;Q6IBW4-4;E5RJN3;H0YC55;Q6IBW4-5	7;7;7;7;4;3;2	7;7;7;7;4;3;2	7;7;7;7;4;3;2	0	3	2	2	2	0	0	3	2	2	2	0	0	3	2	2	2	0							0					0	1.61373		0	0		0
Suppressor of SWI4 1 homolog	PPAN-P2RY11;PPAN	A0A0A6YYI3;Q9NQ55-2;Q9NQ55;Q9NQ55-3;A0A0B4J1V8;A8MV53;C9J3W3;C9JHF7	26;26;26;26;25;21;11;4	26;26;26;26;25;21;11;4	16;16;16;16;16;11;10;4	20	23	23	20	24	24	20	23	23	20	24	24	13	14	16	12	16	16	0.819929	10.7701	0	0.84748	10.702	0	0.562015	10.7374	0	0.501603	10.7114	0	0.514645	10.6403	0	0.17546	10.6773	0
Microtubule-actin cross-linking factor 1, isoforms 1/2/3/5	MACF1	A0A0A6YYJ5;A0A286YES6;O94854;O94854-2	24;9;7;6	9;9;7;6	9;9;7;6	11	14	9	8	14	7	3	3	3	3	6	2	3	3	3	3	6	2	-0.273574	8.57705	0	0.430305	8.69927	0	-0.201637	8.64245	0	0.300751	8.56287	0	0.185588	8.65853	0	-0.0839238	8.61332	0
Coronin;Coronin-7	CORO7-PAM16;CORO7	A0A0A6YYL4;P57737-3;P57737-2;P57737-4;P57737;I3L1U7;I3L0X9;I3L3T0;I3L167;Q9Y3D7;I3L359;I3L2Y6;I3L1M1;I3L0X8;I3L442;I3NI06;I3L212;I3L1G9;E7EP81	7;7;5;5;5;2;2;2;2;2;1;1;1;1;1;1;1;1;1	7;7;5;5;5;2;2;2;2;2;1;1;1;1;1;1;1;1;1	7;7;5;5;5;2;2;2;2;2;1;1;1;1;1;1;1;1;1	2	3	5	1	3	1	2	3	5	1	3	1	2	3	5	1	3	1							0			-0.321159	8.54599	0	-0.209396	8.62046	0	-0.599448	8.58482	0
Transketolase	TKT	A0A0B4J1R6;P29401;P29401-2;E9PFF2	6;6;6;3	6;6;6;3	6;6;6;3	2	2	2	4	4	2	2	2	2	4	4	2	2	2	2	4	4	2	-0.0535145	8.59984	0	0.0593431		0	-0.284651	8.59984	0			0	0.0735411	8.70093	0	-0.259674	8.70093	0
Baculoviral IAP repeat-containing protein 5	BIRC5	A0A0B4J1S3;H3BLT4;O15392-5;O15392-4;O15392;O15392-2;K7EMW2;O15392-7;O15392-6;O15392-3	4;4;4;4;4;4;2;2;2;2	4;4;4;4;4;4;2;2;2;2	4;4;4;4;4;4;2;2;2;2	1	3	3	0	2	0	1	3	3	0	2	0	1	3	3	0	2	0	-1.76495	8.42185	0			0	-2.07059	8.42185	0	-1.99308	8.25744	0			0	-2.37833	8.25744	0
Lymphoid-specific helicase	HELLS	A0A0B4J1V9;Q9NRZ9-6;Q9NRZ9-5;Q9NRZ9-4;Q9NRZ9-3;Q9NRZ9-2;Q9NRZ9;A0A087WSW7;F6XU50;B1ALG6;Q9NW36;Q9NRZ9-9;Q9NRZ9-8;Q9NRZ9-7	3;3;3;3;3;3;3;2;2;1;1;1;1;1	3;3;3;3;3;3;3;2;2;1;1;1;1;1	3;3;3;3;3;3;3;2;2;1;1;1;1;1	1	1	0	1	2	1	1	1	0	1	2	1	1	1	0	1	2	1							0					0	-0.583544		0	0		0
Mediator of RNA polymerase II transcription subunit 24	MED24	F5GY88;A0A0B4J1W0;O75448-2;O75448;B4DDR8;F5H5K2;B9TX62;J3KTL3;J3KSU0;F5H2D6;E9PFL1	5;5;5;5;3;3;2;1;1;1;1	5;5;5;5;3;3;2;1;1;1;1	5;5;5;5;3;3;2;1;1;1;1	0	3	0	1	2	1	0	3	0	1	2	1	0	3	0	1	2	1							0			-0.809138	8.41577	0			0	-1.16003	8.41577	0
Chromosome 11 open reading frame 48, isoform CRA_c	C11orf98	A0A0B4J220;E9PLD3;E9PRG8	9;3;3	9;3;3	9;3;3	4	7	6	7	5	8	4	7	6	7	5	8	4	7	6	7	5	8	1.78058	10.0611	0	2.11181	9.94443	0	1.67064	10.0067	0	0.49145	9.79541	0	0.964575	9.68837	0	0.386974	9.74518	0
Zinc finger and SCAN domain-containing protein 25	ZSCAN25	A0A0C4DFN0;Q6NSZ9-2;Q6NSZ9;Q6NSZ9-3;C9K079;Q6NSZ9-4	5;5;5;3;1;1	4;4;4;2;1;1	4;4;4;2;1;1	0	2	3	0	2	2	0	2	2	0	2	2	0	2	2	0	2	2	-0.331729		0			0	0		0			0	0.0383285		0	0		0
WD repeat-containing protein 76	WDR76	A0A0C4DFX7;Q9H967	2;2	2;2	2;2	1	2	0	1	2	2	1	2	0	1	2	2	1	2	0	1	2	2							0			-0.623057		0	-1.07766		0	0		0
Peroxisome biogenesis factor 1	PEX1	A0A0C4DG33;O43933;O43933-2	5;5;4	5;5;4	5;5;4	2	1	1	1	2	0	2	1	1	1	2	0	2	1	1	1	2	0							0					0	-0.430646		0	0		0
Nesprin-1	SYNE1	A0A0C4DG40;Q8NF91-4;Q8NF91;E7ENN3;Q8NF91-7;F8WAI0;H0Y325;Q8NF91-9;Q8NF91-3;Q8NF91-10;Q8NF91-8;Q8NF91-2;F5H422;Q5JV20;H0Y326;F5GXQ8;Q8NF91-11;Q8NF91-5;Q8NF91-6	7;7;6;5;4;2;2;2;2;2;2;2;1;1;1;1;1;1;1	7;7;6;5;4;2;2;2;2;2;2;2;1;1;1;1;1;1;1	7;7;6;5;4;2;2;2;2;2;2;2;1;1;1;1;1;1;1	3	1	1	2	2	1	3	1	1	2	2	1	3	1	1	2	2	1							0					0	2.25976		0	0		0
Probable ATP-dependent RNA helicase DDX46	DDX46	A0A0C4DG89;Q7L014;D6RJA6;H0Y9U3	21;21;8;1	21;21;8;1	21;21;8;1	12	10	9	14	13	10	12	10	9	14	13	10	12	10	9	14	13	10	0.00720613	9.45376	0	0.198952	9.49236	0	-0.166665	9.47349	0	0.465551	9.52838	0	0.124242	9.48048	0	-0.0272649	9.50509	0
Helicase-like transcription factor	HLTF	A0A0C4DGA6;Q14527;Q14527-2;H7C5K0	6;6;5;1	6;6;5;1	6;6;5;1	2	2	0	3	3	1	2	2	0	3	3	1	2	2	0	3	3	1							0					0	-1.29259	8.65485	0	-1.61554	8.65485	0
Lysine-specific demethylase 2B	KDM2B	A0A0C4DGG3;Q8NHM5-4;Q8NHM5-2;Q8NHM5-3;Q8NHM5	3;3;3;3;3	3;3;3;3;3	3;3;3;3;3	0	2	1	0	0	1	0	2	1	0	0	1	0	2	1	0	0	1							0			-2.48284		0			0	0		0
Chromodomain-helicase-DNA-binding protein 4	CHD4	A0A2R8Y425;A0A2R8Y5J0;A0A2R8YFK9;A0A2U3TZM0;A0A2R8YFD8;F5GWX5;A0A2R8Y212;A0A2R8Y521;A0A0C4DGG9;Q14839;Q14839-2;A0A2R8YDJ9;A0A2R8YD40;A0A2R8Y4X2;A0A2R8Y8C1;A0A2R8YER1;A0A2R8YDW2;A0A2R8Y5Z7;A0A2R8Y685;A0A2R8Y7I0;A0A2R8Y8B3;A0A2R8Y7M9;A0A2R8Y5M9;A0A2R8YE38;Q8TDI0;K7EMY3;A0A2R8Y445;F5H6N4;F2Z2R5;A0A2R8Y6G9;A0A2R8Y795	67;67;67;67;67;67;67;67;67;67;67;62;60;54;54;53;52;38;36;30;30;27;23;20;17;13;11;5;5;3;1	67;67;67;67;67;67;67;67;67;67;67;62;60;54;54;53;52;38;36;30;30;27;23;20;17;13;11;5;5;3;1	55;55;55;55;55;55;55;55;55;55;55;50;49;43;44;43;41;29;28;26;26;24;18;17;6;5;9;5;1;3;1	42	43	54	35	43	42	42	43	54	35	43	42	34	38	43	28	37	36	1.17822	10.4925	0	1.1282	10.5169	0	0.889373	10.5049	0	1.14656	10.4859	0	0.64484	10.4225	0	0.599073	10.4554	0
ARF GTPase-activating protein GIT1	GIT1	A0A0C4DGN6;Q9Y2X7;Q9Y2X7-3;J3QRU8;J3QLH1;J3QQI0;K7EN79;F8W822;Q14161-2	9;9;9;8;4;1;1;1;1	9;9;9;8;4;1;1;1;1	8;8;8;7;4;1;0;0;0	2	6	3	1	4	4	2	6	3	1	4	4	2	5	2	1	3	3			0	0.981985	8.76292	0	0.63979	8.76292	0	0.948208	8.70902	0	1.07993	8.77406	0	0.680129	8.74276	0
Kinesin-like protein;Kinesin-like protein KIF18B	KIF18B	A0A0C4DGP2;A0A0C4DGP5;Q86Y91-2;Q86Y91-3;Q86Y91;Q86Y91-4	4;4;4;4;4;4	4;4;4;4;4;4	4;4;4;4;4;4	0	3	0	0	4	1	0	3	0	0	4	1	0	3	0	0	4	1							0			-0.673818	8.47726	0	-0.0700065	8.421	0	-0.718049	8.45004	0
Calpain small subunit 1	CAPNS1	A0A0C4DGQ5;P04632;K7EM73;K7EIV0;A0A075B7C0;K7ELJ7;U3KQE2;K7EKD8;U3KPR7;K7EMQ1	5;5;4;4;4;4;3;3;2;1	5;5;4;4;4;4;3;3;2;1	5;5;4;4;4;4;3;3;2;1	2	2	3	4	2	4	2	2	3	4	2	4	2	2	3	4	2	4	0.386158	8.59767	0	1.27621	8.73021	0	0.558942	8.66898	0	-0.940763		0	-0.0168209	8.49443	0	-0.349466	8.49443	0
Dehydrogenase/reductase SDR family member 7B	DHRS7B	A0A0C4DGQ8;Q6IAN0;J3KRS1;J3QLJ8	6;6;4;1	6;6;4;1	6;6;4;1	2	2	3	4	3	3	2	2	3	4	3	3	2	2	3	4	3	3	-0.743374	8.77249	0	-0.285902	8.82574	0	-0.778135	8.79993	0			0	-0.232713	8.83303	0	-0.559877	8.83303	0
Dolichyl-diphosphooligosaccharide--protein glycosyltransferase 48 kDa subunit	DDOST	A0A0C4DGS1;P39656-3;P39656;P39656-2;U3KQ84	7;7;7;6;3	7;7;7;6;3	7;7;7;6;3	5	4	4	3	2	4	5	4	4	3	2	4	5	4	4	3	2	4	-0.333096	9.44943	0	0.603602	9.22342	0	-0.154823	9.35096	0	-1.15703	9.35655	0	0.698114	9.2408	0	-0.574758	9.30252	0
Cullin-1	CUL1	A0A0C4DGX4;Q13616;K7EKM2;A0A286YF31;Q8NI38-2	19;19;1;1;1	19;19;1;1;1	19;19;1;1;1	8	4	11	4	6	13	8	4	11	4	6	13	8	4	11	4	6	13	0.615231	9.30305	0	1.41017	9.40215	0	0.733595	9.35542	0	0.0482823	9.20798	0	0.534354	9.22781	0	-0.055945	9.21801	0
Cyclin-dependent kinase 11A;Cyclin-dependent kinase 11B	CDK11B;CDK11A	A0A0D9SEI3;Q5QPR3;A0A0D9SER5;A0A0D9SEN2;Q9UQ88-4;P21127-8;Q9UQ88-3;Q9UQ88-2;P21127-3;P21127-2;Q9UQ88;P21127;Q5QPR4;P21127-6;P21127-9;Q9UQ88-10;P21127-12;P21127-4;P21127-5;P21127-10;Q9UQ88-5;Q9UQ88-9;Q9UQ88-8;J3KS35;E7ESP2;Q5QPQ9;E9PFJ2;A0A087WYI9;A0A087X1I0	12;12;12;12;12;12;12;12;12;12;12;12;11;11;11;10;10;10;10;10;9;6;3;2;2;1;1;1;1	12;12;12;12;12;12;12;12;12;12;12;12;11;11;11;10;10;10;10;10;9;6;3;2;2;1;1;1;1	11;11;11;11;11;11;11;11;11;11;11;11;10;10;10;9;9;9;9;9;8;6;3;2;2;1;1;1;1	2	4	4	1	6	7	2	4	4	1	6	7	2	4	4	0	5	7			0	2.04416	8.94697	1	1.66028	8.94697	0	2.86053	8.9597	1	3.73098	9.10708	2	2.96592	9.03961	2
Transducin-like enhancer protein 3	TLE3	F5H7D6;H0YNT2;A0A0D9SES8;H0YKT5;H0YKN8;H0YL70;Q04726-2;Q04726-7;Q04726-3;Q04726-6;Q04726-5;Q04726-4;Q04726;H0YNI7;H0YLI3;H0YKH0;H0YLW9;K7EMK7;Q04725-2;Q04725;H3BUH5;H0YKH5;K7EJR7;H7C4E4;Q04725-3	7;7;7;7;7;7;7;7;7;7;7;7;7;4;4;3;3;2;2;2;1;1;1;1;1	4;4;4;4;4;4;4;4;4;4;4;4;4;1;3;3;3;0;0;0;1;1;0;0;0	4;4;4;4;4;4;4;4;4;4;4;4;4;1;3;3;3;0;0;0;1;1;0;0;0	3	5	4	4	5	6	2	3	2	2	2	3	2	3	2	2	2	3	0.756451	8.77068	0	0.973341	8.73804	0	0.596915	8.75467	0	0.649209	8.75069	0	1.48398	8.84572	0	0.695953	8.8008	0
Mitogen-activated protein kinase kinase kinase kinase 4	MAP4K4	G5E948;A0A0D9SEY1;O95819-2;O95819-6;O95819-3;A0A0D9SG62;E7ENQ1;G3XAA2;H7C360;E7EN19;O95819-4;O95819;O95819-5;C9J840;E7EX83;H7C0P6;H7C3Z6;E7ETN6;C9J338;I3L203	23;23;23;23;23;22;22;22;22;22;22;22;22;21;21;19;4;2;2;1	22;22;22;22;22;21;21;21;21;21;21;21;21;20;20;18;3;2;2;1	14;14;14;14;14;14;13;13;13;13;13;13;13;14;13;13;3;0;0;0	15	10	9	12	9	8	15	9	8	11	9	8	11	8	7	7	5	6	0.162815	9.51544	0	0.193625	9.43492	0	-0.0870902	9.47704	0	0.259375	9.53103	0	0.0507867	9.41251	0	-0.17069	9.4758	0
ATP-dependent RNA helicase DDX3X;ATP-dependent RNA helicase DDX3Y	DDX3X;DDX3Y	A0A0D9SFB3;A0A2R8YF78;A0A0D9SG12;A0A2R8YFS5;A0A2R8Y4A4;A0A0D9SF53;O00571;A0A2R8YCW1;A0A2R8YFR4;A0A2U3TZJ9;A0A2R8Y645;A0A2R8Y5G6;O00571-2;F6S8Q4;A0A2R8YDH3;A0A2R8YDT5;A0A2R8Y7T2;O15523-2;O15523;A0A0J9YVQ7;A0A2R8YCU0;A0A087WVZ1;A0A2R8Y650;O15523-3;C9J081;A0A2R8YF89;A0A087WX09;C9J8G5;A0A2R8Y4D2;D6RCM4;Q9NQI0-3;Q9NQI0-2;Q9NQI0-4;Q9NQI0;A0A2R8Y770;H0Y960	47;47;47;47;47;47;47;46;46;46;46;45;45;43;38;37;37;31;31;12;10;10;10;10;6;5;4;4;2;2;2;2;2;2;1;1	46;46;46;46;46;46;46;45;45;45;45;44;44;42;37;36;36;30;30;12;10;10;10;10;6;5;4;4;2;2;2;2;2;2;1;1	46;46;46;46;46;46;46;45;45;45;45;44;44;42;37;36;36;30;30;12;10;10;10;10;6;5;4;4;2;2;2;2;2;2;1;1	31	30	29	36	31	33	30	29	28	35	30	32	30	29	28	35	30	32	0.299419	10.4746	0	0.0940043	10.4708	0	-0.0640051	10.4727	0	0.27046	10.4698	0	0.23446	10.4932	0	-0.0833181	10.4817	0
E3 ubiquitin-protein ligase SHPRH	SHPRH	A0A0D9SFM0;Q149N8-4;Q149N8;Q149N8-2	4;4;4;2	4;4;4;2	4;4;4;2	1	2	2	1	1	4	1	2	2	1	1	4	1	2	2	1	1	4			0	0.456868	8.67001	0	0.12842	8.67001	0	-0.378991		0			0	0		0
PWWP domain-containing protein MUM1	MUM1	J3KNX4;A0A0D9SGJ8;Q2TAK8-2;Q2TAK8;Q2TAK8-3;K7EP97	6;6;6;6;6;1	6;6;6;6;6;1	6;6;6;6;6;1	0	3	3	0	4	4	0	3	3	0	4	4	0	3	3	0	4	4	0.178874	8.75426	0	0.510219	8.68504	0	0.0674768	8.72103	0	1.33905	8.66114	0	2.41408	8.71249	0	1.58443	8.68757	2
Protein diaphanous homolog 1	DIAPH1	A0A140T8Z0;A0A0G2JH68;O60610-2;O60610-3;O60610;H9KV28;A0A2R8Y5N1;H7C2W8;B4E2I7;A0A2R8YEF8	26;26;26;26;26;24;23;3;3;2	26;26;26;26;26;24;23;3;3;2	26;26;26;26;26;24;23;3;3;2	12	12	9	14	11	10	12	12	9	14	11	10	12	12	9	14	11	10	0.036377	9.32428	0	0.381669	9.37603	0	-0.0665786	9.35093	0	0.0688255	9.32926	0	0.242459	9.35282	0	-0.185541	9.3412	0
Histone-lysine N-methyltransferase EHMT2	EHMT2	A0A0G2JIS2;Q96KQ7-2;Q96KQ7;A2ABF8;A0A0G2JIR1;A2ABF9;A0A0G2JK64;A0A0G2JRR0;A0A0G2JRN8;Q96KQ7-3;H0Y4K5	14;14;14;12;12;12;12;9;9;3;2	14;14;14;12;12;12;12;9;9;3;2	14;14;14;12;12;12;12;9;9;3;2	5	3	5	6	3	5	5	3	5	6	3	5	5	3	5	6	3	5	0.568022	8.93513	0	0.416587	8.95493	0	0.23126	8.94514	0			0	0.059478	8.89676	0	-0.274369	8.89676	0
Heat shock 70 kDa protein 1B;Heat shock 70 kDa protein 1A	HSPA1B;HSPA1A	A0A0G2JIW1;P0DMV9;P0DMV8;P0DMV8-2;V9GZ37	71;71;71;64;51	71;71;71;64;51	35;35;35;29;21	54	51	47	70	50	48	54	51	47	70	50	48	28	24	23	34	23	24	-1.25427	11.9531	0	-1.37002	12.0238	0	-1.57184	11.9899	0	-0.892769	11.9882	0	-0.887103	12.0694	0	-1.22011	12.0307	0
Occludin	OCLN	A0A0G2JMZ8;Q16625-4;Q16625-2;Q16625-3;Q16625;Q16625-5	5;5;5;5;5;4	5;5;5;5;5;4	5;5;5;5;5;4	2	2	2	3	4	2	2	2	2	3	4	2	2	2	2	3	4	2							0			1.00084	8.96893	0	-0.53977	8.98446	0	-0.0608015	8.97677	0
Protein scribble homolog	SCRIB	A0A0G2JNZ2;A0A0G2JPP5;Q14160;Q14160-3;A0A0G2JMS7;Q14160-2;H0YCG0;H0YDF9	60;60;60;60;54;54;25;5	60;60;60;60;54;54;25;5	57;57;57;57;54;54;25;5	43	31	14	43	27	17	43	31	14	43	27	17	40	29	13	41	26	16	-1.50005	10.1058	0	-1.62616	10.2934	0	-1.81947	10.2097	0	-0.664313	10.1867	0	-1.08013	10.3397	0	-1.21127	10.2699	0
Poly(U)-binding-splicing factor PUF60	PUF60	A0A0J9YYL3;A0A0J9YVP6;Q9UHX1-4;Q9UHX1-6;Q9UHX1-2;A0A0J9YXJ8;A0A0J9YXX5;Q9UHX1-3;Q9UHX1-5;Q9UHX1;A0A0J9YVR6;E9PQ56;A0A0J9YWM1;H0YEM1;E9PMU7;E9PN18;E9PL19;H0YCP8	21;21;21;21;21;20;20;20;20;20;14;14;13;13;9;9;7;7	21;21;21;21;21;20;20;20;20;20;14;14;13;13;9;9;7;7	21;21;21;21;21;20;20;20;20;20;14;14;13;13;9;9;7;7	13	14	16	10	16	16	13	14	16	10	16	16	13	14	16	10	16	16	0.951777	10.1439	0	0.880569	10.1924	0	0.651538	10.1688	0	0.695386	10.0946	0	0.776677	10.1724	0	0.403547	10.1352	0
Serum paraoxonase/arylesterase 2	PON2	A0A0J9YXF2;J3QT77;A0A0J9YYG4;Q15165-3;Q15165-1;Q15165	2;1;1;1;1;1	2;1;1;1;1;1	2;1;1;1;1;1	1	2	2	0	1	2	1	2	2	0	1	2	1	2	2	0	1	2	1.93186		0	1.64982		0	0		0	2.99268		0			0	0		0
Matrin-3	MATR3	A0A0R4J2E8;A8MXP9;P43243;D6REM6;D6R991;B3KM87;P43243-2;H0Y8T4;D6RBK5;D6R8Z5;Q68E03;D6RCM3;D6REK4;D6RBI2;D6RE02;D6RIA2;D6RB45;A0A1B0GX04;D6R9F3;D6RAM9;D6RAY2;D6RBS2	54;54;54;51;32;25;25;19;5;4;4;3;3;3;3;3;2;2;2;2;2;2	54;54;54;51;32;25;25;19;5;4;4;3;3;3;3;3;2;2;2;2;2;2	54;54;54;51;32;25;25;19;5;4;4;3;3;3;3;3;2;2;2;2;2;2	36	37	41	37	36	36	36	37	41	37	36	36	36	37	41	37	36	36	0.616912	10.8812	0	0.257967	10.8754	0	0.18178	10.8783	0	0.43812	10.8494	0	0.0673732	10.845	0	-0.0674337	10.8473	0
Claudin domain-containing protein 1	CLDND1	D6RIU2;D6RDP6;D6RHU6;D6RDY1;D6RA76;D6RC11;D6R9S8;D6RCE6;D6RFX6;D6RDI6;D6RCR8;A0A0R4J2F2;Q9NY35-2;Q9NY35;H0Y8T9;D6RD48;D6RAZ7;D6R9K1;D6RB31;D6RCP3;Q9NY35-3	6;6;6;6;6;6;6;6;6;6;6;6;6;6;5;4;4;1;1;1;1	6;6;6;6;6;6;6;6;6;6;6;6;6;6;5;4;4;1;1;1;1	6;6;6;6;6;6;6;6;6;6;6;6;6;6;5;4;4;1;1;1;1	5	3	0	4	3	0	5	3	0	4	3	0	5	3	0	4	3	0							0			0.0111057	9.09951	0	1.1962	9.0649	0	0.234274	9.08255	0
Interferon-related developmental regulator 2	IFRD2	A0A0R4J2F6;Q12894;Q12894-2;H7C444;H7C2Z4	13;13;13;5;3	13;13;13;5;3	13;13;13;5;3	10	8	9	11	7	9	10	8	9	11	7	9	10	8	9	11	7	9	0.740923	10.2574	0	0.317119	10.1744	0	0.272942	10.2179	0	-0.0971545	10.1173	0	-0.125738	10.1055	0	-0.438661	10.1115	0
Casein kinase I isoform gamma-1	CSNK1G1;hCG_2004507	A0A0U1RQY7;Q9HCP0;U3KQA5;A0A0U1RQT7;Q8IXA3;U3KQB3;Q9HCP0-2;A0A0U1RR14;A0A0U1RQK2;A0A0U1RQK6;A0A0U1RQH9;A0A0U1RQG9;A0A0U1RRH5;A0A0U1RR31;A0A0U1RQU4;A0A0U1RQN5	24;24;23;23;23;23;23;9;7;5;4;4;3;3;1;1	8;8;8;8;8;8;8;2;2;5;1;4;1;3;1;1	8;8;8;8;8;8;8;2;2;5;1;4;1;3;1;1	14	14	17	21	14	14	5	3	3	8	4	3	5	3	3	8	4	3	0.452918	9.49303	0	0.240953	9.59793	0	0.0926791	9.54864	0	0.0555821	9.42797	0	-0.0434684	9.55365	0	-0.32845	9.49534	0
PHD finger protein 14	PHF14	A0A0U1RRH6;O94880;B4DG57;O94880-2	12;12;11;11	12;12;11;11	12;12;11;11	5	5	7	4	7	4	5	5	7	4	7	4	5	5	7	4	7	4	1.21059	8.92437	0	0.948829	9.01518	0	0.820977	8.97214	0	1.47318	8.98105	0	0.816934	8.98944	0	0.851079	8.98526	0
Calcium uptake protein 1, mitochondrial	MICU1	F6XEV2;A0A0U1RRK1;A0A286YF11;Q9BPX6-2;Q9BPX6;Q9BPX6-3;S4R3D7;S4R3V1;S4R3W3;E9PQV6;Q9BPX6-5;Q9BPX6-4	6;6;6;6;6;6;5;5;1;1;1;1	6;6;6;6;6;6;5;5;1;1;1;1	6;6;6;6;6;6;5;5;1;1;1;1	1	3	4	4	4	3	1	3	4	4	4	3	1	3	4	4	4	3	1.84561	8.85466	1	0.4478	8.96674	0	0.904354	8.9143	0	2.42646	8.98542	1	0.709038	9.01383	0	1.26042	8.99986	0
Transcriptional repressor p66-beta	GATAD2B	A0A0U1RRM1;Q8WXI9;A0A0U1RR30;A0A0U1RRK3;A0A0U1RR34;A0A1B0GW07	19;19;7;6;6;1	17;17;6;6;6;1	17;17;6;6;6;1	7	16	11	10	11	7	6	14	10	9	10	6	6	14	10	9	10	6	0.132	9.535	0	0.867178	9.5849	0	0.213564	9.56067	0	0.668946	9.62694	0	1.17107	9.64614	0	0.574102	9.63664	0
Protein enabled homolog	ENAH	A0A0U1RRM6;Q8N8S7-3;Q8N8S7-2;Q8N8S7;A0A075B6E5;A0A0U1RQP7	3;3;3;3;2;2	3;3;3;3;2;2	3;3;3;3;2;2	2	2	2	1	2	1	2	2	2	1	2	1	2	2	2	1	2	1	0.0806893		0			0	0		0	0.589407		0	0.479787		0	0		0
Negative elongation factor B	NELFB	A0A0X1KG71;Q8WX92	6;5	6;5	6;5	1	2	1	1	3	1	1	2	1	1	3	1	1	2	1	1	3	1							0					0	-0.740508	8.49132	0	-1.05782	8.49132	0
Rab11 family-interacting protein 5	RAB11FIP5	A0A1B0GTL5;Q9BXF6	21;15	21;15	21;15	10	2	1	16	3	1	10	2	1	16	3	1	10	2	1	16	3	1							0			-1.39188	9.03872	0			0	-1.77381	9.03872	0
KIF1-binding protein	KIAA1279;KIF1BP	A0A1B0GUA3;Q96EK5;A0A1B0GTE6;A0A0D9SFK7;A0A1B0GUH6;A0A1B0GV79;A0A1B0GVY9;A0A1B0GW21	6;6;4;4;4;2;2;2	6;6;4;4;4;2;2;2	5;5;3;3;3;2;1;2	0	4	2	0	3	1	0	4	2	0	3	1	0	4	2	0	2	0							0					0	1.97671	8.85879	0	1.53883	8.85879	0
Protein EFR3 homolog A	EFR3A	A0A1B0GUZ7;Q14156;Q14156-3;Q14156-2;E5RJS1	47;47;45;43;10	47;47;45;43;10	46;46;44;42;9	37	34	35	38	31	33	37	34	35	38	31	33	36	33	34	37	30	32	0.0704405	10.8543	0	0.0368396	10.8486	0	-0.210785	10.8515	0	-0.0881482	10.8305	0	-0.0633249	10.8336	0	-0.407436	10.8321	0
Histone-lysine N-methyltransferase EHMT1	EHMT1	A0A1B0GV09;Q9H9B1;Q9H9B1-3;A0A1B0GU48;A0A0C4DGF8;Q9H9B1-4;A0A1W2PPZ7;A0A1B0GWF6;A0A0D9SEQ1;A0A1B0GVZ8;A0A1B0GUD1;A0A1B0GV89;A0A1B0GW12;A0A0D9SF38;A0A0D9SER9;A0A0D9SFX4;A0A1B0GW79	12;12;9;8;7;7;5;3;2;2;2;1;1;1;1;1;1	12;12;9;8;7;7;5;3;2;2;2;1;1;1;1;1;1	12;12;9;8;7;7;5;3;2;2;2;1;1;1;1;1;1	5	7	5	5	6	8	5	7	5	5	6	8	5	7	5	5	6	8	0.124033	9.02131	0	0.628955	9.04564	0	0.0921393	9.03364	0	0.183051	9.03066	0	0.694306	9.05769	0	0.0976183	9.04439	0
Unconventional myosin-XVIIIa	MYO18A	A0A1B0GV45	6	5	5	5	1	2	3	2	1	4	1	2	2	2	1	4	1	2	2	2	1							0					0	-0.0161931	8.76939	0	-0.348124	8.76939	0
Renin receptor	ATP6AP2	A0A1B0GVW0;O75787-2;O75787;A0A1B0GVB9;A0A1B0GUT7;A0A1C7CYW4;B7Z1I9;A0A1B0GTB0;A0A1B0GTU8;A0A1B0GWJ8;H7C3E1;A0A1B0GVC7;B7Z413;A0A1B0GU12;A0A1B0GWD6;A0A1B0GW13;A0A1B0GVI9;A0A1B0GV60;H7C240;A0A1B0GV24;A0A1B0GVZ1;A0A1B0GUV3	16;16;16;15;15;15;13;13;13;12;12;11;11;10;9;8;8;8;5;5;3;2	16;16;16;15;15;15;13;13;13;12;12;11;11;10;9;8;8;8;5;5;3;2	16;16;16;15;15;15;13;13;13;12;12;11;11;10;9;8;8;8;5;5;3;2	10	5	8	13	8	7	10	5	8	13	8	7	10	5	8	13	8	7	0.293611	9.71705	0	0.687943	9.76696	0	0.211818	9.74272	0	-0.219039	9.6389	0	0.24749	9.69003	0	-0.327907	9.66522	0
GPI transamidase component PIG-T	PIGT	A0A1W2PQN1;A0A1W2PP57;A0A1W2PPC3;A0A1W2PPS0;A0A1W2PPR6;A0A1W2PNP0;Q969N2-4;Q969N2-5;Q969N2;A0A1W2PRZ8;F6W983;A0A1W2PR92;A0A1W2PP53;Q969N2-3;Q969N2-2;Q969N2-6;A0A1W2PQY1;H7C2Y2;A0A1W2PRH2;A0A1W2PQ52;A0A1W2PP13;A0A1W2PPQ7;A0A1W2PSC5;A0A1W2PQ29;A0A1W2PPI8;A0A1W2PR70;A0A1W2PRH8;A0A1W2PRG1;A0A1W2PNW9;A0A1W2PPU8;A0A1W2PRV7;A0A1W2PR34;A0A1W2PQA4;A0A1W2PR73;A0A1W2PPK4	7;7;7;7;7;7;7;7;7;6;5;5;5;5;5;5;4;4;4;4;4;4;3;3;3;2;2;2;2;2;2;1;1;1;1	7;7;7;7;7;7;7;7;7;6;5;5;5;5;5;5;4;4;4;4;4;4;3;3;3;2;2;2;2;2;2;1;1;1;1	7;7;7;7;7;7;7;7;7;6;5;5;5;5;5;5;4;4;4;4;4;4;3;3;3;2;2;2;2;2;2;1;1;1;1	2	1	2	3	4	2	2	1	2	3	4	2	2	1	2	3	4	2							0					0	2.00305	8.95118	1	1.5761	8.95118	0
Uncharacterized protein		A0A1W2PNV4;E9PF58;F8WFD3	27;13;1	27;13;1	0;0;0	15	7	6	19	9	5	15	7	6	19	9	5	0	0	0	0	0	0	-2.74807	10.0999	1	-2.86273	10.1754	1	-3.08294	10.1393	1	-1.96267	10.1388	1	-1.75979	10.2318	0	-2.18898	10.1878	1
Myosin phosphatase Rho-interacting protein	MPRIP	A0A1W2PPU9	20	6	6	18	13	17	18	12	9	5	3	5	5	4	2	5	3	5	5	4	2	0.357829	9.42076	0	-0.570224	9.36914	0	-0.350347	9.39572	0	0.358706	9.42091	0	0.120137	9.465	0	-0.0830877	9.44351	0
Survival motor neuron protein	SMN1;SMN2	A0A1W2PRV5;E7EQZ4;Q16637-3;Q16637;Q16637-4;Q16637-2;B4DP61;H0YBZ9;A0A0G2JRX5;A0A0G2JRY6	9;9;9;9;8;8;7;1;1;1	9;9;9;9;8;8;7;1;1;1	9;9;9;9;8;8;7;1;1;1	7	8	8	8	8	7	7	8	8	8	8	7	7	8	8	8	8	7	1.23692	9.86354	0	1.01897	9.93025	0	0.870176	9.89817	0	1.33459	9.88439	0	1.08061	9.94276	0	0.921248	9.91455	0
DNA repair protein complementing XP-G cells	BIVM-ERCC5;ERCC5	A0A1W2PS85;R4GMW8;P28715;P28715-2	4;4;4;2	4;4;4;2	4;4;4;2	0	2	1	0	4	3	0	2	1	0	4	3	0	2	1	0	4	3			0	0.523129	8.52319	0	0.188487	8.52319	0	0.523779		0	0.551231	8.57178	0	0.192042	8.57178	0
Probable ATP-dependent RNA helicase DDX17	DDX17	A0A1X7SBZ2;Q92841;A0A1W2PQ51;Q92841-1;Q92841-3;Q92841-2;A0A0U1RQJ0	54;54;53;52;51;51;4	42;42;41;40;39;40;3	42;42;41;40;39;40;3	37	38	39	46	41	40	28	27	28	35	29	28	28	27	28	35	29	28	0.0328691	10.7663	0	-0.098407	10.7731	0	-0.299013	10.7697	0	0.0640977	10.771	0	-0.037653	10.7821	0	-0.319205	10.7766	0
D-3-phosphoglycerate dehydrogenase	PHGDH	A0A286YF22;O43175;A0A2C9F2M7;A0A286YFA2;A0A286YFL2;A0A286YFM8;A0A286YER3;A0A286YFC8;A0A286YFB2;A0A286YF34;A0A286YFF3;A0A286YFK5;A0A286YF78;A0A286YFE1	19;19;18;15;14;11;8;8;8;6;5;5;5;2	19;19;18;15;14;11;8;8;8;6;5;5;5;2	19;19;18;15;14;11;8;8;8;6;5;5;5;2	12	13	10	11	16	14	12	13	10	11	16	14	12	13	10	11	16	14	0.200006	10.0249	0	0.40327	10.1073	0	0.0290635	10.068	0	1.03167	10.1762	0	0.778177	10.1751	0	0.582584	10.1756	0
Protein MON2 homolog	MON2	A0A286YFF8;Q7Z3U7-2;Q7Z3U7-6;Q7Z3U7-5;Q7Z3U7;F8VZV1;Q7Z3U7-3;F8VZV6;F8VQS2	8;8;8;8;8;4;3;2;2	8;8;8;8;8;4;3;2;2	8;8;8;8;8;4;3;2;2	4	4	5	4	5	3	4	4	5	4	5	3	4	4	5	4	5	3	0.661106	8.62103	0	0.34018	8.73607	0	0.246248	8.68235	0	0.746718	8.637	0	0.225596	8.71714	0	0.166004	8.67891	0
Calcium/calmodulin-dependent protein kinase type II subunit gamma	CAMK2G	Q5SWX3;A0A2Q3DQE3;Q13555-10;Q13555-3;Q13555-5;Q13555-4;Q13555-7;Q13555-11;Q13555-9;Q13555-2;Q13555-8;Q13555;Q13555-6;Q8WU40;H0Y6G2;H7BXS4;D6RFJ0;E9PBE8;E7EQE4;E7ERS6;E7ETC9;H7C394;D6RHX9	23;23;23;23;23;23;23;23;23;23;23;23;23;17;15;8;3;3;3;2;2;2;1	17;17;17;17;17;17;17;17;17;17;17;17;17;13;13;3;0;0;0;0;0;2;0	12;12;12;12;12;12;12;12;12;12;12;12;12;8;8;0;0;0;0;0;0;0;0	17	10	9	20	10	10	12	6	5	14	6	6	8	4	2	11	3	3	-0.976081	9.73995	0	-1.25267	9.81321	0	-1.35951	9.77813	0	-1.0836	9.72931	0	-1.75919	9.77344	0	-1.71168	9.75193	0
Protein SERAC1	SERAC1	A0A2R8YCL0;A0A2R8Y511;A0A2R8YFH3;A0A2R8Y3S0;Q96JX3;A0A2R8YD19	2;2;2;2;2;1	2;2;2;2;2;1	2;2;2;2;2;1	0	2	1	0	1	1	0	2	1	0	1	1	0	2	1	0	1	1							0			-0.579718		0			0	0		0
Centrosomal protein of 78 kDa	CEP78	A0A2R8Y7U5;A8MST6;A0A2U3TZI9;A0A2R8Y5W6;A0A2R8Y432;A0A2R8YCP0;A0A2R8Y7A4;Q5JTW2;Q5JTW2-3;Q5JTW2-5;Q5JTW2-2;A0A2R8Y589;A0A2R8Y4C1;A0A2R8YFB0;A0A2R8Y7M8	17;17;17;17;17;17;17;17;17;17;17;16;16;3;3	17;17;17;17;17;17;17;17;17;17;17;16;16;3;3	16;16;16;16;16;16;16;16;16;16;16;15;15;3;3	9	12	15	8	13	10	9	12	15	8	13	10	9	12	14	8	12	10	0.638776	9.36039	0	0.6736	9.39364	0	0.388427	9.37733	0	0.796595	9.38993	0	1.1031	9.47755	0	0.615696	9.43595	0
Leukocyte surface antigen CD47	CD47	A0A2R8Y484;Q08722-2;Q08722-3;Q08722-4;Q08722	2;2;2;2;2	2;2;2;2;2	2;2;2;2;2	0	2	1	0	2	2	0	2	1	0	2	2	0	2	1	0	2	2			0	2.27641		0	0		0	1.98639		0	2.52618		0	0		0
Transcription activator BRG1	SMARCA4	A0A2R8Y7S2;A0A2R8Y4P4;P51532-5;P51532-2;P51532-3;P51532-4;Q9HBD4;P51532;A0A0A0MT49;A0A2R8YGG3;A0A2R8Y440;A0A2R8Y4C5;A0A2R8YG32;A0A2R8Y7F3;A0A2R8Y6N0;A0A2R8YF58;A0A2R8YF80;A0A2R8Y6V2;A0A2R8Y526;A0A2R8Y7Y7;A0A2R8YDA1;A0A2R8YGP5;A0A2R8Y523;A0A2R8Y5K3;A0A2R8YFK5;K7EQF0;A0A2R8YFV8;A0A2R8Y4R6;A0A2R8YCY3;K7EP28;A0A2R8Y7R0;A0A2R8Y583	45;45;45;45;45;45;44;44;43;42;40;37;36;35;34;33;33;32;32;32;31;29;23;15;11;11;11;10;10;9;4;2	45;45;45;45;45;45;44;44;43;42;40;37;36;35;34;33;33;32;32;32;31;29;23;15;11;11;11;10;10;9;4;2	28;28;28;28;28;28;27;27;28;25;23;23;19;19;18;19;19;18;18;18;18;21;10;6;6;6;6;6;6;5;4;2	21	27	27	21	26	25	21	27	27	21	26	25	12	20	15	13	19	16	0.992963	10.1484	0	0.649635	10.243	0	0.553445	10.1983	0	1.00876	10.1516	0	0.42738	10.2034	0	0.401036	10.1782	0
Transcriptional repressor CTCF	CTCF	A0A2R8Y595;A0A2R8YFL0;P49711;P49711-2;V9GY73;Q8NI51-11;Q8NI51-6;Q8NI51-5;Q8NI51-10;Q8NI51-2;Q8NI51;Q8NI51-3;Q8NI51-7;A0A2R8Y6Z6;A0A2R8Y6C1;F5H2V8;Q8NI51-8	19;19;19;11;2;2;2;2;2;2;2;2;2;1;1;1;1	19;19;19;11;2;2;2;2;2;2;2;2;2;1;1;1;1	19;19;19;11;2;2;2;2;2;2;2;2;2;1;1;1;1	12	14	12	8	11	11	12	14	12	8	11	11	12	14	12	8	11	11	1.06059	9.76037	0	0.818929	9.64366	0	0.665394	9.70592	0	0.522836	9.65782	0	0.570151	9.59738	0	0.214097	9.62865	0
Catenin beta-1	CTNNB1	A0A2R8YCH5;A0A2R8Y5A3;P35222;A0A2R8Y804;A0A2R8Y543;B4DGU4;A0A2R8Y7Z0;A0A2R8Y750;A0A2R8Y5C3;A0A2R8Y6G0;A0A2R8Y815;A0A2R8YG06;E7EMJ5;E9PDF9;E7EV28;C9IZ65	29;29;29;28;28;28;28;27;26;14;8;4;4;2;2;1	26;26;26;25;25;25;25;24;23;12;8;4;4;2;2;1	4;4;4;4;4;3;4;4;3;3;3;0;1;1;1;0	16	23	18	15	22	23	14	21	16	14	19	20	1	3	1	1	3	4	0.748096	9.87149	0	0.677157	9.97451	0	0.44539	9.92604	0	1.12238	9.94544	0	0.962355	10.0293	0	0.734648	9.98939	0
Ataxin-2	ATXN2	H0YH87;A0A2R8Y7P6;A0A2R8YDM9;F8WB06;V9GY86;A0A2R8Y5A6;Q99700-2;Q99700-4;Q99700;F8VQP2;Q99700-5;F8VRK6;F8W0B5;F8WB05;S4R3J6;A0A2R8Y7E6;F8VVY6	15;15;15;15;15;15;15;15;15;14;14;5;3;3;2;2;1	13;13;13;13;13;13;13;13;13;12;12;5;3;1;0;0;1	13;13;13;13;13;13;13;13;13;12;12;5;3;1;0;0;1	9	9	9	6	7	8	8	7	7	6	6	6	8	7	7	6	6	6	0.198826	9.31167	0	0.763645	9.2527	0	0.199258	9.28318	0	0.338209	9.33459	0	0.796451	9.25894	0	0.224376	9.29841	0
DNA-directed RNA polymerases I and III subunit RPAC1	POLR1C	A0A2R8YEZ4;A0A2R8Y5D3;O15160-2;O15160;E7EQB9;A0A2R8YEY5;A0A2R8Y8D6;D6RDJ3;H0Y723	9;9;9;9;7;6;5;4;4	9;9;9;9;7;6;5;4;4	9;9;9;9;7;6;5;4;4	5	6	7	3	6	7	5	6	7	3	6	7	5	6	7	3	6	7	0.384808	9.62127	0	0.982134	9.64107	0	0.411671	9.63128	0	-0.0741974	9.54848	0	0.545349	9.55835	0	-0.107548	9.55344	0
40S ribosomal protein S7	RPS7	A0A2R8Y623	25	2	2	19	15	19	17	15	16	0	0	0	2	2	0	0	0	0	2	2	0							0					0	0.0841982		0	0		0
E3 ubiquitin-protein ligase HECW2	HECW2	A0A2R8Y6F3;Q9P2P5;A0A2C9F2N4;A0A2R8YE75	13;13;12;10	13;13;12;10	13;13;12;10	3	5	3	5	9	6	3	5	3	5	9	6	3	5	3	5	9	6	0.93697	8.73847	0	0.359425	8.8819	0	0.391965	8.81608	0	1.39249	8.76709	0	-0.00497982	8.82369	0	0.430558	8.79631	0
TFIIH basal transcription factor complex helicase XPB subunit	ERCC3	A0A2R8Y6W8;P19447;A0A2R8Y5L2;A0A2R8YES7;A0A2R8Y4R8;A0A2R8Y5H0;A0A2R8YFS3;H7C309;A0A2R8Y762	10;10;5;3;2;2;2;2;2	10;10;5;3;2;2;2;2;2	10;10;5;3;2;2;2;2;2	2	5	6	1	4	6	2	5	6	1	4	6	2	5	6	1	4	6	1.35242	8.7893	0	1.16767	8.83803	0	1.0029	8.81435	0	1.14536	8.76649	0	2.22928	8.85576	1	1.36675	8.81341	1
Liprin-alpha-1	PPFIA1	A0A2R8Y7R9;Q13136-2;Q13136;E9PJZ7;H0YDW2;G3V200;O75334-2;A0A1B0GVT3;H0YEF9;E9PPF6;O75334-7;E9PID5;H0YIJ4;H0YHJ4;F8VYK7;H0YH95;B1APN9;O75335;R4GNF1;F8VWR9;M0QZB5;O75335-2;O75335-1	18;18;18;8;7;6;6;4;4;3;3;2;2;2;2;2;2;2;1;1;1;1;1	18;18;18;8;7;6;6;4;4;3;3;2;2;2;2;2;2;2;1;1;1;1;1	12;12;12;5;4;0;0;2;2;2;0;2;0;0;0;0;0;0;0;0;0;0;0	8	4	12	6	8	2	8	4	12	6	8	2	4	3	9	3	6	2	0.61144	9.12628	0	-1.49469	9.21593	1	-0.670571	9.17342	0	-0.0512621	9.01692	0	-0.358652	9.33443	0	-0.530035	9.20407	0
Cyclin-dependent kinase 13	CDK13	A0A2R8Y7W5;Q14004-2;A0A2R8Y4Z0;Q14004;A0A2R8YF61;A0A2R8YD28;A0A2R8Y7Y0;A0A2R8YCQ1;Q9BVE2;A0A087X209;A0A2R8YEB7;A0A2R8Y644;A0A2R8YFE7	13;13;12;12;10;6;4;4;3;3;2;2;1	12;12;11;11;9;5;4;4;2;2;1;1;1	12;12;11;11;9;5;4;4;2;2;1;1;1	7	7	5	6	7	9	6	6	4	5	6	8	6	6	4	5	6	8	-0.229801	9.00707	0	0.54372	9.22933	0	-0.127305	9.13226	0	0.405168	9.10554	0	-0.0827759	9.12754	0	-0.164226	9.11668	0
40S ribosomal protein S14	RPS14	A0A2R8Y811;P62263;E5RH77	12;12;8	12;12;8	12;12;8	11	12	11	11	11	12	11	12	11	11	11	12	11	12	11	11	11	12	0.579855	11.1425	0	0.226487	11.0195	0	0.147379	11.0853	0	0.223555	11.0814	0	-0.00672041	10.9831	0	-0.218744	11.035	0
40S ribosomal protein S29	RPS29	A0A2R8Y851;P62273;P62273-2;A0A2R8Y6P7;A0A087WTT6	4;4;4;2;2	4;4;4;2;2	4;4;4;2;2	3	2	1	2	1	2	3	2	1	2	1	2	3	2	1	2	1	2	-4.00962	9.61077	2			0	-4.26579	9.61077	0	-2.64896	9.64886	1			0	-3.1341	9.64886	0
SWI/SNF-related matrix-associated actin-dependent regulator of chromatin subfamily E member 1	SMARCE1	A0A2R8Y855;B4DGM3;Q969G3-2;Q969G3;A0A2R8Y765;A0A2R8Y7U4;A0A2U3TZQ7;A0A2R8Y7I9;A0A2R8Y4T4;Q969G3-6;Q969G3-5;Q969G3-3;Q969G3-4;J3QKS7;A0A2R8YES3;K7EMQ8;J3QR61;H7C048;A0A2R8YEB8;J3KT85;A0A2R8YD78;J3QKX6;A0A2R8YDQ4;A0A2R8YFC8;J3QL66	10;10;10;10;9;9;9;9;9;9;9;9;9;8;8;7;7;6;2;2;2;2;1;1;1	10;10;10;10;9;9;9;9;9;9;9;9;9;8;8;7;7;6;2;2;2;2;1;1;1	10;10;10;10;9;9;9;9;9;9;9;9;9;8;8;7;7;6;2;2;2;2;1;1;1	3	7	5	3	5	5	3	7	5	3	5	5	3	7	5	3	5	5	0.257726	9.12223	0	0.913423	9.09321	0	0.305707	9.10796	0	0.524009	9.1677	0	1.46794	9.2092	0	0.616926	9.18895	0
Peroxisomal multifunctional enzyme type 2;(3R)-hydroxyacyl-CoA dehydrogenase;Enoyl-CoA hydratase 2	HSD17B4	A0A2R8YD50;P51659;E7EWE5;P51659-3;P51659-2;E7ER27;A0A2R8Y7L2;G5E9S2;E7ET17;E7EPL9;A0A2R8YDT8;A0A2R8YF45;A0A2R8YEG2;A0A2R8Y7W2	9;9;8;8;8;7;7;7;7;5;2;2;1;1	9;9;8;8;8;7;7;7;7;5;2;2;1;1	9;9;8;8;8;7;7;7;7;5;2;2;1;1	2	5	4	1	3	2	2	5	4	1	3	2	2	5	4	1	3	2	0.859668	8.56586	0			0	0.667376	8.56586	0	0.907835	8.61558	0	1.19026	8.71303	0	0.700284	8.66703	0
Casein kinase II subunit alpha;Casein kinase II subunit alpha 3	CSNK2A1;CSNK2A3	A0A2R8YD58;E7EU96;P68400;A0A2R8Y5A0;Q8NEV1;A0A2R8Y4D6;A0A2R8Y4H0;A0A2R8YF43;A0A2R8YDP2;A0A2R8YFU2;V9GYA2;P68400-2;A0A2R8YEW1;A0A2R8YDY7;V9GYW6;A0A2R8YCK2;A0A2R8Y3W6;A0A2R8Y797;A0A2R8YEL7;V9GY80;A0A2R8YF47;A0A087WY74;A0A2R8Y7T1	10;10;10;9;9;8;8;8;7;7;5;5;4;3;2;2;1;1;1;1;1;1;1	10;10;10;9;9;8;8;8;7;7;5;5;4;3;2;2;1;1;1;1;1;1;1	10;10;10;9;9;8;8;8;7;7;5;5;4;3;2;2;1;1;1;1;1;1;1	4	6	9	4	4	4	4	6	9	4	4	4	4	6	9	4	4	4	0.988046	9.7513	0	0.708389	9.59046	0	0.582257	9.67829	0	0.72804	9.70087	0	0.797144	9.60723	0	0.431989	9.65657	0
Peripheral plasma membrane protein CASK	CASK	A0A2U3TZN6;A0A2U3TZM4;A0A2U3TZM1;A0A2R8YE77;O14936-3;O14936-4;O14936-6;O14936-2;O14936;A0A2R8Y6F8;A0A2R8YFN5;A0A2R8YEK3;A0A2R8Y3B3;Q5JS74;Q5JS72;O14936-5;Q5JS79;A0A2R8YGH2;A0A2R8Y4K4;A0A2R8YEJ7;A0A2R8Y472;A0A2R8Y6D8;A0A2R8Y7X6	28;28;28;28;28;28;28;28;28;27;27;27;19;18;16;16;13;4;4;4;3;2;2	28;28;28;28;28;28;28;28;28;27;27;27;19;18;16;16;13;4;4;4;3;2;2	28;28;28;28;28;28;28;28;28;27;27;27;19;18;16;16;13;4;4;4;3;2;2	16	11	10	19	8	9	16	11	10	19	8	9	16	11	10	19	8	9	-0.805372	9.71601	0	-0.950581	9.81704	0	-1.13691	9.76946	0	-0.520661	9.7492	0	-1.12529	9.79982	0	-1.17544	9.77524	0
Vacuolar protein sorting-associated protein 33A	VPS33A	H3BMM5;A0A2R8YF87;Q96AX1;F5H6Y0;F5H7N5;F5H2X5;A0A2R8Y5U3	5;5;5;3;2;1;1	5;5;5;3;2;1;1	5;5;5;3;2;1;1	0	0	0	0	5	0	0	0	0	0	5	0	0	0	0	0	5	0							0					0	2.15671	8.83888	1	1.73627	8.83888	0
Rho guanine nucleotide exchange factor 7	ARHGEF7	A0A2R8YG42;Q14155-5;B1ALK7;Q14155-1;Q14155-2;Q14155-3;Q14155;E9PDQ5;Q14155-6;E7EUY6;F6SJA5	9;9;8;8;8;8;8;7;7;5;2	9;9;8;8;8;8;8;7;7;5;2	9;9;8;8;8;8;8;7;7;5;2	1	5	4	0	5	2	1	5	4	0	5	2	1	5	4	0	5	2	1.94568	8.74328	1			0	1.77114	8.74328	0	1.34172	8.86678	0	2.16628	8.74904	0	1.45082	8.81189	1
CD59 glycoprotein	CD59	E9PNW4;A0A2U3TZL5;E9PR17;P13987;H0YET2;E9PI80	8;8;8;8;4;1	8;8;8;8;4;1	8;8;8;8;4;1	7	7	7	8	7	7	7	7	7	8	7	7	7	7	7	8	7	7	0.471862	10.9379	0	0.672455	10.913	0	0.302043	10.9257	0	0.465202	10.9368	0	-0.159862	10.7767	0	-0.165217	10.8641	0
Intraflagellar transport protein 56	TTC26	A0AVF1-2;A0AVF1-3;A0AVF1;B7Z2T3;B7Z6R6;Q96CU4	3;3;3;2;2;1	3;3;3;2;2;1	3;3;3;2;2;1	2	0	1	1	2	1	2	0	1	1	2	1	2	0	1	1	2	1							0					0	-0.420927		0	0		0
Extended synaptotagmin-2	ESYT2	H7BXI1;A0FGR8-2;A0A087WXU3;A0FGR8;A0FGR8-6;A0FGR8-4;A0FGR8-5	21;21;20;20;20;12;8	21;21;20;20;20;12;8	21;21;20;20;20;12;8	9	9	11	12	11	10	9	9	11	12	11	10	9	9	11	12	11	10	0.527107	9.31718	0	0.509972	9.41687	0	0.255107	9.36988	0	0.486028	9.30992	0	0.596301	9.43233	0	0.207224	9.37542	0
Pleckstrin homology domain-containing family A member 5	PLEKHA5	A0JP02;B4DJX4;Q9HAU0-5;Q9HAU0-8;Q9HAU0;Q9HAU0-2;Q9HAU0-4;Q9HAU0-6;Q9HAU0-3;H0YG48;H0YGJ6	5;5;5;5;5;5;5;5;4;1;1	5;5;5;5;5;5;5;5;4;1;1	5;5;5;5;5;5;5;5;4;1;1	1	2	2	1	2	0	1	2	2	1	2	0	1	2	2	1	2	0							0			0.182744		0			0	0		0
Pleckstrin homology domain-containing family G member 3	PLEKHG3	A1L390;A1L390-3;G3V311;A1L390-2;A0A0U1RR71;G3V278;G3V3I3;C9J7S4;C9JVL3;E7ESZ3;H7BXC7;Q9H7P9-2;Q9H7P9-3;Q9H7P9	59;57;37;37;25;8;7;1;1;1;1;1;1;1	59;57;37;37;25;8;7;1;1;1;1;1;1;1	59;57;37;37;25;8;7;1;1;1;1;1;1;1	47	37	45	48	37	39	47	37	45	48	37	39	47	37	45	48	37	39	-0.87737	11.0047	0	-0.78782	11.0175	0	-1.10595	11.0111	0	-0.0763981	11.1056	0	-0.0946202	11.1061	0	-0.417318	11.1058	0
Protein FAM92A1	FAM92A1	A1XBS5-2;A1XBS5;H0YC32;A0A087WTS3;A1XBS5-4;A1XBS5-3;E5RGD0;E5RID3;A0A0B4J212;F8W7P5;E5RHK0;E5RFH7;A1XBS5-5;E5RHA4;E5RFS7;E5RGE3;E5RGP4	6;6;5;5;5;5;4;3;3;3;2;2;2;1;1;1;1	6;6;5;5;5;5;4;3;3;3;2;2;2;1;1;1;1	6;6;5;5;5;5;4;3;3;3;2;2;2;1;1;1;1	5	3	3	4	2	1	5	3	3	4	2	1	5	3	3	4	2	1	-0.481554	8.61675	0			0	-0.74099	8.61675	0	0.121921	8.70195	0			0	-0.204464	8.70195	0
Ral GTPase-activating protein subunit beta	RALGAPB	A2A2F0;Q86X10-4;Q86X10-2;Q86X10-3;Q86X10	2;2;2;2;2	2;2;2;2;2	2;2;2;2;2	1	1	0	0	2	0	1	1	0	0	2	0	1	1	0	0	2	0							0					0	-0.206357		0	0		0
Major prion protein	PRNP	A2A2V1;P04156-2;P04156;X6RKS3	6;6;6;4	6;6;6;4	6;6;6;4	5	4	5	3	4	2	5	4	5	3	4	2	5	4	5	3	4	2	0.52159	9.35081	0	1.30336	9.53573	0	0.642496	9.45304	0	1.28674	9.50075	0	1.5877	9.59832	0	1.09669	9.55227	0
Vacuolar protein sorting-associated protein 37C	VPS37C	A5D8V6;F5H4Q5	11;10	11;10	11;10	8	3	2	8	4	4	8	3	2	8	4	4	8	3	2	8	4	4	-3.87124	10.1296	2	-2.52213	10.0521	1	-3.39427	10.0926	1	-3.27003	10.1437	2	-2.86955	10.0381	1	-3.41009	10.0941	2
Histone acetyltransferase;Histone acetyltransferase KAT6A	MYST3;KAT6A	A5PLL3;Q92794;C9K0F9	3;3;1	3;3;1	3;3;1	1	3	1	1	2	1	1	3	1	1	2	1	1	3	1	1	2	1							0			4.84719	9.65252	2			0	4.68111	9.65252	0
CCR4-NOT transcription complex subunit 1	CNOT1	A5YKK6-2;A5YKK6;A5YKK6-3;A5YKK6-4;H3BVC9;H3BNB1;H3BR89;H3BMH0;H3BMZ2	18;18;17;13;3;2;1;1;1	18;18;17;13;3;2;1;1;1	18;18;17;13;3;2;1;1;1	5	7	5	7	10	5	5	7	5	7	10	5	5	7	5	7	10	5	0.554375	8.88447	0	-0.14496	9.03484	0	-0.0437531	8.96613	0	0.759108	8.92218	0	0.114252	9.07365	0	0.123886	9.00448	0
Host cell factor 1;HCF N-terminal chain 1;HCF N-terminal chain 2;HCF N-terminal chain 3;HCF N-terminal chain 4;HCF N-terminal chain 5;HCF N-terminal chain 6;HCF C-terminal chain 1;HCF C-terminal chain 2;HCF C-terminal chain 3;HCF C-terminal chain 4;HCF C-terminal chain 5;HCF C-terminal chain 6	HCFC1	A6NEM2;P51610-4;P51610;P51610-2;P51610-3;H7C1C4	25;25;24;23;11;4	25;25;24;23;11;4	25;25;24;23;11;4	7	14	16	7	17	14	7	14	16	7	17	14	7	14	16	7	17	14	1.26902	9.76873	0	0.949419	9.83209	0	0.852414	9.80156	0	1.43257	9.8041	0	0.779785	9.79913	0	0.81847	9.80162	0
Zinc finger protein 316	ZNF316	A6NFI3	10	10	10	5	3	3	2	3	4	5	3	3	2	3	4	5	3	3	2	3	4	1.23804	8.87823	0	1.23552	8.74972	0	0.98322	8.81871	0	1.33981	8.89997	0	2.11926	8.88681	1	1.4146	8.89344	1
Zinc finger MYM-type protein 3	ZMYM3	A6NHB5;Q14202-2;Q14202;A6NHN7	8;8;8;7	6;6;6;5	6;6;6;5	6	4	4	4	4	2	5	2	3	4	2	1	5	2	3	4	2	1	-0.0512478	8.773	0			0	-0.280947	8.773	0	-0.175662	8.75501	0	0.400517	8.7654	0	-0.232158	8.76024	0
Structural maintenance of chromosomes flexible hinge domain-containing protein 1	SMCHD1	A6NHR9-2;A6NHR9;J3KTL8;A6NHR9-3;A0A2R8YCU7;A0A2R8YE92;J3QSH1	31;31;22;16;4;3;1	31;31;22;16;4;3;1	31;31;22;16;4;3;1	8	18	15	7	17	13	8	18	15	7	17	13	8	18	15	7	17	13	1.05689	9.37226	0	0.433493	9.52388	0	0.482468	9.45465	0	1.47519	9.46117	0	0.295253	9.50046	0	0.608457	9.48125	0
39S ribosomal protein L23, mitochondrial	MRPL23	A6NJD9;A8MVT4;A8MYK1;Q16540;H7C2P7	4;4;4;4;3	4;4;4;4;3	4;4;4;4;3	1	1	1	2	3	2	1	1	1	2	3	2	1	1	1	2	3	2			0	-1.03794		0	0		0			0	-0.130855	8.60418	0	-0.461919	8.60418	0
Phosphatidylinositol 4-phosphate 5-kinase type-1 alpha	PIP5K1A	A6PW57;Q99755-2;Q99755-4;Q99755-3;Q99755;O14986-3;O14986;O14986-2;O60331-4;O60331;O60331-2;O60331-3	3;3;3;3;3;1;1;1;1;1;1;1	3;3;3;3;3;1;1;1;1;1;1;1	2;2;2;2;2;1;1;1;1;1;1;1	2	2	1	0	1	2	2	2	1	0	1	2	1	1	0	0	0	1	-0.00640268		0	0.113871		0	0		0			0	0.400903		0	0		0
Protein FAM127A;Protein FAM127C	FAM127A;FAM127C	A6ZKI3;Q17RB0	4;2	4;2	2;1	2	1	2	2	3	3	2	1	2	2	3	3	1	1	1	1	1	2	0.260972	8.06428	0	-0.724548	8.37089	0	-0.504526	8.2441	0			0	-0.711397	8.37239	0	-1.02206	8.37239	0
Zinc finger SWIM domain-containing protein 8	ZSWIM8	H7BZ52;S4R3H3;S4R393;S4R410;A7E2V4-5;A7E2V4;A7E2V4-3;A7E2V4-4;A7E2V4-2	3;3;3;3;3;3;3;3;3	3;3;3;3;3;3;3;3;3	3;3;3;3;3;3;3;3;3	0	1	0	0	3	0	0	1	0	0	3	0	0	1	0	0	3	0							0					0	-0.142262	8.57258	0	-0.469869	8.57258	0
Protein TSSC1	TSSC1	F8WDX0;F8WB12;F8WDS8;C9J0U9;D3YTH5;A8MUM1;Q53HC9	2;2;2;2;2;2;2	2;2;2;2;2;2;2	2;2;2;2;2;2;2	0	1	0	0	2	1	0	1	0	0	2	1	0	1	0	0	2	1							0			-1.7405		0			0	0		0
E3 ubiquitin-protein ligase RNF185	RNF185	A9X3U0;Q96GF1	3;3	3;3	3;3	0	3	1	0	0	0	0	3	1	0	0	0	0	3	1	0	0	0							0			-0.38281	8.42744	0			0	-0.739045	8.42744	0
Serine/arginine repetitive matrix protein 1	SRRM1	A9Z1X7;Q8IYB3;Q8IYB3-2;E9PCT1;M0R088;M0R1E7;M0QXG5	15;15;14;12;8;3;1	15;15;14;12;8;3;1	15;15;14;12;8;3;1	11	3	4	10	2	6	11	3	4	10	2	6	11	3	4	10	2	6	-1.92911	9.58309	1	-1.374	9.70571	0	-1.90709	9.64871	0	-2.45977	9.55436	1	-2.85167	9.62035	1	-2.97766	9.58861	1
Chromobox protein homolog 6	CBX6	B0QXZ6;O95503	3;3	2;2	2;2	0	2	1	1	3	1	0	2	1	1	2	0	0	2	1	1	2	0							0			-0.209222		0	-0.262897		0	0		0
Eukaryotic translation initiation factor 3 subunit L	EIF3L	B0QY89;Q9Y262;Q9Y262-2;B0QY90;C9JHP4;C9K0Q7;H7C3A0;H0Y7E6	25;25;24;17;9;9;7;2	25;25;24;17;9;9;7;2	25;25;24;17;9;9;7;2	12	11	11	18	14	13	12	11	11	18	14	13	12	11	11	18	14	13	-0.525406	9.74155	0	-0.144724	9.78204	0	-0.613643	9.76227	0	-0.871561	9.70181	0	-0.030224	9.79875	0	-0.794165	9.75298	0
RNA-binding protein EWS	EWSR1	B0QYK0;Q01844-6;Q01844-3;Q01844;Q01844-5;A0A0D9SFL3;C9JGE3;Q01844-2;H7BY36;Q01844-4	5;5;5;5;5;4;4;4;3;1	5;5;5;5;5;4;4;4;3;1	5;5;5;5;5;4;4;4;3;1	3	4	2	5	5	3	3	4	2	5	5	3	3	4	2	5	5	3	-1.14939	9.59233	0	-1.92948	9.60854	1	-1.79509	9.60051	0	-1.15629	9.59169	0	-1.50406	9.63846	0	-1.63469	9.6157	0
Centromere protein M	CENPM	B1AHQ6;Q9NSP4;B1AHQ7;Q9NSP4-4;Q9NSP4-2;B1AHQ8;Q9NSP4-3	4;4;2;2;2;1;1	4;4;2;2;2;1;1	4;4;2;2;2;1;1	0	1	0	2	2	0	0	1	0	2	2	0	0	1	0	2	2	0							0					0	0.390092		0	0		0
Syntaxin-12	STX12	B1AJQ6;Q86Y82	5;5	5;5	5;5	3	3	2	2	2	0	3	3	2	2	2	0	3	3	2	2	2	0							0			0.307373	8.63948	0	0.615076		0	-0.00454979	8.63948	0
Ribose-phosphate pyrophosphokinase 1;Ribose-phosphate pyrophosphokinase 2;Ribose-phosphate pyrophosphokinase 3	PRPS1;PRPS1L1;PRPS2	B1ALA9;P60891;A0A2R8Y7H4;P60891-2;A0A0B4J207;P11908;P21108;P11908-2;B7ZB02;B1ALA7;H7C540;Q15244;A6NMS2;D3YTJ7	6;6;5;5;4;4;4;4;3;2;2;1;1;1	6;6;5;5;4;4;4;4;3;2;2;1;1;1	6;6;5;5;4;4;4;4;3;2;2;1;1;1	2	2	3	3	3	1	2	2	3	3	3	1	2	2	3	3	3	1	-0.976845	8.84337	0			0	-1.2012	8.84337	0	-0.258237	8.92884	0	-0.173142	8.87737	0	-0.550965	8.90387	0
Paralemmin-2	PALM2-AKAP2;PALM2	B1ALY0;Q8IXS6-2;C9JA33;Q8IXS6;C9JZH4	37;35;30;29;22	15;14;11;11;3	15;14;11;11;3	32	21	28	25	25	25	13	7	10	8	9	9	13	7	10	8	9	9	0.0551571	10.4141	0	0.168142	10.496	0	-0.155776	10.457	0	-0.270376	10.367	0	-0.557843	10.3941	0	-0.736118	10.3807	0
Lymphocyte function-associated antigen 3	CD58	B1AMW1;P19256-2;P19256-3;P19256;H0YDI1	4;4;4;4;3	4;4;4;4;3	4;4;4;4;3	2	2	4	1	2	2	2	2	4	1	2	2	2	2	4	1	2	2	1.065	9.17049	0	2.12208		0	0.863969	9.17049	0	1.04126	9.16567	0			0	0.776263	9.16567	0
Complement decay-accelerating factor	CD55	B1AP13;P08174-4;P08174;P08174-3;P08174-5;P08174-2;H7BY55;P08174-6;P08174-7;H3BLV0;A0A2R8YDY3;A0A2R8YEC5;A0A2R8Y4B4	27;27;27;27;27;27;26;26;26;25;7;7;2	27;27;27;27;27;27;26;26;26;25;7;7;2	12;12;12;12;12;12;12;12;12;12;0;0;0	13	21	22	17	21	20	13	21	22	17	21	20	5	9	10	9	9	9	2.43238	11.0854	1	2.87245	11.0782	1	2.36829	11.0818	1	2.28003	11.0471	1	2.78814	11.056	1	2.19952	11.0515	1
Heterogeneous nuclear ribonucleoproteins C1/C2	HNRNPC	G3V4W0;B4DY08;B2R5W2;P07910-2;G3V4C1;P07910;G3V2Q1;P07910-4;G3V576;P07910-3;G3V2D6;G3V5V7;G3V555;G3V575;A0A0G2JNQ3;O60812;B2RXH8;G3V251;A0A0G2JPF8;P0DMR1;B7ZW38;G3V5X6;G3V3K6;B4DSU6;G3V4M8;G3V2H6;E5RG71;B3KT61;Q86SE5;Q86SE5-3	29;29;29;29;28;28;27;23;22;22;20;19;13;13;11;11;11;10;10;10;10;9;9;9;7;6;1;1;1;1	29;29;29;29;28;28;27;23;22;22;20;19;13;13;11;11;11;10;10;10;10;9;9;9;7;6;1;1;1;1	29;29;29;29;28;28;27;23;22;22;20;19;13;13;11;11;11;10;10;10;10;9;9;9;7;6;1;1;1;1	23	22	24	24	22	19	23	22	24	24	22	19	23	22	24	24	22	19	0.201534	10.9148	0	0.896796	10.9114	0	0.265225	10.9131	0	0.279906	10.9276	0	0.970794	10.926	0	0.277264	10.9268	0
Unconventional myosin-IXa	MYO9A	B2RTY4-2;B2RTY4;B2RTY4-4;H3BRD5;B2RTY4-5;H3BMM1;H3BV44;B2RTY4-3;H3BU05;H3BMS3;H3BSU8;H3BP49;H3BTL9	47;47;47;44;41;24;23;11;8;4;3;3;1	47;47;47;44;41;24;23;11;8;4;3;3;1	45;45;45;42;40;23;23;10;8;4;3;3;1	30	25	26	27	18	21	30	25	26	27	18	21	28	24	25	26	18	20	-0.320044	9.96699	0	-0.308951	10.0412	0	-0.579071	10.0057	0	-0.284199	9.97182	0	-0.661081	9.99705	0	-0.800957	9.98462	0
Mortality factor 4-like protein 1	MORF4L1	H0YMJ0;B3KTM8;Q9UBU8-2;H0YLJ3;Q9UBU8;H0YNE0;H0YMT8;H0YM21;Q9UBU8-3	5;5;5;4;4;2;1;1;1	5;5;5;4;4;2;1;1;1	5;5;5;4;4;2;1;1;1	0	3	1	0	4	3	0	3	1	0	4	3	0	3	1	0	4	3			0	2.44635	8.9118	1	2.10904	8.9118	0	1.79031	9.00617	0	1.96728	9.08768	0	1.53475	9.04883	1
Centromere protein H	CENPH	B3KVZ3;Q9H3R5;D6RBJ6;H0Y9E6	3;2;1;1	3;2;1;1	3;2;1;1	0	2	1	1	2	3	0	2	1	1	2	3	0	2	1	1	2	3			0	1.84972	8.96035	1	1.46578	8.96035	0	1.94521		0	2.27617		0	0		0
Nuclear receptor coactivator 4	NCOA4	B4DZ85;B4DF87;Q13772;Q13772-3;Q13772-4	2;2;2;2;2	2;2;2;2;2	2;2;2;2;2	0	0	0	0	2	0	0	0	0	0	2	0	0	0	0	0	2	0							0					0	0.339093		0	0		0
cDNA FLJ60124, highly similar to Mitochondrial dicarboxylate carrier		B4DLN1;I3L1E8	7;1	7;1	0;0	6	4	4	7	2	3	6	4	4	7	2	3	0	0	0	0	0	0	-0.520917	9.12601	0	0.80458	9.30783	0	-0.158567	9.22636	0	-0.539911	9.12367	0	-0.798498	9.06629	0	-1.01133	9.09593	0
CaM kinase-like vesicle-associated protein	CAMKV	B4DM24;Q8NCB2-2;Q8NCB2;C9J9E2	5;5;5;2	5;5;5;2	1;1;1;0	0	2	2	0	2	4	0	2	2	0	2	4	0	0	0	0	0	1			0	0.280412	8.75665	0	-0.0373985	8.75665	0	0.46832		0			0	0		0
Protein transport protein Sec61 subunit alpha isoform 1;Protein transport protein Sec61 subunit alpha isoform 2	SEC61A1;SEC61A2	B4DR61;P61619;F8W776;Q8TC24;P61619-3;Q9H9S3-2;Q9H9S3-3;Q9H9S3;H7C1Q9;C9JXC6;H7C069;A6NK38;F2Z2C7;A6NIF9;C9JJV4;H7C1S8	8;8;4;4;4;4;4;4;3;3;3;3;3;3;3;1	8;8;4;4;4;4;4;4;3;3;3;3;3;3;3;1	8;8;4;4;4;4;4;4;3;3;3;3;3;3;3;1	4	6	4	5	4	4	4	6	4	5	4	4	4	6	4	5	4	4	0.333206	9.56923	0	0.79479	9.53453	0	0.285241	9.55223	0	0.475421	9.59362	0	1.88914	9.77009	0	0.799386	9.69075	0
Receptor protein-tyrosine kinase;Receptor tyrosine-protein kinase erbB-2	ERBB2	B4DTR1;P04626-5;P04626-4;P04626;J3QLU9;P04626-3;P04626-2;F5H1T4;P04626-6;J3QRX1;J3KTI5;A0A0A0MSE1;Q15303-4;Q15303-3;Q15303-2;Q15303	10;10;10;10;8;7;7;3;3;2;2;2;2;2;2;2	10;10;10;10;8;7;7;3;3;2;2;2;2;2;2;2	9;9;9;9;7;6;6;3;3;2;1;1;1;1;1;1	6	5	0	6	5	1	6	5	0	6	5	1	6	4	0	6	4	1							0			-0.3333	8.90412	0	0.0166972	8.85978	0	-0.496388	8.88252	0
Interleukin enhancer-binding factor 2	ILF2	B4DY09;Q12905;X6R6Z1;A0A0A0MRL0	21;21;7;6	21;21;7;6	21;21;7;6	15	12	14	10	14	12	15	12	14	10	14	12	15	12	14	10	14	12	-0.555098	10.3585	0	0.169008	10.3335	0	-0.476496	10.3462	0	-0.499271	10.3654	0	0.433054	10.3774	0	-0.39321	10.3714	0
Peroxisomal targeting signal 1 receptor	PEX5	B4E0T2;P50542-3;P50542;P50542-4;F5H3X7;F5H432;F5GXX3;F5H205;F5H637;F5GZ41;F5H0L9;F5GYB4;H0YGT8	20;20;20;20;8;4;4;4;4;3;3;3;1	20;20;20;20;8;4;4;4;4;3;3;3;1	2;2;2;2;2;0;0;0;0;0;0;0;0	12	15	9	11	12	10	12	15	9	11	12	10	0	1	1	0	2	1	-0.264187	9.63012	0	-0.444522	9.64843	0	-0.610366	9.63937	0	0.240469	9.70577	0	0.0549496	9.71855	0	-0.177826	9.71221	0
Serine/threonine-protein kinase 26	STK26	Q8NBY1;B4E0Y9;Q9P289;Q9P289-2;Q9P289-3;C9JJV0;Q5JV99	9;9;9;8;8;2;1	9;9;9;8;8;2;1	5;5;5;4;4;0;0	4	7	4	6	5	5	4	7	4	6	5	5	3	4	3	4	3	3	-0.330531	9.51934	0	0.753184	9.46353	0	-0.0773659	9.49233	0	-0.272229	9.5272	0	0.793411	9.47117	0	-0.0986735	9.50009	0
Protein OS-9	OS9	B4E321;Q13438-8;Q13438-6;Q13438-5;Q13438-3;Q13438-2;Q13438-7;Q13438-4;Q13438	3;3;3;3;3;3;3;3;3	3;3;3;3;3;3;3;3;3	3;3;3;3;3;3;3;3;3	1	1	0	0	2	0	1	1	0	0	2	0	1	1	0	0	2	0							0					0	0.757127		0	0		0
Echinoderm microtubule-associated protein-like 4	EML4	B5MBZ0;Q9HC35;Q9HC35-2	7;7;5	7;7;5	7;7;5	5	2	2	2	4	0	5	2	2	2	4	0	5	2	2	2	4	0	0.0122266	8.6804	0			0	-0.218796	8.6804	0	0.288495	8.72414	0	0.379247	8.84018	0	-0.000112717	8.78602	0
Pescadillo homolog	PES1	B5MCF9;O00541;B3KXD6;H7C267;H7BYY8	41;41;31;13;2	41;41;31;13;2	3;3;3;0;0	27	32	33	31	26	27	27	32	33	31	26	27	2	2	3	2	2	2	0.620277	10.6566	0	0.305647	10.5773	0	0.208317	10.6188	0	0.219935	10.5877	0	0.175606	10.556	0	-0.132689	10.5722	0
Septin-2	2002-09-01	B5MCX3;Q15019;Q15019-2;C9J2Q4;Q15019-3;C9IY94;C9IZU3;C9JQJ4;C9J938;C9JB25;B5MD47;C9JZI2;H7C310;H7C2Y0;A0A1B0GXJ2;C9JFT1;F8WB65	9;9;9;7;7;5;5;5;5;5;4;3;3;3;1;1;1	9;9;9;7;7;5;5;5;5;5;4;3;3;3;1;1;1	9;9;9;7;7;5;5;5;5;5;4;3;3;3;1;1;1	2	3	2	1	4	3	2	3	2	1	4	3	2	3	2	1	4	3			0	1.65158	8.99451	1	1.26254	8.99451	0			0	2.61977	9.09306	2	2.19739	9.09306	0
GTP-binding nuclear protein Ran	RAN	B5MDF5;P62826;J3KQE5;F5H018;H0YFC6;B4DV51;A0A087X0W0	11;11;10;9;5;5;1	11;11;10;9;5;5;1	11;11;10;9;5;5;1	6	7	7	9	6	6	6	7	7	9	6	6	6	7	7	9	6	6	0.154187	9.47696	0	0.952272	9.49985	0	0.271459	9.48856	0	0.280144	9.49734	0	1.53407	9.62288	0	0.521982	9.56463	0
Probable ATP-dependent RNA helicase DDX27	DDX27	B7Z6D5;Q96GQ7;A0A087X059;A0A087WYH5	46;46;12;6	46;46;12;6	46;46;12;6	39	35	39	37	33	32	39	35	39	37	33	32	39	35	39	37	33	32	0.580748	10.8928	0	0.707436	10.8994	0	0.373941	10.8961	0	0.206826	10.8289	0	0.432967	10.85	0	-0.0142572	10.8396	0
CCR4-NOT transcription complex subunit 3	CNOT3	B7Z6J7;O75175;H7C148;H7C3F5;A0A2H2FJL5;A0A0G2JNJ7;A0A2R8Y7Z8;A0A2R8Y6N5;A0A2R8Y691;A0A2R8Y4W0;H0Y5X7	9;9;7;6;6;5;4;2;2;2;2	9;9;7;6;6;5;4;2;2;2;2	9;9;7;6;6;5;4;2;2;2;2	3	7	6	4	5	6	3	7	6	4	5	6	3	7	6	4	5	6	0.0891651	9.00597	0	0.0871124	9.06395	0	-0.178219	9.03593	0	0.612288	9.09421	0	0.735563	9.17532	0	0.339137	9.13665	0
Receptor protein-tyrosine kinase;Ephrin type-A receptor 5	EPHA5	F8W9W0;F8VP57;B7ZKW7;B7ZKJ3;P54756-2;P54756;P54756-3;B4DXM2;B4DXQ6;Q5JY90;U3NG26;Q06187;Q06187-2	7;7;7;7;7;7;6;1;1;1;1;1;1	5;5;5;5;5;5;4;0;0;0;0;0;0	4;4;4;4;4;4;3;0;0;0;0;0;0	5	6	6	3	7	4	4	4	5	2	5	4	4	4	4	1	4	4	0.466038	9.40364	0	3.42385	9.37633	2	1.69931	9.3902	0	0.56928	9.42193	0	2.54257	9.31111	2	1.19426	9.37005	0
SLIT-ROBO Rho GTPase-activating protein 2	SRGAP2	B7ZM87;O75044;A0A075B7B5;A0A286YEY3;P0DMP2;Q5VZB4;P0DJJ0;A0A075B7E9;E9PDX4;A0A087WW56;A0A075B743;A0A075B7E6;A0A087X0L1;A0A075B7C8;G5EA48;Q7Z6B7-2;Q7Z6B7;A0A087X1G6;A0A087WZH4;O43295-3;O43295-2;O43295	49;49;36;19;19;18;17;11;9;8;6;6;6;4;3;3;3;2;1;1;1;1	49;49;36;19;19;18;17;11;9;8;6;6;6;4;3;3;3;2;1;1;1;1	49;49;36;19;19;18;17;11;9;8;6;6;6;4;3;3;3;2;1;1;1;1	35	3	5	46	9	6	35	3	5	46	9	6	35	3	5	46	9	6	-4.41824	10.1446	2	-4.26086	10.2145	2	-4.68357	10.1809	2	-4.83718	10.1396	2	-3.78628	10.2228	2	-4.75158	10.1832	2
Mitotic-spindle organizing protein 2A;Mitotic-spindle organizing protein 2B	MZT2B;MZT2A	B8ZZ87;Q6P582;Q6NZ67;H7BZ50;H7C173;H7C202	3;3;3;2;2;2	3;3;3;2;2;2	3;3;3;2;2;2	0	0	1	0	2	1	0	0	1	0	2	1	0	0	1	0	2	1							0					0	1.3312		0	0		0
Small ubiquitin-related modifier 1	SUMO1	B8ZZN6;P63165;B8ZZJ0;B8ZZ67;B9A032;P63165-2	2;2;1;1;1;1	2;2;1;1;1;1	2;2;1;1;1;1	1	2	1	2	2	0	1	2	1	2	2	0	1	2	1	2	2	0							0			-0.439631		0	0.612338	8.6659	0	0.246972	8.6659	0
SWI/SNF-related matrix-associated actin-dependent regulator of chromatin subfamily D member 2	SMARCD2	J3KMX2;B9EGA3;Q92925-3;Q92925;Q92925-2;J3QWB6;J3QQL7	16;16;16;16;15;9;1	16;16;16;16;15;9;1	13;13;13;13;12;9;1	12	6	11	7	9	4	12	6	11	7	9	4	10	5	8	4	7	3	0.0451388	9.57061	0	0.150595	9.58316	0	-0.172204	9.57693	0	0.110815	9.58077	0	0.160799	9.58478	0	-0.198857	9.58278	0
Putative WAS protein family homolog 3;WAS protein family homolog 2;WAS protein family homolog 1	WASH3P;WASH2P;WASH1	C4AMC7;Q6VEQ5;A8K0Z3	5;5;3	5;5;3	2;2;1	0	1	0	2	3	2	0	1	0	2	3	2	0	0	0	1	0	1							0					0	0.960661	8.69022	0	0.582931	8.69022	0
DNA-directed RNA polymerase;DNA-directed RNA polymerase II subunit RPB2	POLR2B	C9J2Y9;P30876;A0A1W2PPT5;C9J4M6;C9JMN3;C9JZW8	42;42;40;39;1;1	42;42;40;39;1;1	42;42;40;39;1;1	23	26	29	28	29	25	23	26	29	28	29	25	23	26	29	28	29	25	0.637186	10.0467	0	0.733441	10.1039	0	0.419106	10.0762	0	0.721642	10.0623	0	0.563052	10.0725	0	0.319281	10.0675	0
Protein CMSS1	CMSS1	C9J384;Q9BQ75-2;Q9BQ75;H7C515	9;9;9;2	9;9;9;2	9;9;9;2	3	7	7	4	5	4	3	7	7	4	5	4	3	7	7	4	5	4	0.344805	9.54117	0	1.1336	9.44906	0	0.462366	9.49755	0	1.36747	9.73905	0	1.67016	9.56615	0	1.18705	9.66115	0
Polycomb group RING finger protein 3	PCGF3	C9J3G7;Q3KNV8;Q3KNV8-2;C9JYD0	2;2;2;1	2;2;2;1	2;2;2;1	0	0	0	0	2	0	0	0	0	0	2	0	0	0	0	0	2	0							0					0	-1.37577		0	0		0
UBAP1-MVB12-associated (UMA)-domain containing protein 1	UMAD1	C9J7I0;A0A1B0GUC2;A0A1W2PP33	5;1;1	5;1;1	5;1;1	3	2	2	4	1	1	3	2	2	4	1	1	3	2	2	4	1	1	-2.19942	9.52583	1			0	-2.56825	9.52583	0	-2.09199	9.53179	1			0	-2.54629	9.53179	0
Phospholipid scramblase 1	PLSCR1	C9J7K9;O15162-2;O15162;C9J9P4;H7C5I5;C9J0H3;C9JE06	9;9;9;7;6;5;5	9;9;9;7;6;5;5	9;9;9;7;6;5;5	7	5	2	8	5	3	7	5	2	8	5	3	7	5	2	8	5	3	-2.22512	9.77717	1	-1.14323	9.85398	0	-2.00269	9.81727	0	-0.239445	9.95948	0	-0.0275129	9.9887	0	-0.47159	9.97433	0
40S ribosomal protein SA	RPSA	C9J9K3;P08865;A0A0C4DG17;F8WD59	28;28;27;15	28;28;27;15	28;28;27;15	23	19	24	25	18	21	23	19	24	25	18	21	23	19	24	25	18	21	0.0446456	12.1576	0	0.249816	12.0461	0	-0.122466	12.1054	0	-0.488958	12.0834	0	-0.0391789	12.001	0	-0.614683	12.0442	0
Translocon-associated protein subunit gamma	SSR3	C9JA28;Q9UNL2;Q9UNL2-2;C9J365	4;4;4;2	4;4;4;2	4;4;4;2	2	2	2	1	1	1	2	2	2	1	1	1	2	2	2	1	1	1							0			2.09291		0			0	0		0
HMG box transcription factor BBX	BBX	C9JA69;Q8WY36-2;Q8WY36;H7C1Q0;C9JYU6;C9JZA0;C9J8D0;Q8WY36-3	4;4;4;2;1;1;1;1	4;4;4;2;1;1;1;1	4;4;4;2;1;1;1;1	1	3	1	1	2	2	1	3	1	1	2	2	1	3	1	1	2	2			0	-0.448191		0	0		0			0	0.413002		0	0		0
Transmembrane and ubiquitin-like domain-containing protein 1	TMUB1	C9JE12;C9JCW7;Q9BVT8	4;4;4	4;4;4	4;4;4	3	1	3	3	2	1	3	1	3	3	2	1	3	1	3	3	2	1	-0.603775	8.9065	0			0	-0.855347	8.9065	0			0	-0.97873	9.22446	0	-1.2829	9.22446	0
Angio-associated migratory cell protein	AAMP	C9JG97;C9JEH3;Q13685;H7C0R2;C9JTS3	4;4;4;2;2	4;4;4;2;2	4;4;4;2;2	0	2	3	0	3	1	0	2	3	0	3	1	0	2	3	0	3	1							0					0	0.206935	8.63144	0	-0.139312	8.63144	0
COP9 signalosome complex subunit 1	GPS1	C9JFE4;Q13098-5;Q13098;Q13098-7;A0A096LP07;A0A096LPJ3;A8K070;Q13098-6;J3QQX0;J3QS88;J3KTB0;J3QLT0;J3KSA5;J3KRJ4	4;4;4;4;3;3;3;2;1;1;1;1;1;1	4;4;4;4;3;3;3;2;1;1;1;1;1;1	4;4;4;4;3;3;3;2;1;1;1;1;1;1	2	2	0	1	2	1	2	2	0	1	2	1	2	2	0	1	2	1							0			-1.46759		0	-0.512679		0	0		0
28S ribosomal protein S34, mitochondrial	MRPS34	C9JJ19;P82930	9;9	9;9	9;9	4	6	6	7	5	6	4	6	6	7	5	6	4	6	6	7	5	6	0.2117	9.21205	0	0.240314	9.20418	0	-0.043366	9.20813	0	0.669073	9.2913	0	0.60094	9.26631	0	0.307881	9.27898	0
DNA-directed RNA polymerases I, II, and III subunit RPABC3	POLR2H	C9JLU1;P52434;P52434-3;P52434-4;P52434-2;P52434-5	8;8;6;6;3;1	8;8;6;6;3;1	8;8;6;6;3;1	4	4	4	7	6	6	4	4	4	7	6	6	4	4	4	7	6	6	0.366079	8.67876	0	0.82628	8.8434	0	0.32201	8.76884	0	0.0459615	8.62715	0	0.752625	8.82936	0	0.0452565	8.73992	0
Nuclear respiratory factor 1	NRF1	C9JP85;Q16656-2;Q16656;Q16656-4;Q16656-3	2;2;2;2;1	2;2;2;2;1	2;2;2;2;1	1	2	1	1	1	1	1	2	1	1	1	1	1	2	1	1	1	1							0					0	-0.306635		0	0		0
DnaJ homolog subfamily B member 2	DNAJB2	C9JRD2;C9JXB9;P25686-2;P25686;C9J1G2;E7ETU0;C9JX00	3;3;3;3;1;1;1	2;2;2;2;1;1;1	2;2;2;2;1;1;1	0	2	1	0	3	3	0	1	1	0	2	2	0	1	1	0	2	2							0					0	0.0487599		0	0		0
MICOS complex subunit MIC19	CHCHD3	C9JRZ6;Q9NX63;F8WAR4;A0A286YEX5	22;22;18;11	22;22;18;11	22;22;18;11	13	10	12	18	8	11	13	10	12	18	8	11	13	10	12	18	8	11	-0.253591	9.81784	0	0.320713	9.83514	0	-0.243417	9.82657	0	0.101127	9.86982	0	0.258284	9.8248	0	-0.156224	9.84789	0
Complex I assembly factor TIMMDC1, mitochondrial	TIMMDC1	C9JU35;Q9NPL8;C9JR82;H7C5U1;F8WAU6;F8WB00;F8WC42;G3XA94	3;3;2;1;1;1;1;1	3;3;2;1;1;1;1;1	3;3;2;1;1;1;1;1	0	0	1	3	2	0	0	0	1	3	2	0	0	0	1	3	2	0							0					0	-0.00386177	8.12384	0	-0.337578	8.12384	0
Leptin receptor overlapping transcript-like 1	LEPROTL1	E5RIL0;H0YBC1;C9JVM4;E5RJS9;E5RHU8;O95214;O95214-2	2;2;2;2;2;2;2	2;2;2;2;2;2;2	2;2;2;2;2;2;2	2	2	1	1	1	2	2	2	1	1	1	2	2	2	1	1	1	2	1.28641	8.49011	0	1.00737		0	1.11436	8.49011	0	0.531584	8.34202	0			0	0.224897	8.34202	0
Ribonuclease P protein subunit p20	POP7	C9JYM0;O75817	5;5	5;5	5;5	4	3	3	4	2	2	4	3	3	4	2	2	4	3	3	4	2	2	0.11596	8.65811	0	0.360896	8.61418	0	-0.0378422	8.6367	0	-0.303697	8.59699	0	0.51293	8.6405	0	-0.243964	8.61929	0
60S ribosomal protein L22-like 1	RPL22L1	C9JYQ9;H0Y8C2;Q6P5R6	7;7;7	5;5;5	5;5;5	5	5	6	5	4	5	3	3	4	3	3	4	3	3	4	3	3	4	1.04801	9.27942	0	0.85784	9.27437	0	0.679529	9.2769	0	0.395014	9.15715	0	0.492307	9.20672	0	0.108695	9.18264	0
Ras-associated and pleckstrin homology domains-containing protein 1	RAPH1	C9K0J5;Q70E73;C9J164;Q70E73-5;Q70E73-2;Q70E73-8;Q70E73-7;Q70E73-4;Q70E73-3;Q70E73-9;Q70E73-6	5;5;2;2;2;2;2;2;2;2;2	5;5;2;2;2;2;2;2;2;2;2	5;5;2;2;2;2;2;2;2;2;2	0	2	0	1	4	1	0	2	0	1	4	1	0	2	0	1	4	1							0			-0.451648		0	-0.195903	8.42714	0	-0.524313	8.42714	0
Neurabin-2	PPP1R9B	D3DTX6;Q96SB3	64;62	64;62	62;60	52	46	51	51	47	44	52	46	51	51	47	44	50	44	49	50	45	43	0.0321532	11.3746	0	-0.165123	11.3949	0	-0.331905	11.3848	0	0.444056	11.4417	0	0.169326	11.4452	0	-0.0181571	11.4435	0
60S ribosomal protein L32	RPL32	D3YTB1;F8W727;P62910;D3YTI8	20;20;20;2	20;20;20;2	20;20;20;2	20	17	15	18	15	15	20	17	15	18	15	15	20	17	15	18	15	15	0.588453	11.641	0	0.418362	11.6339	0	0.24362	11.6375	0	0.533902	11.6312	0	-0.325378	11.5202	0	-0.211339	11.5792	0
Interleukin-1 receptor-associated kinase 1	IRAK1	D3YTB5;P51617-4;P51617-2;P51617-3;P51617;H7C224;H7C2I6;F8WAB6;H7C3C1;H7C1F0	6;6;6;6;6;5;3;2;1;1	6;6;6;6;6;5;3;2;1;1	6;6;6;6;6;5;3;2;1;1	4	5	2	3	5	3	4	5	2	3	5	3	4	5	2	3	5	3	-0.000713127	8.56128	0	-0.419651	8.71141	0	-0.468043	8.6428	0	0.180484	8.5894	0	-0.263564	8.73214	0	-0.363116	8.66661	0
Calcium/calmodulin-dependent protein kinase type II subunit delta	CAMK2D	D6R938;Q13557-8;Q13557-12;Q13557;E9PBG7;E9PF82;Q13557-10;Q13557-6;Q13557-11;Q13557-9;Q13557-5;Q13557-3;Q13557-4;H0Y9C2;H0Y9J2;Q9UQM7;Q9UQM7-2	33;33;33;33;32;32;32;32;32;30;30;30;30;16;13;10;10	33;33;33;33;32;32;32;32;32;30;30;30;30;16;13;10;10	25;25;25;25;24;24;24;24;24;22;22;22;22;12;11;3;3	24	17	16	26	15	17	24	17	16	26	15	17	17	12	11	19	10	12	-0.191366	10.3888	0	-0.345012	10.4987	0	-0.530887	10.4472	0	0.0529688	10.4247	0	-0.245379	10.5122	0	-0.424309	10.4706	0
COP9 signalosome complex subunit 4	COPS4	D6RAX7;D6RFN0;Q9BT78-2;Q9BT78	2;2;2;2	2;2;2;2	2;2;2;2	0	0	0	0	2	0	0	0	0	0	2	0	0	0	0	0	2	0							0					0	-0.142995		0	0		0
Eukaryotic translation initiation factor 4E	EIF4E	D6RBW1;P06730;P06730-3;P06730-2;H0Y8J7	4;4;4;4;1	4;4;4;4;1	4;4;4;4;1	1	1	2	2	3	2	1	1	2	2	3	2	1	1	2	2	3	2							0					0	0.536575	8.56645	0	0.17679	8.56645	0
Septin-11	2011-09-01	D6RGI3;D6RER5;Q9NVA2;H0Y961;Q9NVA2-2;H0Y9G8	4;4;4;3;3;2	3;3;3;2;2;2	3;3;3;2;2;2	2	1	2	1	3	1	1	1	2	1	3	1	1	1	2	1	3	1	1.33339		0			0	0		0			0	1.62884	8.93096	0	1.15671	8.93096	0
Protein transport protein Sec31A	SEC31A	D6REX3;O94979-6;O94979-3;O94979-10;O94979-4;O94979-9;O94979-2;O94979;O94979-8;D6RHZ5;H7BXG7;O94979-5;O94979-7;H0Y9T9;H0Y8W8;H0YAB3;D6RE64;D6RCQ9;H0YAF5;H0Y9K1;H0Y8V7;D6RBT0;D6RHE8	16;16;16;16;16;16;16;16;16;12;10;10;10;5;4;4;2;2;2;2;2;1;1	16;16;16;16;16;16;16;16;16;12;10;10;10;5;4;4;2;2;2;2;2;1;1	16;16;16;16;16;16;16;16;16;12;10;10;10;5;4;4;2;2;2;2;2;1;1	7	6	8	9	9	7	7	6	8	9	9	7	7	6	8	9	9	7	0.222169	9.15849	0	0.16294	9.12393	0	-0.0741452	9.14155	0	-0.164702	9.09968	0	0.362241	9.15665	0	-0.246061	9.1291	0
Syntaxin-18	STX18	D6RF48;Q9P2W9;D6RC71	6;6;5	6;6;5	6;6;5	2	3	2	5	1	1	2	3	2	5	1	1	2	3	2	5	1	1	0.168347	8.68056	0			0	-0.0504068	8.68056	0	0.299325	8.70187	0			0	-0.0152409	8.70187	0
Protein asteroid homolog 1	ASTE1	D6RG30;Q2TB18-2;Q2TB18;REV__Q96PB7-6;REV__Q96PB7-4;REV__Q96PB7-2;REV__Q96PB7-5;REV__Q96PB7-3;REV__Q96PB7	3;3;3;1;1;1;1;1;1	3;3;3;1;1;1;1;1;1	3;3;3;1;1;1;1;1;1	0	0	1	0	2	0	0	0	1	0	2	0	0	0	1	0	2	0							0					0	0.987722		0	0		0
Centromere protein K	CENPK	D6RHD3;Q9BS16;D6RC76;D6RJF0;D6RAX0;D6R984;D6RBN6	4;4;3;3;2;1;1	4;4;3;3;2;1;1	4;4;3;3;2;1;1	2	2	3	4	0	0	2	2	3	4	0	0	2	2	3	4	0	0	0.887242	8.32834	0			0	0.693175	8.32834	0	1.02793	8.35629	0			0	0.756094	8.35629	0
CLIP-associating protein 2	CLASP2	E3W994;J3KR49;E7ERI8;E7EW49;O75122;O75122-3;A0A0U1RQI6;B3KR06;E7ENG2;O75122-2;D6RBU8;C9J668;H7C4M5;H7C4X8	17;16;16;16;16;16;15;6;6;6;4;3;1;1	17;16;16;16;16;16;15;6;6;6;4;3;1;1	15;14;14;14;14;14;13;6;6;6;4;3;1;1	4	9	6	6	9	10	4	9	6	6	9	10	2	8	4	4	8	9	0.154165	8.95233	0	0.360784	9.08436	0	-0.0166675	9.02335	0	0.46111	9.00343	0	0.645098	9.13453	0	0.217623	9.07391	0
Centrosomal protein CEP57L1	CEP57L1;C6orf182	E5RG21;E5RJH1;Q6P2R3;E5RIV2;G3V140;E5RFY4;Q8IYX8-2;Q8IYX8;E5RJP9;E5RI49;E5RG82;E5RHF8;E5RJG4;E5RH23;E5RGU5;E5RGP2;Q5T6A0	3;3;3;3;3;3;3;3;2;2;2;2;1;1;1;1;1	3;3;3;3;3;3;3;3;2;2;2;2;1;1;1;1;1	3;3;3;3;3;3;3;3;2;2;2;2;1;1;1;1;1	0	2	0	1	1	0	0	2	0	1	1	0	0	2	0	1	1	0							0			-1.28258		0			0	0		0
Chromatin accessibility complex protein 1	CHRAC1	E5RGS9;Q9NRG0	2;2	2;2	2;2	1	2	2	1	1	1	1	2	2	1	1	1	1	2	2	1	1	1	-1.31588		0			0	0		0	-1.26311		0			0	0		0
Transcription elongation factor B polypeptide 1	TCEB1	E5RHG8;Q15369;R4GMY8;Q15369-2	5;5;4;4	5;5;4;4	5;5;4;4	4	3	3	1	2	3	4	3	3	1	2	3	4	3	3	1	2	3	0.541516	8.30905	0	-0.776943	8.61386	0	-0.382949	8.48766	0	0.9886	8.39375	0	-0.322082		0	0.706864	8.39375	0
CCR4-NOT transcription complex subunit 8	CNOT8	E5RIL2;Q9UFF9-3;Q9UFF9;B7Z9U0;Q9UFF9-2;E5RFJ4;E5RHL9;E5RJC5;E5RHP3;E5RGE4	3;3;3;2;2;1;1;1;1;1	3;3;3;2;2;1;1;1;1;1	3;3;3;2;2;1;1;1;1;1	0	1	0	0	2	1	0	1	0	0	2	1	0	1	0	0	2	1							0					0	-0.841778		0	0		0
PH and SEC7 domain-containing protein 3	PSD3	E5RJ29;Q9NYI0-2;Q9NYI0;Q9NYI0-3;B4DKF8;E5RH02;H0YAQ7;H0YC20;E5RJE4;E5RFG7	7;7;7;3;2;1;1;1;1;1	7;7;7;3;2;1;1;1;1;1	7;7;7;3;2;1;1;1;1;1	0	4	1	1	2	0	0	4	1	1	2	0	0	4	1	1	2	0							0			0.0069156	8.62784	0			0	-0.325028	8.62784	0
Centrin-3	CETN3	E5RK82;E5RJF8;O15182;E5RH67;E5RFM2;H0YBL5	9;9;9;6;6;5	9;9;9;6;6;5	9;9;9;6;6;5	7	6	5	6	6	6	7	6	5	6	6	6	7	6	5	6	6	6	1.62753	9.2779	0	2.27577	9.39267	1	1.71925	9.33906	1	1.27496	9.20021	0	1.23942	9.15254	0	0.942101	9.17703	0
S-phase kinase-associated protein 1	SKP1	E5RJR5;P63208;E7ERH2;F8W8N3;P63208-2;E5RGM3;E5RHM3;E5RGM4	16;16;12;12;12;8;1;1	16;16;12;12;12;8;1;1	13;13;9;9;9;5;0;0	11	8	8	13	10	9	11	8	8	13	10	9	8	7	6	10	8	7	0.0529581	9.83807	0	0.340827	10.0236	0	-0.0738787	9.94064	0	0.372399	9.88968	0	-0.060823	9.96018	0	-0.169551	9.92636	0
Menin	MEN1	E7EN32;O00255-2;O00255;O00255-3;E7ENS2;E7EPR4;E7ET29;Q9GZQ5	4;4;4;3;2;2;2;1	4;4;4;3;2;2;2;1	4;4;4;3;2;2;2;1	1	3	2	0	2	3	1	3	2	0	2	3	1	3	2	0	2	3	-0.227024		0	-0.450432	8.6001	0	-0.731469	8.6001	0			0	0.410537		0	0		0
Mediator of RNA polymerase II transcription subunit 22	MED22	E9PGW7;Q5T8T7;E7EN96;Q5T8T8;Q15528-2;Q15528	3;3;3;3;3;3	3;3;3;3;3;3	3;3;3;3;3;3	0	3	1	0	2	2	0	3	1	0	2	2	0	3	1	0	2	2							0					0	-2.40798		0	0		0
Ras-related protein Rab-1A	RAB1A	E7END7;P62820;P62820-2;P62820-3	6;6;5;4	3;3;3;3	3;3;3;3	2	3	2	3	4	3	0	1	0	1	2	1	0	1	0	1	2	1							0					0	-0.095034		0	0		0
T-complex protein 1 subunit epsilon	CCT5	E7ENZ3;P48643;B7ZAR1;E9PCA1;P48643-2;D6RIZ7;H0Y914	23;23;21;21;21;2;1	23;23;21;21;21;2;1	23;23;21;21;21;2;1	16	12	10	13	13	13	16	12	10	13	13	13	16	12	10	13	13	13	0.297213	9.73437	0	0.0873557	9.79297	0	-0.0679367	9.76466	0	0.26891	9.72969	0	0.213781	9.81299	0	-0.0930324	9.77334	0
Septin-7	2007-09-01	E7ES33;E7EPK1;Q16181-2;Q16181;G3V1Q4;A0A0U1RRM2;Q5JXL7;A0A0U1RRE1;A0A0U1RRH9;A0A0U1RRD1;Q6ZU15	12;12;12;12;11;5;3;3;2;1;1	12;12;12;12;11;5;3;3;2;1;1	12;12;12;12;11;5;3;3;2;1;1	4	6	6	8	5	2	4	6	6	8	5	2	4	6	6	8	5	2	0.0310913	9.20663	0	-0.110831	9.24053	0	-0.306735	9.22391	0	0.281488	9.24636	0	0.246108	9.29552	0	-0.0689968	9.27163	0
Protein PRRC2C	PRRC2C	E7EPN9;Q9Y520-4;Q9Y520-5;Q9Y520;Q9Y520-7;Q9Y520-3;Q9Y520-6;Q9Y520-2;H7C5N8;A0A2R8YET2;A0A2R8Y7F4;A0A0A0MS30;A0A2R8Y424	47;47;47;47;47;46;46;45;17;13;12;4;1	47;47;47;47;47;46;46;45;17;13;12;4;1	45;45;45;45;45;44;44;44;17;13;12;3;1	32	22	16	34	19	20	32	22	16	34	19	20	31	22	16	33	19	20	-0.338003	10.1886	0	-0.520278	10.2158	0	-0.690725	10.2024	0	-0.104134	10.2211	0	-0.456719	10.2237	0	-0.599789	10.2224	0
Tankyrase-1	TNKS	E7EQ52;O95271;E7EWY6;O95271-2;H0YAW5;A0A0C4DGE3	8;8;3;3;1;1	8;8;3;3;1;1	8;8;3;3;1;1	0	4	2	0	6	6	0	4	2	0	6	6	0	4	2	0	6	6	-0.216361		0	-0.273407	8.5697	0	-0.573277	8.5697	0	0.682345	8.5704	0	0.826491	8.68327	0	0.420625	8.63049	0
Ezrin	EZR	E7EQR4;P15311;P35241-3;E9PNP4;V9GZ54;A0A2R8Y5P0;E9PQ82;E9PNV3	16;16;2;1;1;1;1;1	16;16;2;1;1;1;1;1	9;9;0;0;0;0;0;0	8	8	6	9	6	5	8	8	6	9	6	5	3	5	3	4	3	4	-0.611732	9.14439	0	-0.300665	9.09867	0	-0.729734	9.12213	0	-0.167174	9.20235	0	0.34883	9.19724	0	-0.252185	9.1998	0
Metastasis-associated protein MTA3	MTA3	E7EQY4;E7EV10;Q9BTC8-2;Q9BTC8;E9PCS8;D6W5A2;H0YIT0;E9PF88	9;9;9;9;8;8;1;1	3;3;3;3;2;3;0;0	3;3;3;3;2;3;0;0	4	6	3	2	7	3	0	1	0	0	3	0	0	1	0	0	3	0							0					0	0.996059	8.70236	0	0.623823	8.70236	0
PR domain zinc finger protein 15	PRDM15	E7ER26;P57071-3;P57071-2;P57071;Q4W8S1;P57071-6;P57071-5	13;13;13;13;6;6;6	13;13;13;13;6;6;6	13;13;13;13;6;6;6	3	6	9	1	5	9	3	6	9	1	5	9	3	6	9	1	5	9	1.82719	9.19147	0	2.96574	9.29426	2	2.14331	9.2459	1	1.25895	9.06422	0	2.5113	8.98992	2	1.55941	9.02866	1
Zinc finger CCCH domain-containing protein 18	ZC3H18	E7ERS3;Q86VM9;Q86VM9-2;H3BRN6;H3BRH3;H3BPD0;H3BP01	14;14;10;2;2;1;1	14;14;10;2;2;1;1	14;14;10;2;2;1;1	0	8	8	2	7	6	0	8	8	2	7	6	0	8	8	2	7	6	3.40662	9.13455	2	0.561512	9.25593	0	1.72445	9.19947	0	3.00592	9.12749	2	1.14415	9.36874	0	1.74137	9.26465	1
Syndecan;Syndecan-2	SDC2	E7ESK6;E9PBI9;P34741;E5RJB8;E5RHU3	3;3;3;2;2	3;3;3;2;2	3;3;3;2;2	3	3	3	3	3	3	3	3	3	3	3	3	3	3	3	3	3	3	1.49687	9.73541	0	1.20638	9.79662	0	1.10416	9.76709	0	1.44742	9.72446	0	0.873831	9.72928	0	0.870532	9.72688	0
39S ribosomal protein L22, mitochondrial	MRPL22	E7ESL0;J3KQY1;Q9NWU5;Q9NWU5-2;Q9NWU5-3	13;13;13;10;10	13;13;13;10;10	13;13;13;10;10	12	11	8	8	4	6	12	11	8	8	4	6	12	11	8	8	4	6	0.0317923	9.70686	0	0.262989	9.76468	0	-0.125112	9.73673	0	0.198556	9.73296	0	0.178147	9.75093	0	-0.140624	9.74204	0
Neurofilament medium polypeptide	NEFM	E7ESP9;P07197;E7EMV2;P07197-2	93;93;67;55	93;93;67;55	86;86;60;49	5	75	77	6	72	68	5	75	77	6	72	68	0	70	72	0	67	63	3.1868	11.5822	2	3.03871	11.5316	1	2.82887	11.5576	2	3.09486	11.5574	1	3.38894	11.6267	1	2.9243	11.5934	1
RNA-binding motif, single-stranded-interacting protein 1	RBMS1	E7ETU5;F6Y5H0;P29558-2;P29558;E7EPF2;C9J9B2;C9JIJ9;A0A1B0GUW5;Q6XE24-3;Q6XE24-4;Q6XE24-5;Q6XE24-2;Q6XE24	3;3;3;3;2;1;1;1;1;1;1;1;1	3;3;3;3;2;1;1;1;1;1;1;1;1	2;2;2;2;1;1;1;1;1;1;1;1;1	1	1	3	1	2	2	1	1	3	1	2	2	1	1	2	1	1	2	2.00708	8.85685	1			0	1.82692	8.85685	0			0	1.11589		0	0		0
39S ribosomal protein L3, mitochondrial	MRPL3	H0Y9G6;E7ETU7;P09001;D6RC14;E9PF06;D6RBQ5	6;6;6;5;2;1	6;6;6;5;2;1	6;6;6;5;2;1	3	5	3	2	4	1	3	5	3	2	4	1	3	5	3	2	4	1							0			0.189318	8.80226	0	1.77987	8.73963	0	0.597929	8.77207	0
Procollagen-lysine,2-oxoglutarate 5-dioxygenase 2	PLOD2	E7ETU9;O00469;O00469-2;O00469-3;C9JXZ0	9;9;9;5;3	9;9;9;5;3	9;9;9;5;3	1	8	3	3	5	5	1	8	3	3	5	5	1	8	3	3	5	5	1.20313	8.86137	0	0.536148	9.01119	0	0.615195	8.94271	0	3.27668	9.16966	2	1.82477	9.2793	0	2.16686	9.22793	1
Pericentriolar material 1 protein	PCM1	E7EV93;E9PGW9;Q15154-3	36;32;31	3;3;2	3;3;2	31	26	27	22	25	24	3	3	2	2	3	2	3	3	2	2	3	2	-0.312301	9.14848	0	0.563832	9.07272	0	-0.160313	9.11225	0	0.210853	9.22584	0	1.15166	9.18667	0	0.326061	9.2067	0
Microtubule-associated protein;Microtubule-associated protein 4	MAP4	E7EVA0;P27816-6;P27816;P27816-4;P27816-2;H7C4C5;B5MEG9;P27816-5;H0Y2V1;F8W9U4	9;8;8;7;7;6;6;6;5;5	9;8;8;7;7;6;6;6;5;5	9;8;8;7;7;6;6;6;5;5	2	5	3	5	4	4	2	5	3	5	4	4	2	5	3	5	4	4	-0.521721	8.90483	0	-0.0213669	8.80349	0	-0.547112	8.85711	0	-0.157621	8.95322	0	0.848062	8.95284	0	-0.0109506	8.95303	0
Dystrobrevin;Dystrobrevin beta	DTNB	E9PEY4;E7EVB6;O60941-7;O60941;O60941-6;O60941-3;O60941-5;O60941-2;O60941-4;F8WD22;E9PE76;E7ES64;F8W9U0	10;10;10;10;9;8;8;8;8;1;1;1;1	10;10;10;10;9;8;8;8;8;1;1;1;1	4;4;4;4;3;3;3;3;3;1;1;1;1	4	1	1	7	3	1	4	1	1	7	3	1	1	0	0	3	0	0							0					0	1.62766	8.78247	0	1.154	8.78247	0
Kinesin light chain 1	KLC1	G5E9S8;G3V2E7;F8W6L3;G3V3H3;G3V5R9;E7EVH7;Q07866-8;Q07866-2;Q07866-3;Q07866;Q07866-7;Q07866-5;Q07866-10;Q07866-6;Q07866-4;Q07866-9;H0YGB8;H0YJU9;H0YJL0;G3V2P7;H0YJT3;H0YG16	5;5;5;5;5;5;5;5;5;5;5;5;5;5;5;5;1;1;1;1;1;1	4;4;4;4;4;4;4;4;4;4;4;4;4;4;4;4;1;1;1;1;1;1	4;4;4;4;4;4;4;4;4;4;4;4;4;4;4;4;1;1;1;1;1;1	3	0	0	0	3	1	2	0	0	0	3	1	2	0	0	0	3	1							0					0	-0.037656	8.53137	0	-0.37161	8.53137	0
U4/U6 small nuclear ribonucleoprotein Prp31	PRPF31	E7EVX8;Q8WWY3;Q8WWY3-4;Q8WWY3-2;E7EU94;E7ESX0;E7EN72;Q8WWY3-3	13;13;11;7;6;6;6;6	13;13;11;7;6;6;6;6	13;13;11;7;6;6;6;6	8	4	6	10	7	7	8	4	6	10	7	7	8	4	6	10	7	7	0.797458	9.18823	0	0.282162	9.2977	0	0.283263	9.2464	0	1.03689	9.23534	0	0.349703	9.30898	0	0.384533	9.27372	0
Triple functional domain protein	TRIO	E7EWP2;O75962-5;O75962-2;O75962-4;O75962;E7EPJ7;F5H228;A0A1W2PRD7;A0A087X139;H7C0I9;C9IZQ6;H7BXZ5;J3QSW6;O60229-2;O60229	9;9;9;9;9;8;6;2;1;1;1;1;1;1;1	9;9;9;9;9;8;6;2;1;1;1;1;1;1;1	9;9;9;9;9;8;6;2;1;1;1;1;1;1;1	1	6	4	0	6	3	1	6	4	0	6	3	1	6	4	0	6	3	1.20925	8.58705	0	0.243582	8.71097	0	0.48204	8.65342	0	0.534072	8.62825	0	0.152232	8.65583	0	0.0218137	8.64226	0
Eukaryotic translation initiation factor 4B	EIF4B	E7EX17;P23588-2;P23588;F8VX11;F8W0K0;F8VRU1;F8VYE9;F8VSC7;F8VP89	5;5;5;3;1;1;1;1;1	5;5;5;3;1;1;1;1;1	5;5;5;3;1;1;1;1;1	2	2	3	2	4	1	2	2	3	2	4	1	2	2	3	2	4	1	0.203406	8.01397	0			0	-0.01924	8.01397	0	0.315464	8.03235	0	-0.523942	8.45311	0	-0.410997	8.29181	0
Caldesmon	CALD1	E7EX44;Q05682-3;REV__H0YH95;REV__H0YEF9;REV__E9PJZ7;REV__H0YHK3;REV__O75334-6;REV__O75334-5;REV__O75334-2;REV__O75334-4;REV__G3V200;REV__O75334-3;REV__O75334	77;77;1;1;1;1;1;1;1;1;1;1;1	77;77;1;1;1;1;1;1;1;1;1;1;1	0;0;0;0;0;0;0;0;0;0;0;0;0	65	4	1	69	6	2	65	4	1	69	6	2	0	0	0	0	0	0			0	-9.35389	10.93	2	-8.87583	10.93	0	-7.9996	10.7245	2	-8.1171	10.9309	2	-8.39092	10.8398	2
Dynactin subunit 1	DCTN1;DKFZp686E0752	E7EX90;Q14203-3;Q14203-4;Q14203-6;Q14203;Q14203-5;Q14203-2;Q6AWB1;E7EWF7;C9JJD0;C9J1B7;C9JZA4;C9JTE5;C9JJN7;C9JKG6;E9PCY0;C9JUI8	44;44;43;42;42;40;39;26;10;4;3;3;3;3;3;3;1	44;44;43;42;42;40;39;26;10;4;3;3;3;3;3;3;1	44;44;43;42;42;40;39;26;10;4;3;3;3;3;3;3;1	21	25	25	25	22	27	21	25	25	25	22	27	21	25	25	25	22	27	0.92927	9.89582	0	0.279097	9.98768	0	0.349214	9.94417	0	0.463338	9.80912	0	-0.430904	9.88361	0	-0.291454	9.84796	0
Chromosome transmission fidelity protein 18 homolog	CHTF18	E7EXA6;Q8WVB6;Q8WVB6-2;A0A0D9SF58;Q8WVB6-3;F8WCC1;H0Y7D3	12;12;12;11;8;4;1	12;12;12;11;8;4;1	12;12;12;11;8;4;1	5	8	5	4	7	5	5	8	5	4	7	5	5	8	5	4	7	5	0.799909	8.89023	0	0.615341	8.79729	0	0.438463	8.84624	0	0.700741	8.87151	0	1.13286	8.89803	0	0.576341	8.88497	0
Nascent polypeptide-associated complex subunit alpha;Nascent polypeptide-associated complex subunit alpha, muscle-specific form	NACA	F8VZJ2;H0YHX9;Q13765;E9PAV3-2;E9PAV3;F8W0W4;F8W1N5;F8VNW4;F8VZ58;Q9BZK3	9;9;9;9;9;7;6;6;3;2	9;9;9;9;9;7;6;6;3;2	9;9;9;9;9;7;6;6;3;2	7	6	6	9	7	5	7	6	6	9	7	5	7	6	6	9	7	5	-0.557308	10.3231	0	-0.23409	10.3454	0	-0.673822	10.3344	0	-0.362282	10.3479	0	-0.453409	10.3163	0	-0.740077	10.3323	0
Epsin-2	EPN2	F6PQP6;E9PBC1;I3L2B2;O95208-2;O95208;O95208-3;J3KSF8;J3KTF6;J3KSA6;J3KSC7;J3QLN2;I3L356;I3L2H1;O95208-5	3;3;3;3;3;2;1;1;1;1;1;1;1;1	3;3;3;3;3;2;1;1;1;1;1;1;1;1	3;3;3;3;3;2;1;1;1;1;1;1;1;1	0	1	0	0	2	0	0	1	0	0	2	0	0	1	0	0	2	0							0					0	-1.06667		0	0		0
Multifunctional protein ADE2;Phosphoribosylaminoimidazole-succinocarboxamide synthase;Phosphoribosylaminoimidazole carboxylase	PAICS	E9PBS1;P22234;P22234-2;D6RF62	10;10;10;6	10;10;10;6	10;10;10;6	6	5	7	7	4	7	6	5	7	7	4	7	6	5	7	7	4	7	-0.168975	9.30369	0	0.413532	9.42849	0	-0.15441	9.37056	0	0.319379	9.37911	0	0.166493	9.38759	0	-0.0846775	9.38337	0
Acylglycerol kinase, mitochondrial	AGK	E9PC15;Q53H12;E9PG39;A0A0G2JLG5	3;3;2;1	3;3;2;1	3;3;2;1	1	0	1	0	2	3	1	0	1	0	2	3	1	0	1	0	2	3			0	0.633419	8.68154	0	0.290642	8.68154	0			0	0.29859		0	0		0
Serine/threonine-protein kinase MARK2	MARK2	E9PC69;Q7KZI7-15;Q7KZI7-16;E7ETY4;Q7KZI7-13;Q7KZI7-5;Q7KZI7-4;Q7KZI7-9;Q7KZI7-14;Q7KZI7-11;Q7KZI7-8;Q7KZI7;Q7KZI7-10;Q7KZI7-7;Q7KZI7-2;Q7KZI7-12;Q7KZI7-3;Q7KZI7-6;F5H4F6;F5H6N2;F5H4J8	16;16;16;15;15;15;15;15;15;15;15;15;14;14;14;14;14;14;4;2;1	10;10;10;9;9;9;9;9;9;9;9;9;8;8;8;8;8;8;1;1;1	10;10;10;9;9;9;9;9;9;9;9;9;8;8;8;8;8;8;1;1;1	6	11	9	8	8	9	4	6	4	5	5	5	4	6	4	5	5	5	0.0344223	9.24726	0	0.207707	9.29999	0	-0.148155	9.27442	0	0.269493	9.2845	0	0.309283	9.31665	0	-0.0439053	9.30087	0
2-oxoglutarate dehydrogenase, mitochondrial	OGDH	E9PDF2;E9PCR7;Q02218-2;Q02218;A0A0D9SFS3;E9PFG7;Q02218-3;Q9ULD0-3;Q9ULD0-2;Q9ULD0;C9J4G7	23;23;23;23;21;19;7;7;7;7;2	23;23;23;23;21;19;7;7;7;7;2	23;23;23;23;21;19;7;7;7;7;2	16	7	8	16	10	7	16	7	8	16	10	7	16	7	8	16	10	7	-1.37598	9.54463	0	-1.44503	9.53719	0	-1.68812	9.54092	0	-0.646953	9.61757	0	-0.713265	9.60814	0	-1.01391	9.61288	0
Golgi SNAP receptor complex member 1	GOSR1	K7EJC8;E9PCW1;O95249;B4DQA8;G5E9T8;F6RU00;O95249-2	4;4;4;3;3;2;2	4;4;4;3;3;2;2	4;4;4;3;3;2;2	3	2	1	3	1	2	3	2	1	3	1	2	3	2	1	3	1	2			0	0.093985	8.80661	0	-0.214486	8.80661	0	0.015714	8.63499	0			0	-0.316086	8.63499	0
Protein SMG7	SMG7	E9PD50;Q92540-2;Q92540;Q92540-5;Q92540-4;B1ALB4;D6RAD0;E9PEK3;E9PBK2	6;6;6;5;5;3;2;2;1	6;6;6;5;5;3;2;2;1	6;6;6;5;5;3;2;2;1	1	4	1	0	0	1	1	4	1	0	0	1	1	4	1	0	0	1							0			0.854015	8.70268	0			0	0.565924	8.70268	0
Unconventional myosin-Ib	MYO1B	E9PDF6;O43795;E7EQD9;H7C2Y7;C9JYW1;C9JUP5;A0A0U1RRI3	113;113;30;23;17;15;7	110;110;29;23;17;15;7	3;3;0;0;0;0;0	96	91	97	106	92	98	94	89	95	104	90	96	2	3	3	3	2	3	0.634126	12.6081	0	0.723645	12.4879	0	0.413051	12.5522	0	0.210976	12.5352	0	0.340932	12.4198	0	-0.0581594	12.4813	0
Far upstream element-binding protein 1	FUBP1	E9PEB5;Q96AE4;Q96AE4-2;C9JSZ1	8;8;8;2	7;7;7;2	7;7;7;2	0	4	2	1	5	2	0	3	1	1	4	1	0	3	1	1	4	1							0					0	0.37806	8.68436	0	0.025457	8.68436	0
Transducin beta-like protein 2	TBL2	E9PF19;Q9Y4P3;Q96E41;A0A087WXC6;F8WDI9;F8WCR3	31;31;29;7;4;1	31;31;29;7;4;1	31;31;29;7;4;1	24	17	23	19	13	17	24	17	23	19	13	17	24	17	23	19	13	17	0.361774	10.2747	0	0.512989	10.2841	0	0.167361	10.2794	0	0.29882	10.2642	0	0.400676	10.2645	0	0.014907	10.2643	0
Centrosomal protein of 97 kDa	CEP97	E9PG22;Q8IW35;Q8IW35-2;H7C4Y5	5;5;4;1	5;5;4;1	5;5;4;1	0	4	0	0	1	1	0	4	0	0	1	1	0	4	0	0	1	1							0			0.228399	8.58329	0			0	-0.0911763	8.58329	0
Peptidyl-prolyl cis-trans isomerase G;Peptidyl-prolyl cis-trans isomerase	PPIG	E9PG73;Q13427-2;Q13427;C9JN15;C9JM79;C9JT64;C9J679	5;5;5;4;4;1;1	5;5;5;4;4;1;1	5;5;5;4;4;1;1	3	1	2	1	3	0	3	1	2	1	3	0	3	1	2	1	3	0							0					0	-0.444271	8.47823	0	-0.749362	8.47823	0
COP9 signalosome complex subunit 8	COPS8	E9PGT6;Q99627-2;Q99627;H7C3S9	3;3;3;2	3;3;3;2	3;3;3;2	0	1	0	0	3	1	0	1	0	0	3	1	0	1	0	0	3	1							0					0	0.388419	8.5801	0	0.0351153	8.5801	0
NADH dehydrogenase [ubiquinone] 1 beta subcomplex subunit 9	NDUFB9	E9PH64;Q9Y6M9;E7EWZ0;E9PF49	9;9;6;6	9;9;6;6	9;9;6;6	7	4	1	9	1	2	7	4	1	9	1	2	7	4	1	9	1	2							0			-1.26741	9.16624	0			0	-1.61194	9.16624	0
Zinc finger protein 451	ZNF451	E9PH99;Q9Y4E5-2;Q9Y4E5;D6RIA1;D6RAV4	16;16;16;3;1	16;16;16;3;1	16;16;16;3;1	6	3	9	7	7	10	6	3	9	7	7	10	6	3	9	7	7	10	0.791959	9.16514	0	0.747753	9.12458	0	0.501045	9.14533	0	0.495751	9.11078	0	0.348052	9.05314	0	0.09258	9.08292	0
Condensin complex subunit 2	NCAPH	E9PHA2;Q15003;C9J470;Q15003-2;C9JZP1;H7C415	8;8;7;5;4;1	8;8;7;5;4;1	8;8;7;5;4;1	1	4	5	0	3	2	1	4	5	0	3	2	1	4	5	0	3	2			0	0.365647		0	0		0	0.381239	8.57004	0	0.000348743	8.57592	0	-0.131152	8.57299	0
SUN domain-containing protein 1	SUN1	E9PHI4;O94901-9;O94901-5;O94901-8;O94901;H0Y742;O94901-6;H0Y6N5;H7C2K3;O94901-2;O94901-7;O94901-3;H7C3X3;H7C019;C9JK55;C9JR15;C9JS54;C9JJU6;C9K051;O94901-4	23;23;22;22;22;20;20;19;14;4;4;4;3;2;2;1;1;1;1;1	22;22;21;21;21;19;19;18;13;4;4;4;3;2;2;1;1;1;1;1	22;22;21;21;21;19;19;18;13;4;4;4;3;2;2;1;1;1;1;1	7	13	18	10	16	14	6	12	17	9	15	13	6	12	17	9	15	13	1.11099	9.70935	0	0.960814	9.81355	0	0.769448	9.76457	0	1.29646	9.74828	0	1.15814	9.85369	0	0.923074	9.80417	0
ITPR-interacting domain-containing 2	SSFA2	E9PHV5;H7BZ26	61;8	61;8	1;0	47	42	38	53	46	38	47	42	38	53	46	38	0	0	0	1	0	0	-1.23535	10.864	0	-1.02437	10.9867	0	-1.41344	10.9297	0	-0.897183	10.897	0	-1.2402	10.9663	0	-1.40597	10.933	0
T-complex protein 11-like protein 1	TCP11L1	E9PJ55;Q9NUJ3;R4GNF5;E9PP52;E9PMB0;E9PS88;H0YES4	4;4;2;2;2;1;1	4;4;2;2;2;1;1	4;4;2;2;2;1;1	1	3	1	1	1	2	1	3	1	1	1	2	1	3	1	1	1	2							0			0.0976432	8.46677	0			0	-0.230028	8.46677	0
Acyl-coenzyme A thioesterase 8	ACOT8	H7C5A7;E9PJN0;O14734;E9PRD4	2;2;2;1	2;2;2;1	2;2;2;1	0	2	1	1	2	2	0	2	1	1	2	2	0	2	1	1	2	2			0	0.644199		0	0		0	1.11669		0	1.90004		0	0		0
Elongation factor 1-delta	EEF1D	E9PK01;P29692;P29692-3;E9PPR1;E9PL12;E9PQ49;E9PI39;E9PMW7;E9PL71;E9PN91;E9PQZ1;P29692-4;E9PK06;E9PKK3;E9PK72;E9PNW6;E9PJD0	9;9;8;7;7;7;7;6;6;5;5;5;3;2;2;1;1	9;9;8;7;7;7;7;6;6;5;5;5;3;2;2;1;1	1;1;1;1;1;1;1;1;1;1;1;1;1;1;1;1;1	7	6	5	8	7	4	7	6	5	8	7	4	1	0	0	1	1	1	-0.677552	9.55758	0	-0.59413	9.56827	0	-0.903331	9.56296	0	-0.226511	9.61494	0	-0.0575846	9.63997	0	-0.478772	9.62764	0
Serine/threonine-protein phosphatase 6 regulatory subunit 3	PPP6R3	H7BXH2;E9PKF6;Q5H9R7-4;Q5H9R7-6;Q5H9R7-2;Q5H9R7;Q5H9R7-5;Q5H9R7-3;H0YEN2;E9PQP7;H0YDW1;E9PNN8;H0YDK9;E9PKG4;E9PK08	14;14;14;14;14;14;13;12;11;11;4;2;1;1;1	14;14;14;14;14;14;13;12;11;11;4;2;1;1;1	14;14;14;14;14;14;13;12;11;11;4;2;1;1;1	5	8	8	1	11	6	5	8	8	1	11	6	5	8	8	1	11	6	0.211934	9.07635	0	1.6439	8.96169	1	0.617451	9.02279	0	1.07508	9.23457	0	2.76144	9.12726	2	1.59946	9.18422	1
Protein arginine N-methyltransferase 1	PRMT1	E9PKG1;Q99873-2;Q99873-3;Q99873;E9PQ98;E9PIX6;E9PNR9;H0YDE4;Q99873-5	3;3;3;3;2;2;1;1;1	3;3;3;3;2;2;1;1;1	3;3;3;3;2;2;1;1;1	1	1	3	0	3	2	1	1	3	0	3	2	1	1	3	0	3	2	1.6774	8.91387	0			0	1.52232	8.91387	0			0	2.19043	8.9427	1	1.78068	8.9427	0
Nucleolar transcription factor 1	UBTF	E9PKP7;P17480-2;P17480;E9PLT2;E9PMM2;H0YDH7	28;28;28;7;6;1	28;28;28;7;6;1	28;28;28;7;6;1	10	10	15	12	9	15	10	10	15	12	9	15	10	10	15	12	9	15	1.22153	9.79932	0	1.28631	9.75733	0	0.993847	9.77883	0	0.613396	9.67972	0	0.963452	9.69071	0	0.451112	9.68525	0
Peptidyl-prolyl cis-trans isomerase;Peptidyl-prolyl cis-trans isomerase E	PPIE	E9PKY5;Q9UNP9-2;Q9UNP9;Q9UNP9-3;E9PEQ6;E9PIB0;E9PK21	6;6;6;6;5;3;1	6;6;6;6;5;3;1	6;6;6;6;5;3;1	4	3	1	1	2	2	4	3	1	1	2	2	4	3	1	1	2	2			0	0.780699		0	0		0	0.574138	8.72748	0	0.348075		0	0.2732	8.72748	0
Midkine	MDK	E9PPJ5;E9PLM6;P21741;P21741-2	4;4;4;3	4;4;4;3	4;4;4;3	1	2	3	1	3	2	1	2	3	1	3	2	1	2	3	1	3	2	-1.69863	8.4919	0			0	-2.02154	8.4919	0	-1.14742		0			0	0		0
26S protease regulatory subunit 6A	PSMC3	E9PM69;R4GNH3;P17980;E9PKD5;E9PMD8;E9PN50;E9PLG2	13;13;13;8;7;6;3	13;13;13;8;7;6;3	13;13;13;8;7;6;3	6	6	8	6	4	7	6	6	8	6	4	7	6	6	8	6	4	7	-0.00510968	9.13202	0	0.03959	9.18383	0	-0.251306	9.1587	0	0.661872	9.24374	0	0.155503	9.20187	0	0.0920243	9.22331	0
Baculoviral IAP repeat-containing protein 2	BIRC2	E9PMH5;Q13490-2;Q13490;A0A087X2B2;H0YDY3;E9PI77;E9PIW1;Q13489;E9PNM6;E9PQZ9	25;24;24;21;11;7;7;6;5;4	25;24;24;21;11;7;7;6;5;4	25;24;24;21;11;7;7;6;5;4	19	9	6	19	11	9	19	9	6	19	11	9	19	9	6	19	11	9	-1.61215	9.91028	0	-1.3602	10.0556	0	-1.77836	9.98898	0	-0.988979	9.96458	0	-1.02104	10.0867	0	-1.33532	10.0299	0
Methylosome subunit pICln	CLNS1A	E9PMI6;J3KN38;P54105;E9PJF4;E9PQ83	4;4;4;2;1	4;4;4;2;1	4;4;4;2;1	3	3	1	2	3	3	3	3	1	2	3	3	3	3	1	2	3	3							0			-0.130813	9.01177	0	-0.290512	8.98357	0	-0.538315	8.9979	0
Telomerase Cajal body protein 1	WRAP53	E9PMR3;Q9BUR4;E9PMG4	4;4;2	4;4;2	4;4;2	1	2	2	2	3	2	1	2	2	2	3	2	1	2	2	2	3	2	0.467829		0	0.631087		0	0		0	0.965073		0	-0.416658	8.54712	0	-0.725997	8.54712	0
LIM domain only protein 7	LMO7	E9PMS6;E9PJ10;H0YE95;U3KQE6;E9PRE3;E9PRJ0;E9PMJ6	122;22;8;6;6;6;1	4;0;0;0;0;0;0	0;0;0;0;0;0;0	94	87	84	100	84	80	2	2	3	1	2	3	0	0	0	0	0	0	0.525487	9.12811	0	1.42308	9.00933	0	0.696087	9.07277	0	0.808937	9.18046	0	1.9124		0	0.521658	9.18046	0
ATP synthase subunit g, mitochondrial	ATP5L	E9PN17;O75964	3;3	3;3	3;3	2	2	0	0	1	2	2	2	0	0	1	2	2	2	0	0	1	2							0			-1.13842		0			0	0		0
NADH dehydrogenase [ubiquinone] iron-sulfur protein 8, mitochondrial	NDUFS8	E9PPW7;O00217;E9PN51;F8W9K7;E9PKH6;H0YDT4	5;5;4;4;4;1	5;5;4;4;4;1	5;5;4;4;4;1	1	4	1	4	5	3	1	4	1	4	5	3	1	4	1	4	5	3			0	-0.787178	9.16515	0	-1.12378	9.16515	0	2.49949	9.00762	1	-0.670781	9.17834	0	0.623471	9.10131	0
Transformation/transcription domain-associated protein	TRRAP	F2Z2U4;A0A2R8YFJ4;C9K0N1	237;77;5	3;2;0	1;0;0	4	210	214	1	215	188	0	2	3	0	3	3	0	0	1	0	1	1	5.33987	9.86562	2	4.22475	9.74521	2	4.79643	9.80957	2	6.445		0	5.95197	9.99019	2	5.48087	9.99019	0
tRNA (uracil-5-)-methyltransferase homolog A	TRMT2A	F2Z2W7;Q8IZ69-2;Q8IZ69;H7C100	4;4;4;1	4;4;4;1	4;4;4;1	2	3	2	1	2	2	2	3	2	1	2	2	2	3	2	1	2	2	0.117575	8.40212	0			0	-0.109159	8.40212	0	0.510588	8.46768	0			0	0.201462	8.46768	0
Exportin-4	XPO4	F2Z2X4;Q9C0E2	7;7	7;7	7;7	3	3	4	2	5	1	3	3	4	2	5	1	3	3	4	2	5	1	1.35384	8.62664	0			0	1.1863	8.62664	0	0.263702	8.68805	0	-0.373579	8.62552	0	-0.372145	8.65791	0
NADH dehydrogenase [ubiquinone] iron-sulfur protein 7, mitochondrial	NDUFS7	F5H5N1;F5GXJ1;O75251-2;O75251;A0A087WXF6;A0A087WTI3	4;4;4;4;3;3	4;4;4;4;3;3	4;4;4;4;3;3	4	4	3	4	3	2	4	4	3	4	3	2	4	4	3	4	3	2	-0.673538	9.01267	0			0	-0.908531	9.01267	0	0.203464	9.13403	0	0.413016	9.20831	0	-0.0265562	9.17276	0
V-type proton ATPase subunit d 1	ATP6V0D1	F5GYQ1;P61421;R4GN72;J3QL14;H3BQJ1;H3BQB4;H3BSG7	21;21;18;17;4;3;3	21;21;18;17;4;3;3	21;21;18;17;4;3;3	15	16	16	14	16	19	15	16	16	14	16	19	15	16	16	14	16	19	0.8132	10.884	0	1.93716	10.9072	0	1.09823	10.8957	0	0.0505454	10.7522	0	1.15255	10.7316	0	0.238683	10.742	0
ADP-ribosylation factor-like protein 6-interacting protein 4	ARL6IP4	F5GYV5;F8WCT1;Q66PJ3-2;H7BZV4;A0A0C4DG62;Q66PJ3-7;Q66PJ3-4;Q66PJ3-3;A0A0C4DH18;Q66PJ3-5;F5H7X4;F8WEP2	9;9;9;7;7;7;7;7;6;6;5;4	9;9;9;7;7;7;7;7;6;6;5;4	2;2;2;0;0;0;0;0;2;2;0;0	6	4	5	4	6	6	6	4	5	4	6	6	1	1	1	1	1	2	0.0179107	9.54754	0	-0.103077	9.69716	0	-0.310718	9.62876	0	0.234696	9.5816	0	-0.46496	9.64803	0	-0.431379	9.61608	0
4F2 cell-surface antigen heavy chain	SLC3A2	F5GZS6;J3KPF3;P08195-3;P08195;P08195-4;P08195-2;F5GZI0;H0YFS2;F5H867;F5H0E2;F5GZR9;H0YFX4	13;13;13;13;13;12;5;4;3;3;1;1	13;13;13;13;13;12;5;4;3;3;1;1	13;13;13;13;13;12;5;4;3;3;1;1	6	9	9	9	8	8	6	9	9	9	8	8	6	9	9	9	8	8	1.2233	9.54123	0	0.918789	9.62661	0	0.812036	9.58601	0	1.05091	9.50556	0	0.838805	9.61101	0	0.628116	9.56148	0
Small nuclear ribonucleoprotein G;Putative small nuclear ribonucleoprotein G-like protein 15	SNRPG;SNRPGP15	Q49AN9;F5H013;P62308;A8MWD9;C9JVQ0	4;4;4;3;1	4;4;4;3;1	4;4;4;3;1	3	2	0	2	1	1	3	2	0	2	1	1	3	2	0	2	1	1							0			0.111361	8.9606	0			0	-0.215869	8.9606	0
Gephyrin;Molybdopterin adenylyltransferase;Molybdopterin molybdenumtransferase	GPHN	G3V582;F5H039;Q9NQX3;Q9NQX3-2;H0YJ30;G3V4D2;G3V4R0;G3V355	4;4;4;4;2;1;1;1	4;4;4;4;2;1;1;1	4;4;4;4;2;1;1;1	0	2	0	1	2	2	0	2	0	1	2	2	0	2	0	1	2	2							0					0	1.25598		0	0		0
Uncharacterized protein KIAA1211	KIAA1211	F5H1N7;Q6ZU35;A0A1B0GWF1;A0A2R8Y6P1;R4GNI9	87;87;16;16;6	87;87;16;16;6	87;87;16;16;6	73	26	18	75	25	22	73	26	18	75	25	22	73	26	18	75	25	22	-4.14885	10.7907	2	-3.88256	10.8204	2	-4.31646	10.8058	2	-3.11031	10.8145	2	-3.13871	10.8386	1	-3.39696	10.8267	2
Golgi-associated PDZ and coiled-coil motif-containing protein	GOPC	F5H1Y4;Q9HD26-2;Q9HD26;Q9HD26-3;A0A0J9YVX5	6;6;6;4;2	6;6;6;4;2	6;6;6;4;2	0	3	3	0	4	2	0	3	3	0	4	2	0	3	3	0	4	2							0			1.25804	8.7229	0	1.71792	8.79951	0	1.14724	8.76289	1
C-1-tetrahydrofolate synthase, cytoplasmic;Methylenetetrahydrofolate dehydrogenase;Methenyltetrahydrofolate cyclohydrolase;Formyltetrahydrofolate synthetase;C-1-tetrahydrofolate synthase, cytoplasmic, N-terminally processed	MTHFD1	F5H2F4;P11586;V9GYY3	22;22;3	22;22;3	20;20;3	15	14	15	14	12	13	15	14	15	14	12	13	15	13	14	13	11	13	0.0966249	9.61923	0	0.0642538	9.66983	0	-0.187234	9.64527	0	0.402482	9.66923	0	0.21526	9.69366	0	-0.0198974	9.68162	0
Cip1-interacting zinc finger protein	CIZ1	H0Y5D5;Q9BTG3;Q5SYW2;F5H2X7;Q9ULV3-5;Q9ULV3-3;Q9ULV3-4;Q9ULV3-2;Q9ULV3	2;2;2;2;2;2;2;2;2	2;2;2;2;2;2;2;2;2	2;2;2;2;2;2;2;2;2	0	0	1	0	2	0	0	0	1	0	2	0	0	0	1	0	2	0							0					0	-0.546258		0	0		0
Protein transport protein Sec23A	SEC23A	F5H365;Q15436;G3V4V1;G3V1W4;G3V3G5;G3V2R6;G3V5X8;G3V4Q2;Q15436-2;G3V5K1	7;7;4;4;4;4;3;3;3;2	7;7;4;4;4;4;3;3;3;2	4;4;2;2;2;2;2;2;2;1	2	4	3	3	4	5	2	4	3	3	4	5	1	3	2	1	3	3			0	0.0772565	8.78748	0	-0.23048	8.78748	0	-0.806244	8.56519	0	0.255713	8.81589	0	-0.622047	8.70838	0
Nucleosome assembly protein 1-like 1	NAP1L1	F8VY35;F5H4R6;P55209-2;P55209;F8W020;F8W0J6;H0YIV4;F8VXI6;F8VUX1;H0YH88;H0YHC3;F8VVB5	15;15;15;15;14;14;13;12;12;11;11;10	15;15;15;15;14;14;13;12;12;11;11;10	3;3;3;3;3;3;1;3;3;0;0;3	12	12	11	14	12	8	12	12	11	14	12	8	3	3	2	3	3	2	0.2435	10.9944	0	-0.0643675	10.9235	0	-0.169444	10.9604	0	-0.191187	10.9284	0	-0.142515	10.9121	0	-0.499264	10.9203	0
Tubulin alpha-1C chain	TUBA1C	F5H5D3;Q9BQE3;A0A1W2PQM2;F8VVB9;F8VRZ4;F8VS66;F8VWV9;F8VX09;A6NHL2-2;A6NHL2;F8VRK0;F8W0F6;F8VXZ7	33;33;21;15;10;10;8;7;7;7;4;2;1	2;2;2;0;0;0;0;0;0;0;0;0;0	2;2;2;0;0;0;0;0;0;0;0;0;0	27	25	25	32	25	24	2	2	2	2	2	2	2	2	2	2	2	2	-0.692308	9.71016	0	-1.75863	10.0692	0	-1.43938	9.92575	0	0.0897425	9.8157	0	-1.5316	10.0857	0	-1.03088	9.97138	0
ATP-dependent RNA helicase DDX55	DDX55	F5H5U2;Q8NHQ9;Q8NHQ9-2;E7EX41;F5H2I2;F5H735	36;36;14;13;1;1	36;36;14;13;1;1	36;36;14;13;1;1	28	26	27	21	23	24	28	26	27	21	23	24	28	26	27	21	23	24	0.688261	10.2769	0	0.4603	10.2911	0	0.314903	10.2841	0	0.360932	10.2188	0	0.128991	10.2362	0	-0.0792804	10.2276	0
Cleavage and polyadenylation specificity factor subunit 7	CPSF7	F5H669;Q8N684-2;Q8N684;Q8N684-3;F5H6M0;F5H047;J3QT54;F5H5B7;F5H1W4;F5H2K8;F5H6P5;F5H6A8;F5GXA3;C9JM38;C9J286;C9J323	8;8;8;8;6;6;5;2;2;2;2;2;2;2;2;2	8;8;8;8;6;6;5;2;2;2;2;2;2;2;2;2	8;8;8;8;6;6;5;2;2;2;2;2;2;2;2;2	1	5	2	1	4	4	1	5	2	1	4	4	1	5	2	1	4	4			0	1.93398	8.88043	1	1.57004	8.88043	0	1.6451	8.86181	0	1.39471	8.74409	0	1.19714	8.80692	1
Uncharacterized protein C12orf43	C12orf43	F5H7W8;Q96C57;E7ENF1;F5H3K2;F5H8B7;G5EA44	8;8;7;6;6;6	8;8;7;6;6;6	8;8;7;6;6;6	6	5	4	4	6	5	6	5	4	4	6	5	6	5	4	4	6	5	0.443925	9.39033	0	1.10975	9.3957	0	0.504325	9.39303	0	0.373449	9.37823	0	0.735004	9.32188	0	0.213886	9.35097	0
Set1/Ash2 histone methyltransferase complex subunit ASH2	ASH2L	F5H8F7;Q9UBL3-2;Q9UBL3-3;Q9UBL3;H0YBF6	3;3;3;3;2	3;3;3;3;2	3;3;3;3;2	1	3	1	0	1	1	1	3	1	0	1	1	1	3	1	0	1	1							0			0.671263	8.53121	0	1.5499		0	0.381271	8.53121	0
Dystonin	DST	F6QMI7;E9PHM6;Q03001;F8W9J4;Q03001-14;Q03001-8;E7ETB9;Q03001-9;Q6P0N6;Q03001-3;Q03001-13;Q03001-10;H0YC82;E7ESK0;E7ERX3;H0YAT7	93;91;90;89;89;83;36;29;26;26;16;9;8;2;2;2	90;88;87;86;86;81;35;29;26;26;16;9;8;1;1;2	51;51;50;50;50;51;22;25;22;22;6;9;8;0;0;2	39	35	36	38	50	46	38	34	36	36	49	45	19	19	21	15	27	28	0.312172	10.1051	0	0.491333	10.1554	0	0.129891	10.131	0	0.147597	10.0784	0	0.095339	10.0897	0	-0.20707	10.0841	0
Transcription factor SPT20 homolog	SUPT20H	F6S7C4;Q8NEM7-2;Q8NEM7;Q8NEM7-3;C9JQS2;R4GND2	2;2;2;2;1;1	2;2;2;2;1;1	2;2;2;2;1;1	0	1	0	0	2	0	0	1	0	0	2	0	0	1	0	0	2	0							0					0	-0.551523		0	0		0
Ran-specific GTPase-activating protein	RANBP1	F6WQW2;P43487-2;P43487;C9JXG8;C9JJ34;C9JDM3;C9JGV6;C9JIC6	3;3;3;2;2;2;2;1	3;3;3;2;2;2;2;1	3;3;3;2;2;2;2;1	0	3	1	0	2	2	0	3	1	0	2	2	0	3	1	0	2	2			0	-0.0175139		0	0		0	0.0334307	8.60217	0	0.497625		0	-0.301541	8.60217	0
CAD protein;Glutamine-dependent carbamoyl-phosphate synthase;Aspartate carbamoyltransferase;Dihydroorotase	CAD	F8VPD4;P27708;H7C2E4;H7C3Z5;H7BZB3	78;78;8;7;5	78;78;8;7;5	76;76;8;7;5	56	55	56	50	54	46	56	55	56	50	54	46	55	54	54	49	53	45	0.143379	10.6565	0	0.0802089	10.6979	0	-0.151848	10.6776	0	0.573195	10.7291	0	0.550535	10.7763	0	0.231773	10.7534	0
Bromodomain adjacent to zinc finger domain protein 2A	BAZ2A	J3KPG5;F8VU39;Q9UIF9-2;Q9UIF9-3;Q9UIF9;A0A0C4DGI9;H0YII3;H0YHL2	12;12;12;12;12;5;2;1	12;12;12;12;12;5;2;1	12;12;12;12;12;5;2;1	3	4	4	3	6	7	3	4	4	3	6	7	3	4	4	3	6	7	0.698522	8.82116	0	0.865323	8.89242	0	0.513029	8.85825	0	1.60729	8.84939	0	0.553273	8.83414	0	0.802078	8.84183	0
CCR4-NOT transcription complex subunit 2	CNOT2	F8VUB4;F8VV52;Q9NZN8-4;Q9NZN8;F8VP97;Q9NZN8-5;F8W145;F8VQD8;A0A087X050;F8VVY1;F8VX63;F8VRS8;Q9NZN8-2;H0YH84;F8VWH8;F8VQF4;H0YI11	6;6;6;6;5;5;4;3;3;3;3;3;3;2;1;1;1	6;6;6;6;5;5;4;3;3;3;3;3;3;2;1;1;1	6;6;6;6;5;5;4;3;3;3;3;3;3;2;1;1;1	3	5	3	3	5	4	3	5	3	3	5	4	3	5	3	3	5	4	0.435675	8.96921	0	0.330922	9.15854	0	0.124438	9.07411	0	1.09103	9.09325	0	0.273903	9.14907	0	0.384629	9.12206	0
Coatomer subunit zeta-1	COPZ1	F8W651;F8VVA7;P61923;P61923-4;F8VXB1;F8VUC5;F8W156;F8VYZ4;P61923-5;F8VYK5;F8VXR1;P61923-2;P61923-3	5;5;5;4;3;3;3;3;3;2;2;2;2	5;5;5;4;3;3;3;3;3;2;2;2;2	5;5;5;4;3;3;3;3;3;2;2;2;2	3	2	1	4	2	2	3	2	1	4	2	2	3	2	1	4	2	2							0			0.42713	8.67472	0	0.111647	8.73788	0	-0.0547504	8.70745	0
Charged multivesicular body protein 1a	CHMP1A	F8VVT7;Q9HD42;F8VUA2;F5H875;Q9HD42-2	8;8;6;3;2	8;8;6;3;2	8;8;6;3;2	4	4	4	6	3	4	4	4	4	6	3	4	4	4	4	6	3	4	0.229199	9.58931	0	0.802739	9.62552	0	0.23262	9.60779	0	-0.286426	9.51247	0	0.583962	9.58483	0	-0.201814	9.55015	0
Protein SCAF11	SCAF11	F8VXG7;Q99590-2;Q99590;A0A0A0MTP7	6;6;6;4	6;6;6;4	6;6;6;4	1	3	2	2	3	4	1	3	2	2	3	4	1	3	2	2	3	4	1.67031		0	0.935318	8.67649	0	0.592302	8.67649	0	0.932757	8.66383	0			0	0.646689	8.66383	0
5-AMP-activated protein kinase subunit gamma-1	PRKAG1	F8VYY9;P54619-2;P54619;P54619-3;H0YHF8;H0YIC9;F8VZX1	4;4;4;4;3;3;2	4;4;4;4;3;3;2	4;4;4;4;3;3;2	3	1	0	0	2	2	3	1	0	0	2	2	3	1	0	0	2	2							0					0	1.15085		0	0		0
Poly(rC)-binding protein 2;Poly(rC)-binding protein 3	PCBP2;PCBP3	H3BRU6;F8VZX2;Q15366-7;Q15366-8;Q15366-4;Q15366-5;Q15366-6;Q15366-3;Q15366;Q15366-2;F8W0G4;F8VXH9;J3QT27;E9PFP8;P57721-2;P57721-3;P57721-5;P57721-4;P57721;F8W1G6;F8VRH0;F8VTZ0;H3BSS4;H3BSP4;C9K0A2;F8WC71;C9IZV9;C9J7A9;C9JSA6;C9J5V4;H3BND9;C9JTY5;C9JZY3;C9J0A4;P57723-2;P57723	8;8;8;8;8;8;8;8;8;8;5;5;5;5;5;5;5;5;5;4;3;2;2;1;1;1;1;1;1;1;1;1;1;1;1;1	4;4;4;4;4;4;4;4;4;4;2;3;1;1;1;1;1;1;1;2;2;0;1;0;0;0;0;0;0;0;1;0;0;0;0;0	4;4;4;4;4;4;4;4;4;4;2;3;1;1;1;1;1;1;1;2;2;0;1;0;0;0;0;0;0;0;1;0;0;0;0;0	6	6	7	6	5	7	4	4	4	4	3	4	4	4	4	4	3	4	0.751665	9.73228	0	1.80925	9.81917	0	0.985083	9.77789	0	0.841736	9.74949	0	1.62663	9.77701	0	0.853263	9.76347	0
Periphilin-1	PPHLN1	F8W0Q9;Q8NEY8-8;Q8NEY8-2;Q8NEY8-9;Q8NEY8;F8VPY7;F8VWU8;F8VRK2;Q8NEY8-7;REV__K7EN69	14;14;14;12;12;4;4;3;2;1	14;14;14;12;12;4;4;3;2;1	3;3;3;3;3;3;3;3;0;0	9	5	5	9	7	4	9	5	5	9	7	4	2	0	2	1	0	0	-0.183963	9.60549	0	-0.33306	9.59914	0	-0.519603	9.60233	0	-0.129586	9.61323	0	-0.0905193	9.63297	0	-0.445724	9.62321	0
Microspherule protein 1	MCRS1	F8W126;Q96EZ8-3;Q96EZ8;Q96EZ8-2;F8VP44;Q96EZ8-4;F8W0I9;F8VVA6	9;9;9;9;5;4;3;3	9;9;9;9;5;4;3;3	9;9;9;9;5;4;3;3	1	6	3	1	7	6	1	6	3	1	7	6	1	6	3	1	7	6	2.1378	9.10916	1	2.03052	8.83613	1	1.78369	8.99376	2	1.98858	8.99128	0	2.5841	8.89559	2	1.95619	8.94607	2
Heterogeneous nuclear ribonucleoprotein A1;Heterogeneous nuclear ribonucleoprotein A1, N-terminally processed	HNRNPA1	F8W6I7;P09651-2;P09651;P09651-3;F8VTQ5;F8W646;F8VZ49;H0YH80;A0A2R8Y4L2;Q32P51;F8VYN5	15;15;15;14;10;8;8;7;6;6;3	15;15;15;14;10;8;8;7;6;6;3	15;15;15;14;10;8;8;7;6;6;3	13	9	11	12	6	5	13	9	11	12	6	5	13	9	11	12	6	5	0.0586953	10.0433	0	-0.815729	10.0525	0	-0.653239	10.0479	0	0.155558	10.0584	0	-0.807495	10.0534	0	-0.644801	10.0559	0
60S ribosomal protein L10	RPL10	F8W7C6;A0A087WV22;H7C123;H7C2C5;H7C2U2	28;26;14;14;1	28;26;14;14;1	4;2;0;0;0	22	23	25	26	20	21	22	23	25	26	20	21	2	4	3	3	3	3	0.210688	11.5632	0	0.0817122	11.5128	0	-0.117786	11.5387	0	0.113047	11.5477	0	-0.680868	11.4098	0	-0.603902	11.4842	0
WASH complex subunit FAM21A;WASH complex subunit FAM21C	FAM21A;FAM21C	F8W7U3;Q641Q2;A0A0A0MR88;A0A096LPC5;Q641Q2-2;A0A087WYF6;J3KP36;Q9Y4E1-3;Q9Y4E1-2;Q9Y4E1-1;Q9Y4E1;E7ESD2;Q9Y4E1-5;Q9Y4E1-6;Q5SRD0;B1AP61	14;14;13;13;13;12;12;12;12;12;12;11;11;10;4;3	14;14;13;13;13;12;12;12;12;12;12;11;11;10;4;3	14;14;13;13;13;12;12;12;12;12;12;11;11;10;4;3	2	8	5	2	10	8	2	8	5	2	10	8	2	8	5	2	10	8	1.29339	8.87337	0	1.94447	8.91845	1	1.35412	8.89649	1	1.92936	8.92275	0	1.68272	9.04346	0	1.45584	8.98729	1
Histone RNA hairpin-binding protein	SLBP	F8W8D3;Q14493;H7C4H8;H0YAE8;E7EUV9;Q14493-2	3;3;2;2;2;1	3;3;2;2;2;1	3;3;2;2;2;1	0	1	0	0	3	1	0	1	0	0	3	1	0	1	0	0	3	1							0					0	-0.180943	8.53272	0	-0.511996	8.53272	0
Insulin-like growth factor 2 mRNA-binding protein 2	IGF2BP2	F8W930;Q9Y6M1-1;Q9Y6M1;Q9Y6M1-5;Q9Y6M1-6;Q9Y6M1-3;Q9Y6M1-4	17;17;17;14;14;14;14	15;15;15;12;12;12;12	15;15;15;12;12;12;12	5	14	3	7	10	6	4	13	2	5	9	5	4	13	2	5	9	5			0	-0.205128	9.2681	0	-0.507879	9.2681	0	2.07771	9.42606	0	1.27416	9.5307	0	1.34184	9.48152	0
G protein-coupled receptor kinase 6	GRK6	F8W9W2;P43250-3;P43250;P43250-2;D6RHX8;D6RHC7;D6RDA3;D6R9V4;P32298-3;P32298-4;P32298-2;P32298	8;8;8;8;6;3;2;1;1;1;1;1	8;8;8;8;6;3;2;1;1;1;1;1	6;6;6;6;5;2;2;1;0;0;0;0	4	4	0	6	2	4	4	4	0	6	2	4	4	3	0	5	2	4			0	-1.06802	8.76063	1	-1.36862	8.76063	0	-0.804222	8.76793	0	-0.375826	8.83939	0	-0.922626	8.80513	0
Actin-related protein 2/3 complex subunit 4	ARPC4-TTLL3;ARPC4	F8WCF6;P59998;F8WDD7;A0A0A6YYG9;P59998-3;P59998-2;H7C0A3;F8WE39;F8WDW3;R4GN08;P59998-4	9;9;8;8;8;8;7;3;2;2;2	9;9;8;8;8;8;7;3;2;2;2	9;9;8;8;8;8;7;3;2;2;2	8	5	6	9	5	3	8	5	6	9	5	3	8	5	6	9	5	3	-2.17101	10.1333	1	-1.88721	10.249	0	-2.3458	10.195	1	-1.5318	10.1752	1	-1.10947	10.3105	0	-1.68468	10.2481	0
LIM domain only protein 7	LMO7	F8WD26;J3KP06;Q8WWI1;Q8WWI1-4;Q8WWI1-2;E9PMT2;A0A0A0MTE2;Q8WWI1-5;H0Y424	124;121;121;117;117;100;96;96;80	124;121;121;117;117;100;96;96;80	0;0;0;0;0;0;0;0;0	96	88	85	103	85	79	96	88	85	103	85	79	0	0	0	0	0	0	-0.220762	11.4013	0	-0.190954	11.4345	0	-0.474399	11.4182	0	0.0152399	11.4356	0	-0.182119	11.4357	0	-0.414924	11.4356	0
Transmembrane protein 50B	TMEM50B	F8WDH1;P56557;F8WBF4;C9K0I4	6;6;5;5	6;6;5;5	6;6;5;5	3	1	2	6	2	3	3	1	2	6	2	3	3	1	2	6	2	3	0.156497	8.292	0	0.515293	8.80454	0	0.0569999	8.61986	0			0	-0.986541	8.59651	0	-1.29558	8.59651	0
Translocation protein SEC62	SEC62	F8WF48;Q99442;F8WCJ7	5;5;4	5;5;4	5;5;4	3	2	1	3	1	2	3	2	1	3	1	2	3	2	1	3	1	2							0			-0.192776	9.00252	0			0	-0.530808	9.00252	0
Poly [ADP-ribose] polymerase 2	PARP2	G3V167;Q9UGN5-2;Q9UGN5;H0YH02;E9PJ27	9;9;9;5;1	9;9;9;5;1	9;9;9;5;1	1	4	3	0	5	6	1	4	3	0	5	6	1	4	3	0	5	6	1.77758	8.78926	0	1.51722	8.87151	0	1.3828	8.83233	1	0.946926	8.78175	0	2.00294	8.82082	1	1.11796	8.80172	1
Tight junction protein ZO-1	TJP1	G3V1L9;Q07157;H0YKB1;H0Y3R8;H0YLT6	76;76;11;6;3	76;76;11;6;3	2;2;0;0;0	47	52	54	48	51	44	47	52	54	48	51	44	0	1	0	0	2	0	0.45449	10.8243	0	0.372876	10.9134	0	0.155573	10.8711	0	0.740109	10.8761	0	0.381683	10.9149	0	0.239925	10.8959	0
rRNA-processing protein FCF1 homolog	FCF1	G3V5S9;G3V1S4;Q9Y324;G3V5D2;G3V5L8;G3V3N8;G3V2M5	14;14;14;4;4;4;3	14;14;14;4;4;4;3	14;14;14;4;4;4;3	11	10	11	10	6	9	11	10	11	10	6	9	11	10	11	10	6	9	0.493473	10.0339	0	1.27952	10.0676	0	0.618842	10.0511	0	0.331394	10.0061	0	1.21646	10.0543	0	0.413433	10.0308	0
ATP synthase subunit f, mitochondrial	ATP5J2-PTCD1;ATP5J2	G3V325;C9JJT5;P56134-4;P56134-2;C9JU26;P56134-3;P56134;O75127	4;3;3;3;2;2;2;1	4;3;3;3;2;2;2;1	4;3;3;3;2;2;2;1	3	1	0	3	2	2	3	1	0	3	2	2	3	1	0	3	2	2			0	0.0408236	7.95619	0	-0.265006	7.95619	0			0	0.113187	7.96737	0	-0.225252	7.96737	0
DDB1- and CUL4-associated factor 8	DCAF8	G3V3G9;V9GY54;Q5TAQ9;H0YDY4;Q5TAQ9-2;Q5TAQ8;A6NGE4;P0C7V8	11;6;6;5;4;2;1;1	6;6;6;0;4;2;1;1	6;6;6;0;4;2;1;1	5	7	7	6	4	2	1	4	4	1	2	0	1	4	4	1	2	0	0.704688	8.75579	0			0	0.512785	8.75579	0	1.43821	8.72009	0	1.56614		0	1.23531	8.72009	0
Cyclin-dependent kinase 2	CDK2	G3V5T9;P24941-2;P24941;E7ESI2;Q00526;K7EJ83	8;8;8;7;3;2	6;6;6;5;1;1	6;6;6;5;1;1	4	5	3	3	5	3	2	3	1	1	3	2	2	3	1	1	3	2							0					0	0.203352	8.50675	0	-0.14189	8.50675	0
Proteasome subunit alpha type;Proteasome subunit alpha type-6	PSMA6	G3V5Z7;P60900;G3V3I1;G3V295;G3V3U4;P60900-2;G3V4S5;G3V2S7;H0YJC4;P60900-3	7;7;6;6;5;5;1;1;1;1	7;7;6;6;5;5;1;1;1;1	7;7;6;6;5;5;1;1;1;1	6	4	2	5	3	3	6	4	2	5	3	3	6	4	2	5	3	3	-0.0293118	8.74829	0	0.630949	8.74348	0	0.0151752	8.74589	0	0.144205	8.77493	0	0.936844	8.80172	0	0.19151	8.78853	0
Zinc finger protein 512	ZNF512	G3XAG1;Q96ME7-3;Q96ME7;Q96ME7-2	9;9;9;8	9;9;9;8	9;9;9;8	2	5	5	3	6	4	2	5	5	3	6	4	2	5	5	3	6	4	1.4105	8.84977	0	0.386422	8.92638	0	0.661787	8.88976	0	0.58023	8.83661	0	0.621447	8.96787	0	0.270105	8.90718	0
Ubiquitin carboxyl-terminal hydrolase;Ubiquitin carboxyl-terminal hydrolase 11	USP11	G5E9A6;P51784;Q13107-2;Q13107	9;8;1;1	9;8;1;1	8;7;0;0	0	5	5	0	5	7	0	5	5	0	5	7	0	4	4	0	5	7	2.69877	9.01225	2	2.12052	9.12416	1	2.08662	9.0718	2	2.03489	8.92422	1	2.27098	8.97775	2	1.82435	8.95181	2
ADP-ribosylation factor GTPase-activating protein 2	ARFGAP2	G5E9L0;Q8N6H7-2;Q8N6H7;A0A0D9SF70;H0YDN9;E9PQP3;E9PIY6;Q8N6H7-3;H0YF45;H0YDX1;E9PMU9;E9PJT7;E9PK28;E9PN48	5;5;5;4;3;3;3;3;1;1;1;1;1;1	5;5;5;4;3;3;3;3;1;1;1;1;1;1	5;5;5;4;3;3;3;3;1;1;1;1;1;1	0	0	0	2	5	3	0	0	0	2	5	3	0	0	0	2	5	3			0	-0.121196	8.77872	0	-0.426672	8.77872	0			0	0.752352	8.92441	0	0.37863	8.92441	0
Hermansky-Pudlak syndrome 3 protein	HPS3	H7C5G2;G5E9V4;Q969F9-2;Q969F9	3;3;3;3	3;3;3;3	3;3;3;3	0	2	0	0	1	0	0	2	0	0	1	0	0	2	0	0	1	0							0			-1.39107		0			0	0		0
28S ribosomal protein S22, mitochondrial	MRPS22	G5E9W7;G5E9V5;P82650;H7C5H3;H7C5L9;H7C5F2;P82650-2;C9J5D8	15;15;15;8;7;7;7;1	15;15;15;8;7;7;7;1	15;15;15;8;7;7;7;1	7	9	6	3	8	4	7	9	6	3	8	4	7	9	6	3	8	4	-0.301151	9.50687	0	0.260361	9.34943	0	-0.29602	9.43525	0	0.355857	9.60669	0	1.13676	9.51244	0	0.396042	9.56212	0
Chondroitin sulfate glucuronyltransferase	CHPF2	G5E9W2;Q9P2E5;Q9P2E5-2;C9JZF7;H7C5L5	12;12;11;3;1	12;12;11;3;1	12;12;11;3;1	2	2	3	6	4	3	2	2	3	6	4	3	2	2	3	6	4	3	-0.63137	8.40677	0	-0.517109	8.56984	0	-0.839531	8.49591	0			0	-0.127595	8.42719	0	-0.459605	8.42719	0
28S ribosomal protein S27, mitochondrial	MRPS27	G5EA06;Q92552;Q92552-2;D6RH20;D6RJC7;E5RJ73	10;10;10;8;3;2	10;10;10;8;3;2	10;10;10;8;3;2	4	6	3	3	6	4	4	6	3	3	6	4	4	6	3	3	6	4	-0.862339	9.2557	0	0.159883	9.12608	0	-0.613204	9.19571	0	-0.0647285	9.35675	0	1.11866	9.30158	0	0.169514	9.33004	0
Cell division cycle protein 27 homolog	CDC27	G5EA36;P30260;P30260-2;I3L2Z8;I3L328;I3L3H6;F6QPS0	2;2;2;1;1;1;1	2;2;2;1;1;1;1	2;2;2;1;1;1;1	0	2	1	0	2	1	0	2	1	0	2	1	0	2	1	0	2	1							0			0.339481		0	0.708837		0	0		0
Heterogeneous nuclear ribonucleoprotein H;Heterogeneous nuclear ribonucleoprotein H, N-terminally processed	HNRNPH1	G8JLB6;P31943;E9PCY7;D6RBM0;D6RIT2;D6RIU0;H0YB39;D6RAM1;E5RGV0;D6R9T0;D6RFM3;D6RDU3;D6RJ04;D6RIH9;H0YBD7;E7EQJ0;E7EN40;D6RDL0;H0YBG7;D6RF17;E5RGH4;D6R9D3;H0YAQ2;E5RJ94	21;21;20;12;11;11;11;10;10;10;10;10;10;10;9;8;8;6;6;5;5;4;4;2	19;19;18;12;11;11;9;10;10;10;10;10;10;10;7;8;8;6;4;5;5;4;4;2	13;13;12;7;8;7;6;7;5;7;7;7;7;7;5;7;6;6;3;5;1;4;1;2	16	10	13	20	12	12	14	8	11	18	10	10	10	5	7	13	6	7	-0.0848878	10.8904	0	0.295585	10.863	0	-0.171861	10.8769	0	-0.357929	10.8524	0	-0.175536	10.7906	0	-0.608215	10.8226	0
Myosin phosphatase Rho-interacting protein	MPRIP	H0Y2S9;J3QRL2;K7EL39;J3QL44	71;14;10;5	11;0;0;0	6;0;0;0	55	40	45	56	38	40	2	2	2	5	2	2	2	0	1	3	2	1							0					0	0.119316		0	0		0
Inosine-5-monophosphate dehydrogenase 2	IMPDH2	H0Y4R1;P12268;E7ETK5;C9K0R9	17;17;7;2	17;17;7;2	15;15;5;0	11	12	11	6	6	6	11	12	11	6	6	6	11	10	10	5	5	5	0.136094	9.54127	0	0.509931	9.46313	0	0.0437736	9.50395	0	0.161386	9.54527	0	0.449151	9.45248	0	-0.0338518	9.50135	0
Rab-like protein 6	RABL6	H0Y4Z8;Q3YEC7;Q3YEC7-2;F2Z2T0;G3V154;Q3YEC7-3;Q3YEC7-4;Q3YEC7-5;Q3YEC7-6	14;14;14;6;4;4;3;3;3	14;14;14;6;4;4;3;3;3	14;14;14;6;4;4;3;3;3	9	4	3	5	9	6	9	4	3	5	9	6	9	4	3	5	9	6	-1.19447	8.95483	0	0.0706695	8.95407	0	-0.844337	8.95445	0	-0.535623	9.02524	0	0.446332	9.01566	0	-0.406491	9.02048	0
Band 4.1-like protein 2	EPB41L2	H0Y5B0;E9PMG5	29;12	3;1	2;0	23	25	22	24	24	21	1	2	1	1	3	3	1	2	1	1	2	2			0	2.63807	9.08398	2	2.34182	9.08398	0	2.85149		0	1.96695	9.04276	0	1.51594	9.04276	0
60S ribosomal protein L36a	RPL36A;RPL36A-HNRNPH2	H0Y5B4;H7BZ11;J3KQN4;P83881;H7BY91;H0Y3V9;R4GN19	21;21;21;21;11;11;6	21;21;21;21;11;11;6	6;6;6;6;6;6;0	19	20	18	18	14	13	19	20	18	18	14	13	6	6	6	5	5	5	0.18228	10.8383	0	-0.592452	10.6943	0	-0.463767	10.7723	0	-0.162043	10.7863	0	-0.0790565	10.7627	0	-0.45916	10.7747	0
Drebrin-like protein	DBNL	H0Y5J4;Q9UJU6-5;Q9UJU6;B4DDD6;Q9UJU6-4;Q9UJU6-6;Q9UJU6-2;Q9UJU6-3	3;3;3;2;2;2;2;2	3;3;3;2;2;2;2;2	3;3;3;2;2;2;2;2	0	2	0	0	3	1	0	2	0	0	3	1	0	2	0	0	3	1							0			-0.551497		0	0.382752	8.5089	0	0.0303405	8.5089	0
Lysine-specific histone demethylase 1B	KDM1B	H0Y6H0;Q8NB78-2;Q8NB78;Q8NB78-4	3;3;3;1	3;3;3;1	3;3;3;1	1	3	2	1	0	1	1	3	2	1	0	1	1	3	2	1	0	1							0			-0.145797	8.31484	0			0	-0.483185	8.31484	0
Nicastrin	NCSTN	H0Y6T7;Q92542-2;Q92542;Q5T205;H0Y3Z4	5;5;5;3;3	5;5;5;3;3	5;5;5;3;3	1	2	1	4	2	3	1	2	1	4	2	3	1	2	1	4	2	3			0	0.233835	8.83042	0	-0.0803061	8.83042	0	0.549489		0	1.10669		0	0		0
DNA topoisomerase;DNA topoisomerase 3-beta-1	TOP3B	H0Y6W0;O95985-3;O95985-2;O95985;H7C4B0	7;7;7;7;2	7;7;7;7;2	7;7;7;7;2	1	3	1	4	4	0	1	3	1	4	4	0	1	3	1	4	4	0							0			0.358594	8.57268	0			0	0.0504028	8.57268	0
Calmodulin-3	CALM2	P0DP25;P0DP24;P0DP23;H0Y7A7;M0QZ52;F8WBR5;G3V479	18;18;18;18;8;7;7	18;18;18;18;8;7;7	3;3;3;3;3;3;3	15	15	15	14	16	16	15	15	15	14	16	16	2	2	2	2	3	2	0.694002	11.7198	0	0.794784	11.7385	0	0.476061	11.7293	0	0.568066	11.6968	0	0.288222	11.6481	0	0.10348	11.6731	0
Centromere protein C	CENPC	H0Y8J2;Q03188;H0Y9W1;Q03188-2	3;3;1;1	3;3;1;1	3;3;1;1	0	1	0	0	2	0	0	1	0	0	2	0	0	1	0	0	2	0							0					0	-0.0828716		0	0		0
Translation machinery-associated protein 16	TMA16	H0Y9X1;Q96EY4;D6RA57;D6RE67;D6RC31	10;10;7;4;4	10;10;7;4;4	10;10;7;4;4	5	8	6	6	3	6	5	8	6	6	3	6	5	8	6	6	3	6	0.844128	9.61085	0	1.74394	9.66567	0	1.00425	9.63912	0	0.357082	9.52254	0	-0.503082	9.2591	0	-0.379105	9.41049	0
28S ribosomal protein S28, mitochondrial	MRPS28	H0YAT2;Q9Y2Q9;E5RGC7;H7C5V3;E5RK86;E5RFH3;H0YC42;U3KQQ8	5;5;4;4;3;3;2;1	5;5;4;4;3;3;2;1	5;5;4;4;3;3;2;1	3	1	2	2	3	3	3	1	2	2	3	3	3	1	2	2	3	3			0	-0.919884	8.69157	0	-1.22323	8.69157	0			0	-0.0366424	8.49904	0	-0.369642	8.49904	0
Pericentriolar material 1 protein	PCM1	H0YBA1	35	3	3	29	24	27	26	25	19	1	2	3	2	2	1	1	2	3	2	2	1							0			1.03058		0	1.38955		0	0		0
Integrator complex subunit 8	INTS8	J3KNV5;H0YBS1;Q75QN2-2;Q75QN2;H0YC12	3;3;3;3;2	3;3;3;3;2	3;3;3;3;2	0	1	1	0	2	0	0	1	1	0	2	0	0	1	1	0	2	0							0					0	-1.25074		0	0		0
Protein FAM193B	FAM193B	H0YCX2;Q96PV7-2;Q96PV7-3;Q96PV7;H0Y9G1	2;2;2;2;1	2;2;2;2;1	2;2;2;2;1	0	2	2	2	2	2	0	2	2	2	2	2	0	2	2	2	2	2	-0.907424		0			0	0		0	-0.920651		0	-1.29288	8.26558	0	-1.6212	8.26558	0
Pumilio homolog 1	PUM1	H0YEH2;Q5T1Z4;Q5T1Z8;Q14671-2;Q14671;Q14671-3;E9PR38;Q14671-4;H0YDK8;E9PMX1	8;8;8;8;8;8;7;7;5;1	6;6;6;6;6;6;5;5;3;1	6;6;6;6;6;6;5;5;3;1	1	3	3	1	3	3	1	3	3	1	2	2	1	3	3	1	2	2	0.445058	8.55875	0			0	0.251005	8.55875	0	0.366818	8.53393	0	-0.528366		0	0.0570645	8.53393	0
Gem-associated protein 2	GEMIN2	H0YEL0;O14893-3;O14893-2;O14893;H0YDP6;G5EA29	5;5;5;5;4;3	5;5;5;5;4;3	5;5;5;5;4;3	3	4	2	3	3	3	3	4	2	3	3	3	3	4	2	3	3	3			0	0.838271	8.86351	0	0.490868	8.86351	0	1.09167	8.93154	0	0.402343	8.78403	0	0.445825	8.86402	0
Trifunctional enzyme subunit alpha, mitochondrial;Long-chain enoyl-CoA hydratase;Long chain 3-hydroxyacyl-CoA dehydrogenase	HADHA	H0YFD6;P40939;A0A2R8Y4F5;A0A2R8YG21;A0A2R8Y688;P40939-2	53;53;48;29;15;3	53;53;48;29;15;3	53;53;48;29;15;3	37	24	24	46	23	24	37	24	24	46	23	24	37	24	24	46	23	24	-1.17065	10.579	0	-1.24824	10.5778	0	-1.47015	10.5784	0	-1.21116	10.5753	0	-1.08184	10.5932	0	-1.47638	10.5844	0
Transient receptor potential cation channel subfamily M member 7	TRPM7	H0YLN8;Q96QT4;A0A0C4DGL2;H0YNM0;H7BYP1;G5E9G1;A2A3F3;A2A3F4;E9PBI7;A2A3F7;Q9HCF6-10;Q9HCF6-8;Q9HCF6-4;Q9HCF6-2;Q9HCF6-5;Q9HCF6-6;Q9HCF6-3;Q9HCF6-7;Q9HCF6;Q9HCF6-11;Q9BX84-4	26;26;7;1;1;1;1;1;1;1;1;1;1;1;1;1;1;1;1;1;1	26;26;7;1;1;1;1;1;1;1;1;1;1;1;1;1;1;1;1;1;1	24;24;5;1;0;0;0;0;0;0;0;0;0;0;0;0;0;0;0;0;0	16	10	14	9	6	15	16	10	14	9	6	15	15	9	14	7	6	15	0.204667	9.57947	0	0.477625	9.50348	0	0.0626488	9.54314	0	-0.704247	9.45439	0	-0.326429	9.37931	0	-0.853406	9.41847	0
Ankyrin repeat domain-containing protein 17	ANKRD17	H0YM23;O75179-7;O75179-2;O75179;O75179-6;O75179-4;H0YLQ3;O75179-3;A0A1W2PQ15;O75179-5	33;33;33;33;32;17;14;14;12;10	33;33;33;33;32;17;14;14;12;10	21;21;21;21;20;13;6;9;8;6	15	17	18	18	19	21	15	17	18	18	19	21	8	10	10	9	11	13	0.676865	9.63874	0	0.713923	9.74835	0	0.430907	9.69699	0	0.272778	9.56801	0	0.083225	9.64044	0	-0.148154	9.60574	0
40S ribosomal protein S27;40S ribosomal protein S27-like	RPS27L	H0YMV8;Q71UM5;C9JLI6;C9J1C5	7;7;5;2	3;3;3;0	3;3;3;0	7	7	7	7	7	7	3	3	3	3	3	3	3	3	3	3	3	3	0.098343	10.0117	0	0.0989937	9.86201	0	-0.168775	9.94327	0	-0.38269	9.94285	0	-0.610496	9.76462	0	-0.821506	9.86281	0
Ras-related protein Rab-11A;Ras-related protein Rab-11B	RAB11A;RAB11B	H3BMH2;H3BSC1;P62491-2;Q15907-2;P62491;Q15907;B4DQU5	6;6;6;6;6;6;2	6;6;6;6;6;6;2	6;6;6;6;6;6;2	3	4	1	3	4	1	3	4	1	3	4	1	3	4	1	3	4	1							0			-0.0325116	8.82092	0	-0.229763	8.88998	0	-0.459709	8.85683	0
RNA-binding protein with serine-rich domain 1	RNPS1	H3BV80;H3BMM9;H3BTC0;Q15287-3;Q15287-2;Q15287;H3BMS0;H3BPG5	5;5;5;5;5;5;4;3	5;5;5;5;5;5;4;3	5;5;5;5;5;5;4;3	5	3	4	2	3	3	5	3	4	2	3	3	5	3	4	2	3	3	0.624862	9.52362	0	-0.0346838	9.63777	0	0.0486705	9.58443	0	0.621439	9.52299	0	-0.627029	9.55876	0	-0.298012	9.54124	0
40S ribosomal protein S17	RPS17	H3BNC9;P08708;H0YN88;A0A075B716;H0YN73;A0A0J9YYC4	19;19;17;17;6;2	19;19;17;17;6;2	19;19;17;17;6;2	17	15	16	16	17	14	17	15	16	16	17	14	17	15	16	16	17	14	0.665541	11.2926	0	0.037986	11.1898	0	0.104299	11.2443	0	0.206119	11.2132	0	0.133621	11.2046	0	-0.15681	11.2089	0
Pyridoxal-dependent decarboxylase domain-containing protein 1	PDXDC1	H3BND4;Q6P996-3;Q6P996-4;Q6P996-5;Q6P996;Q6XYB5;Q86XE2;Q6P996-2;Q6P474	3;3;3;3;3;2;2;2;1	3;3;3;3;3;2;2;2;1	3;3;3;3;3;2;2;2;1	1	1	1	0	2	0	1	1	1	0	2	0	1	1	1	0	2	0							0					0	0.333489		0	0		0
M-phase phosphoprotein 6	MPHOSPH6	H3BNT4;Q99547;H3BSB3;H3BNK8;H3BU96	11;11;10;3;3	11;11;10;3;3	11;11;10;3;3	5	4	5	5	6	5	5	4	5	5	6	5	5	4	5	5	6	5	0.508775	9.15875	0	0.0152464	9.32236	0	0.0127044	9.24822	0	0.48878	9.15523	0	0.0813417	9.33248	0	-0.034499	9.25283	0
E3 ubiquitin-protein ligase BRE1B	RNF40	H3BP71;O75150-3;O75150-4;O75150;H3BQ99;H3BUL6;I3L332;H3BS50	2;2;2;2;1;1;1;1	2;2;2;2;1;1;1;1	2;2;2;2;1;1;1;1	0	1	0	0	2	0	0	1	0	0	2	0	0	1	0	0	2	0							0			-1.77145		0			0	0		0
Microtubule-actin cross-linking factor 1, isoforms 1/2/3/5	MACF1	H3BPE1;H3BQK9;Q9UPN3-5;E9PS75	145;145;92;1	144;144;91;1	0;0;0;0	91	56	44	103	54	35	90	55	43	102	53	34	0	0	0	0	0	0	-1.03157	10.3832	0	-1.4031	10.4661	0	-1.44922	10.4266	0	-0.906535	10.3959	0	-1.06685	10.4963	0	-1.32262	10.449	0
RNA-binding protein FUS	FUS	H3BPE7;P35637-2;P35637	9;9;9	7;7;7	7;7;7	9	6	6	7	6	6	7	4	4	5	4	4	7	4	4	5	4	4	-1.4605	9.8791	0	-1.84399	9.84908	1	-1.89878	9.86435	0	-1.14856	9.90618	0	-1.34327	9.88667	0	-1.56787	9.89653	0
Adenine phosphoribosyltransferase	APRT	H3BQF1;P07741-2;P07741;H3BSW3;H3BQZ9;H3BQB1	5;5;5;4;4;4	5;5;5;4;4;4	5;5;5;4;4;4	1	4	3	2	3	1	1	4	3	2	3	1	1	4	3	2	3	1	-0.333568	8.60247	0			0	-0.571528	8.60247	0	1.00767	8.50724	0	1.41297	8.91057	0	0.847716	8.75413	0
Non-canonical poly(A) RNA polymerase PAPD5	PAPD5	H3BQM0;Q8NDF8-5;Q8NDF8;Q8NDF8-3;Q8NDF8-2;E9PC61;Q8NDF8-4;A0A0X1KG68;Q5XG87-2;Q5XG87	19;19;18;15;12;8;6;2;2;2	19;19;18;15;12;8;6;2;2;2	19;19;18;15;12;8;6;2;2;2	5	12	9	3	10	12	5	12	9	3	10	12	5	12	9	3	10	12	0.922835	10.3653	0	2.14796	10.4224	0	1.25756	10.3948	0	1.11573	10.4042	0	1.83135	10.3463	0	1.12087	10.3762	0
Dynactin subunit 5	DCTN5	H3BR94;Q9BTE1-2;Q9BTE1;H3BUD2;H3BS05;Q9BTE1-3;I3L0U8	5;5;5;3;3;3;1	5;5;5;3;3;3;1	5;5;5;3;3;3;1	4	3	3	4	4	4	4	3	3	4	4	4	4	3	3	4	4	4	-1.11185	9.08852	0	-0.404355	9.24835	0	-1.02183	9.17575	0	-0.401499	9.16815	0	-0.29976	9.26219	0	-0.690872	9.21771	0
Cirhin	CIRH1A	H3BSH7;Q969X6;Q969X6-2;A0A0J9YWM9;Q969X6-3;A0A0J9YXV4;A0A0J9YWK2;H3BPD7;I3L4T9;J3KSI1;H3BRM8;A0A0J9YX18;J3KSE6;J3KTR0	15;15;12;11;9;8;5;4;4;3;3;1;1;1	15;15;12;11;9;8;5;4;4;3;3;1;1;1	15;15;12;11;9;8;5;4;4;3;3;1;1;1	8	7	9	4	7	7	8	7	9	4	7	7	8	7	9	4	7	7	0.285315	9.29699	0	-0.0883843	9.27993	0	-0.160288	9.28855	0	-0.458404	9.18839	0	-0.461919	9.22905	0	-0.798158	9.20919	0
Centromere protein T	CENPT	H3BUW2;H3BTR4;Q96BT3-2;Q96BT3;I3L4F8;H3BQ71;H3BMP6;H3BQS6;H3BN05;H3BTS2;H3BQJ0;Q96BT3-3	4;4;4;4;2;1;1;1;1;1;1;1	4;4;4;4;2;1;1;1;1;1;1;1	4;4;4;4;2;1;1;1;1;1;1;1	1	2	3	0	4	2	1	2	3	0	4	2	1	2	3	0	4	2	-0.869438	8.49259	0			0	-1.07711	8.49259	0	0.541914		0	-0.0277671	8.55237	0	-0.363511	8.55237	0
Sphingomyelin phosphodiesterase 4	SMPD4	H7BXF4;Q9NXE4-2;Q9NXE4-6;Q9NXE4;Q9NXE4-4;Q9NXE4-3;Q9NXE4-8;H7C1Q6;Q9NXE4-10;Q9NXE4-9;Q9NXE4-7;H7C0W5;Q9NXE4-5;H7C235;H7C2E2;F8WEQ5	22;22;21;21;21;20;19;18;18;17;17;13;10;7;7;1	22;22;21;21;21;20;19;18;18;17;17;13;10;7;7;1	10;10;10;9;9;9;9;8;9;8;8;4;8;2;1;1	8	16	13	8	12	13	8	16	13	8	12	13	5	9	6	4	5	7	0.998296	9.38252	0	0.868442	9.50734	0	0.66387	9.4494	0	0.684399	9.32189	0	0.643095	9.46474	0	0.335975	9.39916	0
Nucleoporin p58/p45	NUPL1	Q5JRG1;H7BYF2;Q9BVL2-2;Q9BVL2-3;Q9BVL2	5;5;5;5;5	5;5;5;5;5	5;5;5;5;5	3	4	5	0	3	3	3	4	5	0	3	3	3	4	5	0	3	3	0.365381	8.96457	0	1.65274	9.01865	1	0.71508	8.99245	0	0.682257	9.02082	0	1.64006	8.87992	0	0.777327	8.95606	0
Tropomyosin 1 (Alpha), isoform CRA_m	TPM1	H7BYY1;F5H7S3;B7Z596;P09493-2;H0YL42;H0YK20	42;38;38;34;18;14	9;9;9;6;0;0	0;0;0;0;0;0	35	28	30	37	26	25	8	5	5	9	5	5	0	0	0	0	0	0	-0.574889	10.0923	0	-0.1658	10.1572	0	-0.647224	10.1259	0	0.151876	10.1937	0	0.439978	10.2527	0	-0.04214	10.2242	0
Reticulon-4 receptor	RTN4R	H7C0V4;H7C215;Q9BZR6	5;5;5	5;5;5	5;5;5	0	5	2	0	1	1	0	5	2	0	1	1	0	5	2	0	1	1	0.414591		0			0	0		0	0.61446	8.56942	0			0	0.317172	8.56942	0
Zinc finger MYM-type protein 4	ZMYM4	H7C1I7;Q5VZL5-2;Q5VZL5-4;Q5VZL5;Q5VZL5-3	11;11;11;11;10	10;10;10;10;9	9;9;9;9;8	2	8	4	1	8	4	1	7	3	1	7	3	1	6	3	1	6	3	1.73664	8.85427	0	1.55562	8.88704	0	1.37569	8.87096	1	1.94102	8.83829	0	1.51474	8.83224	0	1.38993	8.83528	1
Probable rRNA-processing protein EBP2	EBNA1BP2	H7C2Q8;Q99848	31;31	31;31	31;31	19	23	26	23	22	24	19	23	26	23	22	24	19	23	26	23	22	24	1.25788	11.1168	0	1.12282	11.1559	0	0.931316	11.1368	0	1.32263	11.1307	0	0.797866	11.0913	0	0.770739	11.1115	0
FERM, ARHGEF and pleckstrin domain-containing protein 2	FARP2	H7C3M7	7	3	3	6	4	5	6	4	5	3	2	2	2	2	3	3	2	2	2	2	3	-0.360956	9.17608	0	1.01375	8.92182	0	0.0319902	9.0673	0	0.348036	9.28256	0	2.53808		0	0.0359441	9.28256	0
Glypican-1;Secreted glypican-1	GPC1	H7C410;P35052;H7BZL4;H7C024;P35052-2;H7BZE9;C9J4Y6	10;10;6;6;3;2;1	10;10;6;6;3;2;1	10;10;6;6;3;2;1	5	8	7	5	8	5	5	8	7	5	8	5	5	8	7	5	8	5	0.326482	8.95824	0	-0.483715	9.1235	0	-0.325419	9.04868	0	1.188	9.12095	0	0.376984	9.25067	0	0.494375	9.19064	0
28S ribosomal protein S17, mitochondrial	hCG_1984214;MRPS17	I3L0E3;Q9Y2R5;E9PE17	4;4;3	4;4;3	4;4;3	3	3	2	4	2	2	3	3	2	4	2	2	3	3	2	4	2	2	0.938168	9.06825	0	0.824581	9.19353	0	0.615383	9.13539	0	1.12423	9.10585	0	1.19779	9.2686	0	0.839573	9.19481	0
Vesicle-fusing ATPase	NSF	I3L0N3;P46459-2;P46459;I3L2G1;K7EQD6;I3L0L3	9;9;9;3;3;1	9;9;9;3;3;1	9;9;9;3;3;1	3	4	2	3	3	3	3	4	2	3	3	3	3	4	2	3	3	3	0.494049		0	0.295986	8.83729	0	-0.018674	8.83729	0	0.540841	8.66694	0	0.504078	8.87292	0	0.192584	8.78203	0
Mitochondrial 2-oxoglutarate/malate carrier protein	SLC25A11	I3L1P8;Q02978;Q02978-2	13;13;12	13;13;12	13;13;12	7	7	10	7	7	8	7	7	10	7	7	8	7	7	10	7	7	8	0.685502	9.3052	0	1.81977	9.37734	0	0.958062	9.34277	0	0.697043	9.30734	0	1.26409	9.25292	0	0.625343	9.28098	0
B-cell CLL/lymphoma 7 protein family member C	BCL7C	I3L1Q2;Q8WUZ0;Q8WUZ0-2;F8WE18;F8WDZ4;I3L4D5;F2Z3H6;Q9BQE9-4;Q9BQE9-3;Q9BQE9;Q4VC05;Q4VC05-2	4;4;4;1;1;1;1;1;1;1;1;1	4;4;4;1;1;1;1;1;1;1;1;1	4;4;4;1;1;1;1;1;1;1;1;1	4	2	2	2	2	1	4	2	2	2	2	1	4	2	2	2	2	1	-0.454005	8.82843	0			0	-0.7031	8.82843	0			0	0.529992	9.05124	0	0.169806	9.05124	0
Gem-associated protein 4	GEMIN4	I3L2C7;P57678;I3L399;I3L4A4;E7EN12;I3L4M4;I3L1J7	21;21;5;4;3;3;2	21;21;5;4;3;3;2	21;21;5;4;3;3;2	13	14	19	7	14	14	13	14	19	7	14	14	13	14	19	7	14	14	0.583624	9.76634	0	0.762899	9.69419	0	0.404081	9.73176	0	0.476643	9.74731	0	0.893871	9.71941	0	0.341868	9.73359	0
Segment polarity protein dishevelled homolog DVL-2	DVL2	I3L2N2;O14641;I3L2W9;I3L0M7;I3L0Z8;C9K0P9	20;20;13;6;5;3	20;20;13;6;5;3	17;17;10;3;5;0	1	17	18	0	18	18	1	17	18	0	18	18	0	15	17	0	16	16	4.5841	9.8948	2	4.63962	9.91648	2	4.35066	9.90578	2	5.6331	9.85672	2	5.15334	9.9005	2	5.05829	9.87916	2
Neuralized-like protein 4	NEURL4	I3L2W2;Q96JN8-2;Q96JN8;I3L100;I3L2Z9;K7ESM1;K7ESJ6;K7EPS7	26;26;26;25;13;8;7;4	26;26;26;25;13;8;7;4	26;26;26;25;13;8;7;4	8	16	12	5	17	9	8	16	12	5	17	9	8	16	12	5	17	9	-0.0799955	9.35174	0	1.06963	9.30853	0	0.200552	9.33067	0	0.887559	9.51743	0	1.97372	9.50997	0	1.06525	9.51372	0
Eukaryotic translation initiation factor 5A;Eukaryotic translation initiation factor 5A-1;Eukaryotic translation initiation factor 5A-1-like;Eukaryotic translation initiation factor 5A-2	EIF5A;EIF5AL1;EIF5A2	I3L397;I3L504;P63241;Q6IS14;F8WCJ1;C9J7B5;C9J4W5;Q9GZV4;P63241-2	6;6;6;5;4;4;4;4;4	6;6;6;5;4;4;4;4;4	6;6;6;5;4;4;4;4;4	3	2	5	3	3	1	3	2	5	3	3	1	3	2	5	3	3	1	1.1277	8.97306	0			0	0.932798	8.97306	0			0	0.539569	8.84377	0	0.179993	8.84377	0
Protein FAM64A	FAM64A	I3L419;Q9BSJ6-2;Q9BSJ6;I3L156;I3L2R2	5;5;5;4;2	5;5;5;4;2	5;5;5;4;2	1	3	0	2	2	0	1	3	0	2	2	0	1	3	0	2	2	0							0			-0.468956	8.59937	0			0	-0.831027	8.59937	0
LisH domain-containing protein FOPNL	FOPNL	I3NI25;Q96NB1;I3L269;Q96NB1-2;I3L0K3;I3L2N4;I3L0U4;I3L3N6;I3L4V2	3;3;2;2;1;1;1;1;1	3;3;2;2;1;1;1;1;1	3;3;2;2;1;1;1;1;1	1	1	1	1	3	2	1	1	1	1	3	2	1	1	1	1	3	2	1.55823		0			0	0		0	1.49635		0	2.53105	9.12506	2	2.10481	9.12506	0
Ankyrin-2	ANK2	I6L894;Q01484;Q01484-5;Q01484-2;E9PCH6;H0Y931;E9PHW9;D6RHE1;A0A0U1RQN6;B7Z651;Q01484-7;H0Y8Y2;H0YAG3	10;10;9;9;8;7;7;6;5;3;3;2;1	9;9;8;8;7;6;6;5;4;3;3;2;1	8;8;7;7;7;6;5;5;3;2;3;2;1	2	6	4	2	6	2	1	5	3	2	5	1	1	5	2	2	5	1	2.1539	8.97965	1			0	1.93855	8.97965	0	2.41778	8.97107	1	1.9913	9.10752	1	1.86499	9.04464	2
Zinc finger protein ubi-d4	DPF2	J3KMZ8;Q92785;Q92785-2;E9PN04	9;9;4;2	9;9;4;2	9;9;4;2	3	4	4	3	6	5	3	4	4	3	6	5	3	4	4	3	6	5	-0.0298002	9.19148	0	0.336598	9.20324	0	-0.120832	9.1974	0	0.244084	9.23423	0	0.622377	9.25333	0	0.0937703	9.24388	0
Afadin	MLLT4	J3KN01;P55196;P55196-5;A8MQ02;Q5TIG5;P55196-6;H0Y8L4;F8W9I4;E9PFY5;H0Y948;H0Y8U8;H0Y9I0;H0YA98	35;35;35;34;30;30;7;4;4;3;2;2;1	35;35;35;34;30;30;7;4;4;3;2;2;1	0;0;0;0;0;0;0;0;0;0;0;0;0	13	23	11	12	21	14	13	23	11	12	21	14	0	0	0	0	0	0	0.642175	9.53965	0	0.429369	9.60922	0	0.280013	9.57583	0	1.48657	9.71133	0	1.15197	9.74692	0	1.02447	9.72949	0
Proteasome-associated protein ECM29 homolog	KIAA0368;ECM29	J3KN16;Q5VYK3;R4GMY1;F6XAQ5	12;12;6;1	12;12;6;1	12;12;6;1	3	4	5	5	5	5	3	4	5	5	5	5	3	4	5	5	5	5	0.43599	8.82127	0	0.625088	8.92775	0	0.260454	8.87777	0			0	0.0916711	8.83757	0	-0.242789	8.83757	0
Tropomyosin alpha-3 chain	TPM3	J3KN67	44	3	0	32	30	32	38	29	30	1	0	0	1	2	1	0	0	0	0	0	0							0					0	2.18038		0	0		0
Centrosomal protein of 290 kDa	CEP290	J3KNF5;O15078;O15078-2;S4R322;A0A0A0MS86;F8VS29;F8W0V9;F8W097	36;36;25;11;9;5;1;1	36;36;25;11;9;5;1;1	36;36;25;11;9;5;1;1	18	8	8	18	8	3	18	8	8	18	8	3	18	8	8	18	8	3	-3.36036	9.6496	2			0	-3.71309	9.6496	0	-1.79932	9.71892	1	-2.09098	9.65995	1	-2.27207	9.69044	1
Protein transport protein Sec16A	SEC16A	J3KNL6;O15027;O15027-5;F1T0I1;O15027-2;O15027-4;O15027-3;X6RGP5	25;25;25;24;24;24;24;18	25;25;25;24;24;24;24;18	10;10;10;10;10;10;10;4	17	9	8	19	9	9	17	9	8	19	9	9	7	2	2	8	3	1	-1.07664	9.77573	0	-0.44465	9.78306	0	-1.01523	9.77941	0	-0.487646	9.841	0	-0.271672	9.80588	0	-0.724061	9.8238	0
Cytosolic carboxypeptidase 1	AGTPBP1	J3KNS1;Q9UPW5-2;Q9UPW5;Q9UPW5-3	7;7;7;7	7;7;7;7	7;7;7;7	0	4	3	0	4	2	0	4	3	0	4	2	0	4	3	0	4	2	-1.09444	8.45362	0			0	-1.32122	8.45362	0	-1.01921	8.45745	0	-0.169462	8.56606	0	-0.926972	8.51514	0
Probable fibrosin-1	FBRS	J3KNZ9;Q9HAH7;Q9HAH7-1	9;8;8	9;8;8	9;8;8	0	8	2	0	7	3	0	8	2	0	7	3	0	8	2	0	7	3	1.46596		0	1.06446	8.94995	0	0.714186	8.94995	0	2.96511	9.11922	1	2.58606	8.89792	2	2.43539	9.02252	2
Serine/arginine-rich splicing factor 2	SRSF2	J3KP15;Q01130;J3QL05;Q01130-2	9;9;7;7	9;9;7;7	7;7;5;5	4	7	7	9	6	5	4	7	7	9	6	5	3	5	5	7	4	3	0.868211	9.44121	0	0.278169	9.42734	0	0.316956	9.43433	0	1.28216	9.52568	0	0.203863	9.41522	0	0.462146	9.47396	0
RNA-binding protein 7	RBM7	J3KPD3;Q9Y580;F5GXV8;F5GY08;I3L521;F5H606;F5H674;G3V1T9	9;8;7;6;5;4;3;3	9;8;7;6;5;4;3;3	9;8;7;6;5;4;3;3	8	2	1	3	3	2	8	2	1	3	3	2	8	2	1	3	3	2							0			-0.0569709	8.633	0	-0.209597	8.76252	0	-0.460493	8.70257	0
Luc7-like protein 3	LUC7L3	J3KPP4;O95232;D6RDI2;H0YA81;C9JL41;O95232-2;E7EN55;D6RHH0;U3KQT3;H7C5U7	23;23;13;7;6;6;4;3;3;2	23;23;13;7;6;6;4;3;3;2	23;23;13;7;6;6;4;3;3;2	13	16	18	16	13	13	13	16	18	16	13	13	13	16	18	16	13	13	1.25888	10.1627	0	0.818276	10.1367	0	0.779013	10.1499	0	1.24716	10.1602	0	0.809652	10.1351	0	0.73241	10.1478	0
Fructose-bisphosphate aldolase;Fructose-bisphosphate aldolase A	ALDOA	J3KPS3;P04075;P04075-2;H3BQN4;H3BUH7;H3BPS8;H3BR04;H3BMQ8;H3BR68;H3BU78	10;10;9;8;6;6;5;4;3;1	10;10;9;8;6;6;5;4;3;1	10;10;9;8;6;6;5;4;3;1	4	4	8	3	5	7	4	4	8	3	5	7	4	4	8	3	5	7	0.678107	9.27211	0	1.11622	9.45934	0	0.628675	9.37574	0	0.868119	9.3082	0	1.09416	9.45481	0	0.646234	9.38766	0
Prohibitin-2	PHB2	J3KPX7;Q99623;F5GY37;Q99623-2;F5GWA7;F5H3X6;F5H0C5;F5H2D2;U3KPZ5	24;24;22;18;16;12;7;6;2	24;24;22;18;16;12;7;6;2	24;24;22;18;16;12;7;6;2	18	13	16	21	11	13	18	13	16	21	11	13	18	13	16	21	11	13	-0.725705	10.1827	0	-0.861104	10.2174	0	-1.06743	10.2004	0	-0.549201	10.2035	0	-1.14136	10.1893	0	-1.20396	10.1964	0
Peptidyl-tRNA hydrolase 2, mitochondrial	PTRH2	J3KQ48;Q9Y3E5	6;6	6;6	6;6	2	2	2	4	2	1	2	2	2	4	2	1	2	2	2	4	2	1							0			0.169312		0			0	0		0
Coiled-coil domain-containing protein 12	CCDC12	J3KR35;Q8WUD4;C9JUN5;S4R331	5;5;2;1	5;5;2;1	5;5;2;1	2	2	1	4	1	4	2	2	1	4	1	4	2	2	1	4	1	4			0	1.02135	8.71619	0	0.678016	8.71619	0	0.0499428	8.65664	0			0	-0.283476	8.65664	0
Rho GDP-dissociation inhibitor 1	ARHGDIA	J3KRE2;J3KTF8;J3QQX2;P52565;J3KS60;J3KRY1;P52565-2	2;2;2;2;1;1;1	2;2;2;2;1;1;1	2;2;2;2;1;1;1	1	1	0	0	2	0	1	1	0	0	2	0	1	1	0	0	2	0							0					0	0.0659005		0	0		0
F-box/LRR-repeat protein 20	FBXL20	J3KTA1;Q96IG2;Q96IG2-2;Q9UKC9;F8WE99;Q9UKC9-2	7;7;6;2;1;1	7;7;6;2;1;1	7;7;6;2;1;1	4	0	3	5	2	2	4	0	3	5	2	2	4	0	3	5	2	2	0.158346	8.69719	0	0.559765	8.66689	0	0.0792815	8.68231	0			0	0.412037	8.64095	0	0.055759	8.64095	0
Ribosomal protein L19;60S ribosomal protein L19	RPL19	J3QR09;J3KTE4;P84098	26;26;26	26;26;26	26;26;26	22	19	21	26	17	18	22	19	21	26	17	18	22	19	21	26	17	18	0.492409	11.6308	0	0.212571	11.6084	0	0.0998569	11.6198	0	0.580134	11.6464	0	0.0862211	11.5884	0	0.0161135	11.6184	0
Serine/arginine-rich splicing factor 1	SRSF1	J3KTL2;Q07955;Q07955-3;Q07955-2;J3KSR8;J3QQV5;J3KSW7	15;15;13;13;8;4;4	15;15;13;13;8;4;4	15;15;13;13;8;4;4	8	8	8	11	8	8	8	8	8	11	8	8	8	8	8	11	8	8	0.130015	9.66831	0	0.367183	9.64038	0	-0.0257113	9.65457	0	0.285268	9.69336	0	0.806231	9.7197	0	0.200058	9.70673	0
Calcium homeostasis endoplasmic reticulum protein	CHERP	J3QK89;Q8IWX8	10;10	10;10	10;10	7	2	0	1	6	1	7	2	0	1	6	1	7	2	0	1	6	1							0					0	2.21096	8.83545	1	1.79616	8.83545	0
28S ribosomal protein S23, mitochondrial	MRPS23	J3QLR8;Q9Y3D9	4;3	4;3	4;3	3	1	2	3	3	2	3	1	2	3	3	2	3	1	2	3	3	2	0.0505333	8.69117	0	0.448309	8.80395	0	-0.0259406	8.75121	0			0	0.375843	8.79149	0	0.0215667	8.79149	0
28S ribosomal protein S7, mitochondrial	MRPS7	J3QLS3;Q9Y2R9;J3QQS1;J3KSI8;J3QKW2	11;11;9;8;7	11;11;9;8;7	11;11;9;8;7	5	6	5	6	4	5	5	6	5	6	4	5	5	6	5	6	4	5	0.950864	8.86154	0	0.398405	9.0189	0	0.418147	8.94731	0	0.891266	8.8498	0	0.777682	9.08745	0	0.504222	8.98468	0
60S ribosomal protein L18	RPL18	J3QQ67;Q07020;H0YHA7;Q07020-2;G3V203;F8VYV2;F8VUA6;A0A075B7A0;F8VXR6	17;17;16;16;15;13;12;12;1	17;17;16;16;15;13;12;12;1	17;17;16;16;15;13;12;12;1	15	15	17	16	13	14	15	15	17	16	13	14	15	15	17	16	13	14	0.166342	12.0853	0	0.364561	12.0246	0	-0.00561906	12.056	0	-0.19633	12.031	0	0.214513	11.9998	0	-0.335115	12.0157	0
Polycomb protein SUZ12	SUZ12	J3QQW9;Q15022	10;10	10;10	10;10	4	2	4	2	3	2	4	2	4	2	3	2	4	2	4	2	3	2	1.21498	8.67885	0			0	1.04048	8.67885	0			0	0.420981	8.7409	0	0.0663139	8.7409	0
YTH domain-containing protein 1	YTHDC1	J3QR07;J3KS01	25;2	25;2	2;0	11	13	12	17	10	12	11	13	12	17	10	12	1	0	0	2	0	0	0.430478	9.53541	0	0.0208443	9.56611	0	-0.0273235	9.55103	0	0.459701	9.54048	0	0.455163	9.63685	0	0.127224	9.59133	0
Fatty aldehyde dehydrogenase	ALDH3A2	J3QRD1;P51648;P51648-2;I3L1M4;J3QS00;J3QKK9;J3KTD9;I3L2W1;J3KTG1;C9JGJ2;I3L0X1	10;10;10;5;3;1;1;1;1;1;1	10;10;10;5;3;1;1;1;1;1;1	9;9;9;4;2;1;1;1;1;1;1	5	3	6	7	5	4	5	3	6	7	5	4	4	3	6	7	5	4	-0.0687648	9.17777	0	-0.0895002	9.21872	0	-0.349276	9.19873	0	-0.355872	9.13773	0	0.583705	9.32867	0	-0.241298	9.24361	0
Non-specific protein-tyrosine kinase;Tyrosine-protein kinase Yes	YES1	J3QRU1;P07947;Q5TGY6;Q573B4;P06239;P09769;P06239-3	37;37;1;1;1;1;1	35;35;1;1;1;1;1	22;22;0;0;0;0;0	31	25	26	33	26	24	29	23	24	31	24	22	19	15	14	19	14	13	-0.585652	11.0986	0	-0.547837	11.1497	0	-0.835858	11.1249	0	-0.64433	11.0916	0	-0.561463	11.1481	0	-0.927326	11.1207	0
Vascular endothelial zinc finger 1	VEZF1	J3QSH4;Q14119;J9JIC7	8;8;5	6;6;5	6;6;5	1	5	3	2	5	3	1	3	3	1	3	2	1	3	3	1	3	2	0.0586964	8.64284	0			0	-0.161443	8.64284	0	1.40425	8.60782	0	0.532335	8.68351	0	0.691718	8.64731	0
MICOS complex subunit MIC25	CHCHD6	J3QTA6;Q9BRQ6;J3QTB2;H0Y922	3;3;2;2	3;3;2;2	3;3;2;2	2	3	1	1	1	2	2	3	1	1	1	2	2	3	1	1	1	2			0	-1.43149		0	0		0	1.04433	8.36384	0			0	0.785148	8.36384	0
Clustered mitochondria protein homolog	CLUH	K7EIG1;O75153	15;15	15;15	2;2	5	4	4	5	5	5	5	4	4	5	5	5	0	0	1	0	1	0	-0.475009	8.83218	0	-0.0327509	8.77559	0	-0.532832	8.8048	0	-0.540246	8.82407	0	-0.431425	8.72039	0	-0.828364	8.77532	0
HEAT repeat-containing protein 6	HEATR6	K7EIX2;Q6AI08;A0A087WXZ7;K7ELR8;K7EK31;K7ESP5;K7EKW7	7;7;6;5;2;2;1	7;7;6;5;2;2;1	7;7;6;5;2;2;1	0	2	4	0	3	5	0	2	4	0	3	5	0	2	4	0	3	5	-0.549944	8.58346	0	-1.0277	8.64824	0	-1.06757	8.61706	0	0.309297		0	-0.496347	8.45761	0	-0.800127	8.45761	0
E3 ubiquitin-protein ligase RNF126	RNF126	U3KQF4;K7EIY6;Q9BV68-2;Q9BV68	4;4;4;4	4;4;4;4	4;4;4;4	3	4	3	1	2	2	3	4	3	1	2	2	3	4	3	1	2	2	-0.249575	9.12072	0	2.14794		0	-0.483538	9.12072	0	-0.493386	9.08872	0	2.72438		0	-0.859917	9.08872	0
Lon protease homolog, mitochondrial	LONP1	K7EJE8;K7EKE6;P36776-3;P36776-2;P36776;K7ER27;K7ER56;K7ERR6	10;10;10;10;10;2;1;1	10;10;10;10;10;2;1;1	10;10;10;10;10;2;1;1	2	6	7	1	5	4	2	6	7	1	5	4	2	6	7	1	5	4	-0.0753547	8.72616	0	0.60881	8.74765	0	-0.0239987	8.73704	0	0.57114	8.67015	0	0.724492	8.61644	0	0.311788	8.64413	0
Kinetochore protein Spc24	SPC24	K7EJH0;K7EMX1;K7EJV2;K7ESQ2;Q8NBT2-2;Q8NBT2;K7ERQ7;A0A0A0MSN0	3;3;3;3;2;2;1;1	3;3;3;3;2;2;1;1	3;3;3;3;2;2;1;1	1	0	0	1	2	1	1	0	0	1	2	1	1	0	0	1	2	1							0					0	-0.38707		0	0		0
AP-1 complex subunit mu-1	AP1M1	K7EJL1;Q9BXS5;Q9BXS5-2;E7ENJ6;Q9Y6Q5;Q9Y6Q5-2;K7EQX3;K7EPR4;K7EJJ1;K7EK69;K7ERH5;A0A087WZX7;K7EL08;K7ENA7;K7EMG5	9;9;9;7;3;3;2;2;2;1;1;1;1;1;1	9;9;9;7;3;3;2;2;2;1;1;1;1;1;1	9;9;9;7;3;3;2;2;2;1;1;1;1;1;1	5	4	2	1	6	4	5	4	2	1	6	4	5	4	2	1	6	4	0.374016	9.10376	0	2.26287	8.94819	1	1.05377	9.0329	0	0.190446	9.07344	0	1.87944	8.88857	0	0.645518	8.99077	0
Histone H3;Histone H3.3	H3F3B;H3F3A	K7EK07;P84243;K7EMV3;B4DEB1;K7ES00;K7EP01	12;12;10;10;10;6	2;2;1;1;1;1	2;2;1;1;1;1	6	6	3	5	8	6	0	0	0	0	2	0	0	0	0	0	2	0							0					0	0.257372		0	0		0
40S ribosomal protein S15	RPS15	K7ELC2;P62841;K7EM56;A0A0B4J2B4;S4R417;K7EQJ5;K7EJ78;S4R456	13;13;12;12;12;12;10;9	13;13;12;12;12;12;10;9	13;13;12;12;12;12;10;9	11	8	10	11	6	8	11	8	10	11	6	8	11	8	10	11	6	8	0.382113	11.1697	0	1.10915	11.1835	0	0.470307	11.1767	0	0.188708	11.1377	0	0.615768	11.0877	0	0.0626408	11.1134	0
RNA-binding protein 42	RBM42	K7EP90;Q9BTD8-4;Q9BTD8-2;Q9BTD8-3;Q9BTD8;K7EQ03;K7ER08	4;4;4;4;4;3;2	4;4;4;4;4;3;2	4;4;4;4;4;3;2	2	3	3	3	2	1	2	3	3	3	2	1	2	3	3	3	2	1	0.547759	8.68441	0			0	0.354071	8.68441	0	1.12986	8.71536	0	0.0893204	8.67315	0	0.325869	8.69477	0
Cartilage intermediate layer protein 2;Cartilage intermediate layer protein 2 C1;Cartilage intermediate layer protein 2 C2	CILP2	K7EPJ4;Q8IUL8	2;2	2;2	2;2	0	0	0	0	2	0	0	0	0	0	2	0	0	0	0	0	2	0							0					0	-3.79586		0	0		0
Syntaxin-8	STX8	K7EQB1;Q9UNK0	3;3	3;3	3;3	2	1	1	1	3	1	2	1	1	1	3	1	2	1	1	1	3	1							0					0	0.570824	8.53448	0	0.214121	8.53448	0
60S ribosomal protein L22	RPL22	K7ERI7;K7EMH1;K7ELC4;K7EP65;K7EKS7;K7EJT5	10;9;8;6;6;4	10;9;8;6;6;4	1;1;1;1;1;1	9	9	9	10	9	9	9	9	9	10	9	9	0	0	0	1	1	1	0.0957325	11.0565	0	-0.381954	10.8601	0	-0.405393	10.9693	0	-0.396154	10.9863	0	-0.0839678	10.9013	0	-0.58893	10.9459	0
39S ribosomal protein L4, mitochondrial	MRPL4	K7ES61;X6RAY8;Q9BYD3-2;Q9BYD3;K7ELQ0;K7EKI4;K7ELF1;K7EJ73	7;7;7;7;6;5;5;1	7;7;7;7;6;5;5;1	7;7;7;7;6;5;5;1	5	1	3	6	3	2	5	1	3	6	3	2	5	1	3	6	3	2	-0.517109	9.25446	0	-0.315927	9.24085	0	-0.6897	9.24771	0	-0.336891	9.2776	0	0.327252	9.33785	0	-0.352043	9.30877	0
Dedicator of cytokinesis protein 6	DOCK6	K7ESB7;K7EKT0;K7EP51;K7ERK2	38;6;4;1	2;2;0;0	2;2;0;0	16	17	10	20	21	20	0	1	0	0	2	1	0	1	0	0	2	1							0					0	-1.49169		0	0		0
Coatomer subunit epsilon	COPE	M0QXB4;O14579;O14579-3;O14579-2;M0R061	12;12;11;9;6	12;12;11;9;6	12;12;11;9;6	10	4	5	10	5	4	10	4	5	10	5	4	10	4	5	10	5	4	-0.201132	9.33236	0	-0.86789	9.52686	0	-0.807564	9.44041	0	0.133207	9.38209	0	-0.838152	9.53005	0	-0.674014	9.46234	0
Amino acid transporter;Neutral amino acid transporter B(0)	SLC1A5	M0QXM4;Q15758;Q15758-3;Q15758-2;M0QX44	6;6;5;5;1	6;6;5;5;1	6;6;5;5;1	5	2	2	3	3	1	5	2	2	3	3	1	5	2	2	3	3	1	-1.32846	8.95017	0			0	-1.6187	8.95017	0	-1.09409	8.97146	0	-0.39965	8.98898	0	-1.07029	8.98031	0
Nuclear pore glycoprotein p62	NUP62	M0QXN5;P37198;M0QX10;M0QYY0;M0QX13;M0QZL5;M0R1S1;M0QX64;M0R302	7;7;1;1;1;1;1;1;1	7;7;1;1;1;1;1;1;1	7;7;1;1;1;1;1;1;1	5	0	2	4	4	4	5	0	2	4	4	4	5	0	2	4	4	4	0.276677	9.0736	0	-0.205993	9.30391	0	-0.223869	9.20385	0			0	0.406921	9.39936	0	0.0495641	9.39936	0
Prostate tumor-overexpressed gene 1 protein	PTOV1	M0QYH6;M0QY25;Q86YD1-3;Q86YD1;M0QX53;Q86YD1-2	2;2;2;2;1;1	2;2;2;2;1;1	2;2;2;2;1;1	0	1	0	0	2	1	0	1	0	0	2	1	0	1	0	0	2	1							0					0	-0.722049		0	0		0
PIH1 domain-containing protein 1	PIH1D1	M0QYA2;Q9NWS0;M0R2P8;M0R3A4;M0QXD5;M0QYF4;M0QZ61;M0QZZ1;M0R0J2;M0R028;M0R3A8;M0QZM3;Q9NWS0-3	4;4;3;3;3;2;1;1;1;1;1;1;1	4;4;3;3;3;2;1;1;1;1;1;1;1	4;4;3;3;3;2;1;1;1;1;1;1;1	1	2	0	1	2	2	1	2	0	1	2	2	1	2	0	1	2	2							0			1.15825		0			0	0		0
AP-2 complex subunit sigma	AP2S1	M0R0N4;M0QYZ2;P53680;M0QZ21;X6R390;P53680-2;M0R1S0	3;3;3;2;2;2;1	3;3;3;2;2;2;1	3;3;3;2;2;2;1	2	3	2	2	2	2	2	3	2	2	2	2	2	3	2	2	2	2	0.905437	8.79505	0	-0.180593	8.71835	0	0.116755	8.75839	0	1.38902	8.89529	0	1.28069	8.97889	0	1.03173	8.9391	0
Rho guanine nucleotide exchange factor 1	ARHGEF1	M0QZR4;Q92888-2;Q92888;Q92888-3;Q92888-4;M0QYC1;M0R2C7;M0QYS3;M0QZH8;M0QXV6;M0R3H5	23;23;23;23;19;10;5;5;4;2;1	23;23;23;23;19;10;5;5;4;2;1	23;23;23;23;19;10;5;5;4;2;1	12	11	5	11	7	6	12	11	5	11	7	6	12	11	5	11	7	6	-0.628841	9.29522	0	-0.0205871	9.37961	0	-0.597265	9.33946	0	-0.294428	9.33757	0	-0.206699	9.3527	0	-0.585963	9.3452	0
40S ribosomal protein S5;40S ribosomal protein S5, N-terminally processed	RPS5	M0R0F0;P46782;M0R0R2;M0QZN2	18;18;17;13	18;18;17;13	18;18;17;13	17	18	17	16	18	18	17	18	17	16	18	18	17	18	17	16	18	18	0.416787	11.7034	0	0.855534	11.6391	0	0.361021	11.6724	0	0.495623	11.7171	0	0.900537	11.6479	0	0.355651	11.6839	0
Unconventional myosin-IXb	MYO9B	M0R0P8;Q13459-2;Q13459;M0R300;M0QZY4;M0R2J3;M0QXP0;M0R240;M0R332	27;27;27;26;2;2;2;1;1	25;25;25;24;2;2;2;1;1	25;25;25;24;2;2;2;1;1	17	6	6	16	5	9	15	5	5	15	5	8	15	5	5	15	5	8	-0.402483	9.33198	0	-1.14584	9.37771	0	-1.03903	9.35545	0	-0.864139	9.27748	0	-1.72183	9.33077	1	-1.60274	9.30494	0
Epidermal growth factor receptor substrate 15-like 1	EPS15L1	M0R2S2;M0R165;Q9UBC2-4;Q9UBC2-3;Q9UBC2;Q9UBC2-2	2;2;2;2;2;2	2;2;2;2;2;2	2;2;2;2;2;2	0	2	1	0	2	0	0	2	1	0	2	0	0	2	1	0	2	0							0			-0.18141		0	-0.694162		0	0		0
DNA polymerase;DNA polymerase delta catalytic subunit	POLD1	M0R2B7;P28340;M0QZR8;A0A2R8Y7K6;M0QXE6;M0QXQ2;M0R3H8;M0R2I8	25;25;19;14;8;7;6;1	25;25;19;14;8;7;6;1	16;16;10;7;6;6;6;1	6	10	13	7	13	10	6	10	13	7	13	10	3	8	9	4	10	6	1.35984	9.16359	0	0.354718	9.22751	0	0.614373	9.19672	0	1.01139	9.09075	0	0.82589	9.3127	0	0.590655	9.21576	0
SURP and G-patch domain-containing protein 2	SUGP2	M0R2Z9;Q8IX01;Q8IX01-4;Q8IX01-3;M0R3F6;M0R216;M0R065;M0R2Y3	39;39;38;37;34;8;7;1	39;39;38;37;34;8;7;1	39;39;38;37;34;8;7;1	20	21	18	25	23	18	20	21	18	25	23	18	20	21	18	25	23	18	0.0301778	9.8754	0	0.16393	9.91403	0	-0.174563	9.89514	0	0.165563	9.89647	0	0.463994	9.96408	0	-0.0238227	9.93159	0
Alkyldihydroxyacetonephosphate synthase, peroxisomal	AGPS	O00116;A0A1B0GWA2;A0A2R8YEL0;B8ZZ81	7;4;4;3	7;4;4;3	7;4;4;3	0	2	2	1	5	4	0	2	2	1	5	4	0	2	2	1	5	4			0	0.518649	8.6155	0	0.18307	8.6155	0	0.628545		0	0.644128	8.69299	0	0.27957	8.69299	0
Kinesin-like protein KIF2A	KIF2A	O00139-2;O00139-1;O00139-5;O00139;O00139-4;D6R9M0;H0Y8H2	24;23;23;23;23;10;4	24;23;23;23;23;10;4	21;20;20;20;20;9;4	11	13	13	14	13	15	11	13	13	14	13	15	11	13	12	13	11	14	0.513955	9.67271	0	0.653543	9.70412	0	0.315781	9.6887	0	0.46503	9.66411	0	0.759835	9.72396	0	0.270873	9.69506	0
Unconventional myosin-Ic	MYO1C	O00159-2;I3L204;I3L3Y6;I3L3F5;Q9Y2K3	132;39;23;17;3	2;2;2;2;0	2;2;2;2;0	105	95	93	114	98	88	1	2	1	2	2	1	1	2	1	2	2	1							0			6.73938		0	-0.61142	10.6685	0	-0.907478	10.6685	0
Unconventional myosin-Ic	MYO1C	O00159-3;F5H6E2;O00159;I3L501	133;131;131;19	132;130;130;19	3;1;1;1	106	95	94	115	98	89	106	94	93	115	97	88	2	2	2	3	2	2	-0.0395036	12.3493	0	0.248587	12.2929	0	-0.168879	12.322	0	0.195047	12.3856	0	0.546632	12.3439	0	0.0341241	12.3653	0
Synaptosomal-associated protein 23;Synaptosomal-associated protein	SNAP23	O00161;O00161-2;H3BM38;H3BR18;H3BNE1;H3BPJ0;H3BP15;H3BQY9;H3BV99;H3BR99;H3BNG6;H3BU94	26;20;16;15;14;14;13;13;12;8;3;3	26;20;16;15;14;14;13;13;12;8;3;3	26;20;16;15;14;14;13;13;12;8;3;3	18	19	16	21	19	19	18	19	16	21	19	19	18	19	16	21	19	19	-0.198544	10.2124	0	0.390937	10.2918	0	-0.18144	10.2539	0	0.670927	10.3539	0	0.922321	10.3897	0	0.461327	10.3721	0
HCLS1-associated protein X-1	HAX1	O00165-5;O00165;O00165-3;O00165-2;E9PIQ7;Q5VYD6;O00165-4;O00165-6	20;20;19;19;14;10;2;1	20;20;19;19;14;10;2;1	20;20;19;19;14;10;2;1	13	12	15	17	10	9	13	12	15	17	10	9	13	12	15	17	10	9	0.212026	9.85185	0	0.134752	9.82653	0	-0.0934047	9.83937	0	0.121243	9.8374	0	0.154145	9.82959	0	-0.195042	9.83351	0
AP-3 complex subunit beta-1	AP3B1	O00203-3;O00203;H0YBD0;A0A2R8Y2A8;Q13367-3;Q13367;Q13367-4	9;9;1;1;1;1;1	9;9;1;1;1;1;1	9;9;1;1;1;1;1	3	1	2	7	3	2	3	1	2	7	3	2	3	1	2	7	3	2	0.0277053	8.73115	0	-0.244979	8.7116	0	-0.375667	8.72148	0			0	-0.00662976	8.74592	0	-0.341266	8.74592	0
26S proteasome non-ATPase regulatory subunit 11	PSMD11	O00231;O00231-2;J3QS13;J3QRY4	9;9;2;2	9;9;2;2	9;9;2;2	5	2	3	6	4	4	5	2	3	6	4	4	5	2	3	6	4	4	0.30622	9.03331	0	0.482432	9.2051	0	0.120984	9.12764	0	0.813005	9.12417	0	0.71195	9.24669	0	0.435223	9.18973	0
26S proteasome non-ATPase regulatory subunit 12	PSMD12	O00232;O00232-2;J3KTJ5;J3KSK1	8;6;1;1	8;6;1;1	8;6;1;1	2	3	3	3	4	5	2	3	3	3	4	5	2	3	3	3	4	5	1.39057	8.66537	0	0.261758	8.91623	0	0.596926	8.80867	0	1.04289	8.79007	0	0.116297	8.89291	0	0.281157	8.84452	0
E3 SUMO-protein ligase CBX4	CBX4	O00257;O00257-3;F8WCW6;I3L4F1	12;5;1;1	12;5;1;1	12;5;1;1	5	6	5	4	7	5	5	6	5	4	7	5	5	6	5	4	7	5	-0.457455	8.98432	0	0.165228	8.96118	0	-0.429748	8.9729	0	0.199309	9.07877	0	0.387578	8.99784	0	-0.0403954	9.04019	0
Membrane-associated progesterone receptor component 1	PGRMC1	O00264;O00264-2	8;6	8;6	8;6	7	4	1	6	3	1	7	4	1	6	3	1	7	4	1	6	3	1							0			-0.774009	9.38873	0	-1.52108	9.43479	0	-1.46656	9.41237	0
Transcription elongation factor SPT5	SUPT5H	O00267-2;O00267;M0QYL9	27;27;2	27;27;2	27;27;2	10	18	18	12	15	12	10	18	18	12	15	12	10	18	18	12	15	12	0.490368	9.70985	0	0.68784	9.62507	0	0.319679	9.66952	0	0.783286	9.7635	0	0.687452	9.62499	0	0.410948	9.69975	0
Huntingtin-interacting protein 1	HIP1	O00291-3;O00291-4;O00291;C9JMG5	10;10;10;1	9;9;9;1	9;9;9;1	0	8	2	1	6	1	0	8	2	1	5	1	0	8	2	1	5	1	1.51101		0			0	0		0	2.22004	9.015	1	3.69629	9.05701	2	2.64051	9.03651	2
Chloride intracellular channel protein 1	CLIC1	O00299	5	5	5	3	4	3	0	4	3	3	4	3	0	4	3	3	4	3	0	4	3	-0.318	8.60011	0	0.564745	8.63392	0	-0.162495	8.61735	0	0.166497	8.67113	0	0.361587	8.81648	0	-0.0747891	8.74986	0
Eukaryotic translation initiation factor 3 subunit F	EIF3F	O00303;H0YDT6;E9PQV8;A0A1W2PP79	10;3;1;1	10;3;1;1	10;3;1;1	9	8	9	9	7	7	9	8	9	9	7	7	9	8	9	9	7	7	-0.257154	9.71889	0	0.569997	9.72002	0	-0.129577	9.71946	0	-0.177424	9.72999	0	0.442871	9.69756	0	-0.211122	9.71408	0
Cell division cycle 7-related protein kinase	CDC7	O00311	2	2	2	0	2	1	0	2	1	0	2	1	0	2	1	0	2	1	0	2	1							0			0.111268		0	-0.351005		0	0		0
Pyruvate dehydrogenase protein X component, mitochondrial	PDHX	O00330-3;O00330;E9PLU0;E9PRI6;H0YD97;O00330-2	2;2;1;1;1;1	2;2;1;1;1;1	2;2;1;1;1;1	0	2	0	0	1	0	0	2	0	0	1	0	0	2	0	0	1	0							0					0	-2.37635		0	0		0
Dynactin subunit 6	DCTN6	O00399;E5RK00;E5RFU3;E5RIK5;E5RGW9	6;3;2;1;1	6;3;2;1;1	6;3;2;1;1	5	2	2	3	3	1	5	2	2	3	3	1	5	2	2	3	3	1	-0.74031	9.11397	0			0	-0.969587	9.11397	0	-1.08794	9.07767	0	0.281851	9.07116	0	-0.743895	9.07443	0
Importin-5	IPO5	O00410;O00410-3;H0Y8C6;O00410-2;E7ETV3;E7EQT5;C9JMV5;C9JZD8;E7EWK4;E7EX05;E7EV12;H0Y3V4;C9JQT6;E7ESA1;E7ESZ1;E7ETV8;C9J875;C9JZ53;C9JXE0	36;35;34;31;8;6;6;5;5;5;5;5;4;4;4;4;2;2;1	36;35;34;31;8;6;6;5;5;5;5;5;4;4;4;4;2;2;1	34;33;32;29;8;6;6;5;5;5;5;5;4;4;4;4;2;2;1	25	19	20	14	23	24	25	19	20	14	23	24	25	17	19	13	21	22	0.310387	9.92662	0	0.890692	9.89086	0	0.322253	9.90911	0	0.218232	9.91148	0	0.606402	9.83722	0	0.0711831	9.87594	0
DNA-directed RNA polymerase, mitochondrial	POLRMT	O00411;K7EMH3;K7ESD1	51;15;4	51;15;4	51;15;4	40	28	34	39	30	26	40	28	34	39	30	26	40	28	34	39	30	26	-0.292404	10.2188	0	-0.275158	10.2242	0	-0.547865	10.2215	0	-0.0538322	10.2526	0	-0.0986958	10.249	0	-0.408169	10.2508	0
Insulin-like growth factor 2 mRNA-binding protein 3	IGF2BP3	O00425;O00425-2;F8WD15	32;10;6	28;8;6	28;8;6	20	20	22	24	17	22	17	18	20	20	15	20	17	18	20	20	15	20	0.533667	10.1324	0	0.767267	10.2093	0	0.382845	10.1726	0	0.585257	10.1417	0	0.547503	10.1688	0	0.23529	10.1555	0
RNA 3-terminal phosphate cyclase	RTCA	O00442;O00442-2;A6NIC1	3;3;1	3;3;1	3;3;1	0	1	2	1	2	0	0	1	2	1	2	0	0	1	2	1	2	0							0					0	-2.46495		0	0		0
Phosphatidylinositol 4-phosphate 3-kinase C2 domain-containing subunit alpha	PIK3C2A	O00443;A0A0C4DGF9;O00443-2;E9PPP3	56;19;19;9	56;19;19;9	56;19;19;9	11	45	22	18	41	28	11	45	22	18	41	28	11	45	22	18	41	28	2.27256	9.74161	1	1.71284	10.0262	0	1.6884	9.90678	0	3.94697	10.1913	2	2.44068	10.203	0	2.91728	10.1972	2
GDNF family receptor alpha-2	GFRA2	O00451;O00451-3;E5RGR6;O00451-2	9;8;7;7	9;8;7;7	9;8;7;7	0	3	6	0	6	4	0	3	6	0	6	4	0	3	6	0	6	4	0.649186	8.66405	0	0.863502	8.73254	0	0.48987	8.69964	0	1.0044	8.55325	0	0.937148	8.76661	0	0.642104	8.6729	0
Interferon-related developmental regulator 1	IFRD1	O00458;O00458-2;C9JA65;E9PMY4;C9JNM6;H0YEE3;C9JLG5	19;17;7;5;5;4;2	19;17;7;5;5;4;2	19;17;7;5;5;4;2	7	9	16	8	13	13	7	9	16	8	13	13	7	9	16	8	13	13	1.02692	10.1309	0	0.866012	10.2125	0	0.674356	10.1736	0	1.84647	10.3108	0	1.4808	10.3406	0	1.33223	10.3259	0
Golgi integral membrane protein 4	GOLIM4	O00461;F8W785	7;6	7;6	7;6	3	3	3	4	4	4	3	3	3	4	4	4	3	3	3	4	4	4	-0.0436096	8.55625	0	0.212192	8.6252	0	-0.187268	8.59209	0			0	-0.253617	8.55559	0	-0.577724	8.55559	0
Cytochrome c oxidase subunit NDUFA4	NDUFA4	O00483	5	5	5	3	3	2	3	1	2	3	3	2	3	1	2	3	3	2	3	1	2	-0.575617	8.80982	0			0	-0.826389	8.80982	0	-0.180958	8.86149	0			0	-0.517236	8.86149	0
26S proteasome non-ATPase regulatory subunit 14	PSMD14	O00487	5	5	5	2	5	4	3	2	3	2	5	4	3	2	3	2	5	4	3	2	3	0.18413	9.11149	0	0.89858	9.13945	0	0.259091	9.1257	0	0.730538	9.20662	0	0.894087	9.13857	0	0.478155	9.17393	0
Zinc finger protein 593	ZNF593	O00488;A9J4F5	10;5	10;5	10;5	5	8	8	5	4	6	5	8	8	5	4	6	5	8	8	5	4	6	0.977143	8.93605	0	0.808747	8.96011	0	0.620962	8.94825	0	0.605589	8.86518	0	0.635224	8.92759	0	0.287991	8.89751	0
Importin subunit alpha-4	KPNA3	O00505;H0Y4S9	13;3	13;3	9;3	12	6	6	6	6	7	12	6	6	6	6	7	8	4	4	4	4	5	0.477096	9.71141	0	0.729938	9.7509	0	0.335067	9.7316	0	0.573583	9.72855	0	0.572155	9.72188	0	0.244002	9.72523	0
Syntenin-1	SDCBP	O00560;O00560-3;B4DHN5;E9PBU7	17;14;9;9	17;14;9;9	2;2;0;0	10	11	9	17	10	10	10	11	9	17	10	10	1	2	2	2	1	1	-0.710158	10.2344	0	-0.504006	10.1787	0	-0.865195	10.2074	0	-0.377584	10.2751	0	-0.0757365	10.2367	0	-0.575025	10.2563	0
Syntenin-1	SDCBP	O00560-2;G5EA09	17;15	2;2	2;2	10	11	8	17	10	10	1	2	1	2	1	1	1	2	1	2	1	1							0			0.782818		0			0	0		0
U3 small nucleolar ribonucleoprotein protein MPP10	MPHOSPH10	O00566;U3KQ48	23;10	23;10	23;10	15	13	12	15	11	17	15	13	12	15	11	17	15	13	12	15	11	17	0.293645	10.1506	0	-0.02863	10.1341	0	-0.123831	10.1424	0	0.0950263	10.1187	0	0.327357	10.1904	0	-0.127712	10.156	0
Nucleolar protein 56	NOP56	O00567;H0YDU4;Q5JXT2;H0Y653	43;17;16;14	43;17;16;14	43;17;16;14	37	34	33	34	33	34	37	34	33	34	33	34	37	34	33	34	33	34	0.720024	10.9169	0	0.319647	10.8839	0	0.263367	10.9007	0	0.487645	10.8747	0	0.242093	10.8711	0	0.0367491	10.8729	0
Importin subunit alpha-3	KPNA4	O00629;H7C4F6	9;4	5;3	5;3	7	4	5	3	4	4	3	2	3	1	2	2	3	2	3	1	2	2	1.10826	9.11577	0			0	0.910623	9.11577	0	0.999215	9.09362	0	3.16217		0	0.718457	9.09362	0
Serine/threonine-protein phosphatase 6 catalytic subunit;Serine/threonine-protein phosphatase 6 catalytic subunit, N-terminally processed	PPP6C	O00743;O00743-2;O00743-3;Q5T1S7	11;10;10;2	11;10;10;2	11;10;10;2	9	11	10	8	9	8	9	11	10	8	9	8	9	11	10	8	9	8	0.331716	9.59049	0	0.406249	9.61242	0	0.102549	9.60159	0	0.57188	9.63224	0	0.312892	9.59663	0	0.118286	9.6148	0
Lipid phosphate phosphohydrolase 1	PPAP2A	O14494;O14494-2	3;3	3;3	3;3	1	2	3	2	2	3	1	2	3	2	2	3	1	2	3	2	2	3	2.43742	8.87235	1	0.718607	8.96388	0	1.30018	8.92052	0	2.82719		0	1.03706	9.02594	0	0.658185	9.02594	0
Lipid phosphate phosphohydrolase 3	PPAP2B	O14495;A0A286YES4;A0A286YF41;A0A286YEZ7	9;5;3;3	9;5;3;3	9;5;3;3	2	3	7	3	4	7	2	3	7	3	4	7	2	3	7	3	4	7	1.93816	9.49246	0	2.78626	9.37579	1	2.12329	9.43803	1	0.365028	9.16776	0	1.23929	9.0047	0	0.440556	9.09383	0
TRAF-type zinc finger domain-containing protein 1	TRAFD1	O14545;F8VNX8;F8VVF3;O14545-2;F8VWK2	5;3;2;2;1	5;3;2;2;1	5;3;2;2;1	3	1	0	2	4	3	3	1	0	2	4	3	3	1	0	2	4	3			0	0.532058	8.66501	0	0.200233	8.66501	0			0	0.405485	8.64289	0	0.0487644	8.64289	0
Citron Rho-interacting kinase	CIT	O14578-4;O14578;H7BYJ3;O14578-3;O14578-2;H0YGG8;F5H4K4	47;45;40;37;8;2;1	47;45;40;37;8;2;1	47;45;40;37;8;2;1	17	28	18	13	29	12	17	28	18	13	29	12	17	28	18	13	29	12	-0.0394616	9.89949	0	0.592393	9.81015	0	-0.0103459	9.85711	0	0.549441	9.99591	0	1.03161	9.89435	0	0.450492	9.94809	0
AP-3 complex subunit delta-1	AP3D1	O14617;O14617-5;O14617-4;O14617-2;O14617-3;A0A2R8Y611;A0A2R8Y4J3;K7ELX8;K7ERW8;A0A087WYN6	18;18;17;17;16;15;6;2;1;1	18;18;17;17;16;15;6;2;1;1	18;18;17;17;16;15;6;2;1;1	7	6	10	9	3	2	7	6	10	9	3	2	7	6	10	9	3	2	0.0851891	9.16098	0	-1.41498	9.10467	1	-0.906339	9.13374	0	0.253208	9.18775	0	-0.417659	9.20907	0	-0.396935	9.19854	0
Actin-binding LIM protein 1	ABLIM1	O14639-2;O14639;F8W8M4;A0A0A0MRL6	50;50;49;48	50;50;49;48	0;0;0;0	36	30	25	37	33	27	36	30	25	37	33	27	0	0	0	0	0	0	-0.253324	10.9253	0	-0.205486	10.9602	0	-0.496804	10.9431	0	0.468	11.0379	0	0.474929	11.0674	0	0.14075	11.0529	0
Putative segment polarity protein dishevelled homolog DVL1P1;Segment polarity protein dishevelled homolog DVL-1	DVL1P1;DVL1	P54792-2;P54792;O14640-2;O14640;A0A087WWA7	5;5;5;5;3	2;2;2;2;2	2;2;2;2;2	0	3	0	0	3	1	0	1	0	0	2	0	0	1	0	0	2	0							0					0	-2.88284		0	0		0
Chromodomain-helicase-DNA-binding protein 1	CHD1	O14646-2;O14646;H0Y8V4;A0A1B0GU59;A0A087WVF4;REV__Q6ZQQ2	20;20;1;1;1;1	19;19;1;1;1;1	15;15;1;0;1;1	3	8	10	5	8	13	3	7	9	4	7	12	3	6	7	3	5	8	2.61512	9.13221	2	0.931268	9.26188	0	1.48314	9.20187	1	2.30006	9.12081	1	0.296902	9.14646	0	0.995137	9.13382	0
Chromodomain-helicase-DNA-binding protein 2	CHD2	O14647-2;O14647;A0A1B0GTU9;A0A0D9SFA3;A0A0D9SGK0;B7Z3I4;O14647-3;A0A0D9SFV8	9;9;6;2;2;2;2;1	4;4;2;1;1;1;1;1	4;4;2;1;1;1;1;1	2	4	5	3	6	7	2	2	2	1	3	2	2	2	2	1	3	2			0	-0.136956		0	0		0	0.497371		0	0.393236	8.41791	0	0.0397059	8.41791	0
Protein arginine N-methyltransferase 5;Protein arginine N-methyltransferase 5, N-terminally processed	PRMT5	O14744;O14744-5;O14744-2;O14744-3;O14744-4;G3V580;G3V2L6;C9JSX3;G3V5L5;H0YJX6;G3V2X6;G3V507;G3V2F5;H0YJ77;G3V5T6;H7BZ44;H0YJY6;H0YJD3	17;15;14;12;11;10;10;8;6;6;5;3;3;3;2;2;1;1	17;15;14;12;11;10;10;8;6;6;5;3;3;3;2;2;1;1	17;15;14;12;11;10;10;8;6;6;5;3;3;3;2;2;1;1	15	11	9	11	7	10	15	11	9	11	7	10	15	11	9	11	7	10	-0.454604	9.68696	0	-0.26723	9.69845	0	-0.636258	9.69274	0	-0.646626	9.6635	0	-0.348876	9.68747	0	-0.835906	9.67565	0
Transcription elongation regulator 1	TCERG1	O14776-2;O14776;G3V220;Q5VWI1	14;14;9;1	14;14;9;1	14;14;9;1	4	6	8	7	7	8	4	6	8	7	7	8	4	6	8	7	7	8	1.04142	9.41773	0	0.594716	9.48382	0	0.547482	9.45203	0	0.324523	9.28488	0	-0.188288	9.35773	0	-0.25162	9.32283	0
DNA-directed RNA polymerase III subunit RPC1	POLR3A	O14802;Q7Z755;R4GMX2	20;4;2	19;4;2	19;4;2	1	6	8	0	8	9	0	5	7	0	7	8	0	5	7	0	7	8	1.4468	8.90088	0	1.74463	8.87915	1	1.32757	8.89015	1	1.30124	8.71875	0	1.73216	8.79817	0	1.18029	8.76027	1
Proteasome subunit alpha type-7;Proteasome subunit alpha type-7-like	PSMA7;PSMA8	O14818;O14818-2;H0Y586;Q8TAA3-2;Q8TAA3-5;Q8TAA3;A0A087WYS6;O14818-4;F5GY34	7;6;5;4;4;4;3;2;1	7;6;5;4;4;4;3;2;1	7;6;5;4;4;4;3;2;1	5	2	2	4	5	4	5	2	2	4	5	4	5	2	2	4	5	4			0	0.555459	8.8493	0	0.218607	8.8493	0	0.189591	8.89943	0	0.821001	8.89862	0	0.159009	8.89903	0
Secretory carrier-associated membrane protein 3	SCAMP3	O14828-2;O14828	2;2	2;2	2;2	1	1	1	0	2	0	1	1	1	0	2	0	1	1	1	0	2	0							0					0	0.80273		0	0		0
Microsomal glutathione S-transferase 3	MGST3	Q5VV89;O14880;Q5VV87	5;5;3	5;5;3	5;5;3	4	2	1	4	1	1	4	2	1	4	1	1	4	2	1	4	1	1							0			-1.86326	9.02196	1			0	-2.27616	9.02196	0
PDZ domain-containing protein GIPC1	GIPC1	O14908;O14908-2;K7EM11;K7ELJ2;K7ESN1;K7EIT0;A0A2R8Y651;Q8TF64	20;10;8;4;3;1;1;1	20;10;8;4;3;1;1;1	20;10;8;4;3;1;1;1	10	15	12	7	17	15	10	15	12	7	17	15	10	15	12	7	17	15	0.319091	10.3418	0	0.965232	10.3687	0	0.366329	10.3555	0	0.524927	10.3773	0	1.10768	10.3975	0	0.470943	10.3875	0
Histone acetyltransferase type B catalytic subunit	HAT1	O14929-2;O14929	4;4	4;4	4;4	2	3	3	2	3	2	2	3	3	2	3	2	2	3	3	2	3	2	-0.0513826	8.80519	0	1.43009		0	-0.281313	8.80519	0	0.371809	8.87242	0	1.52794	8.74204	0	0.567326	8.8121	0
Phospholipase D2	PLD2	O14939-4;O14939;O14939-3;I3L1F3;I3L381;I3L4R5;I3L222;I3L3I7	27;27;12;7;6;4;4;3	27;27;12;7;6;4;4;3	26;26;11;6;6;4;4;3	17	9	11	15	11	15	17	9	11	15	11	15	17	8	11	15	11	14	-0.706447	9.70085	0	0.186144	9.74436	0	-0.52797	9.72315	0	0.0438998	9.80095	0	0.235634	9.75235	0	-0.202674	9.77733	0
Myosin regulatory light chain 12B	MYL12B	O14950	17	17	1	16	12	13	14	10	12	16	12	13	14	10	12	1	0	0	1	0	1	0.622009	11.4382	0	0.0994392	11.519	0	0.109923	11.4805	0	-0.370841	11.2823	0	-1.13527	11.3656	0	-1.10265	11.326	0
Protein phosphatase 1 regulatory subunit 12A	PPP1R12A	O14974;O14974-3;O14974-5;O14974-2;H0YHI8;H0YIM2;H0YIS3;A0A0U1RQZ1;H0YIL7;H0YHL8;F8VW28	104;101;99;99;49;21;21;12;7;7;6	104;101;99;99;49;21;21;12;7;7;6	3;2;3;3;3;0;0;0;0;0;0	94	62	79	97	66	73	94	62	79	97	66	73	3	2	3	2	2	3	-0.662623	11.5782	0	-1.04355	11.5833	0	-1.12094	11.5807	0	-0.906184	11.5513	0	-1.24252	11.5646	0	-1.41371	11.558	0
Cyclin-G-associated kinase	GAK	O14976;O14976-2;D6RAW3;A0A087X1U9;D6RE78;H0Y8H5;D6RF16;D6RAQ7	14;13;3;3;2;2;1;1	14;13;3;3;2;2;1;1	14;13;3;3;2;2;1;1	5	9	6	5	8	5	5	9	6	5	8	5	5	9	6	5	8	5	0.363182	8.95054	0	-0.129325	9.01738	0	-0.137772	8.98524	0	0.594284	8.99104	0	0.538579	9.125	0	0.234938	9.06316	0
Exportin-1	XPO1	O14980;C9J673;C9JKM9;C9IZS4;C9JQ02;C9JV99;F8WF71;C9JF49;C9IYM2;H7BZC5	17;7;7;4;4;4;3;2;2;2	17;7;7;4;4;4;3;2;2;2	17;7;7;4;4;4;3;2;2;2	8	10	13	4	13	11	8	10	13	4	13	11	8	10	13	4	13	11	1.03	9.45288	0	1.82678	9.31511	0	1.13091	9.38944	0	0.790518	9.40583	0	1.82256	9.31412	0	0.931171	9.36239	0
Spectrin beta chain, non-erythrocytic 2	SPTBN2	O15020;O15020-2;A4QPE4;E9PJZ2	209;206;79;13	178;175;52;7	178;175;52;7	196	135	146	187	129	130	166	109	118	157	103	105	166	109	118	157	103	105	-1.63274	11.8172	1	-1.62969	11.8742	1	-1.92447	11.8467	1	-1.23845	11.8493	0	-1.58379	11.8777	0	-1.72706	11.8637	0
Plexin-B2	PLXNB2	O15031;A6QRH1;A6QRG9;A0A087WU36;E2PU09	11;2;2;2;2	11;2;2;2;2	11;2;2;2;2	1	4	3	1	9	7	1	4	3	1	9	7	1	4	3	1	9	7	0.0815845	8.57198	0	0.696745	8.78737	0	0.105135	8.69289	0	1.01445	8.74472	0	1.71205	8.77954	0	0.994055	8.76248	0
U2 snRNP-associated SURP motif-containing protein	U2SURP	O15042-2;O15042;E7ET15;O15042-3;H0Y8D9;E7EW00;C9J5L1;H7C4V2;C9JDJ7	18;18;17;9;8;7;3;3;2	18;18;17;9;8;7;3;3;2	18;18;17;9;8;7;3;3;2	10	3	6	9	3	4	10	3	6	9	3	4	10	3	6	9	3	4	-1.50819	9.06318	0	-2.06601	9.22305	1	-2.05567	9.15043	1	-2.35587	9.00984	1	-2.53087	9.19935	2	-2.77319	9.11485	2
Histone-lysine N-methyltransferase SETD1A	SETD1A	O15047	6	6	6	0	4	2	1	1	3	0	4	2	1	1	3	0	4	2	1	1	3							0			-1.586	8.37284	0			0	-1.9808	8.37284	0
Uncharacterized protein KIAA0355	KIAA0355	O15063	2	2	2	1	2	1	1	2	2	1	2	1	1	2	2	1	2	1	1	2	2							0			2.74723		0	2.12399		0	0		0
Serine/threonine-protein phosphatase 6 regulatory ankyrin repeat subunit A	ANKRD28	O15084;O15084-4;O15084-1;O15084-2;B4DIW9;Q8N8A2-5;Q8N8A2-3	15;13;13;10;9;1;1	15;13;13;10;9;1;1	13;11;11;9;8;0;0	5	7	10	2	6	9	5	7	10	2	6	9	5	6	8	2	6	8	1.27858	9.28094	0	2.63067	9.17472	2	1.70439	9.23107	1	0.53714	9.13551	0	2.07908	9.0125	1	0.932852	9.07835	0
Rho guanine nucleotide exchange factor 11	ARHGEF11	O15085-2;O15085	64;61	64;61	64;61	57	2	3	52	5	5	57	2	3	52	5	5	57	2	3	52	5	5	-7.86035	10.2325	2	-7.8849	10.2996	2	-7.97268	10.2674	2	-7.97401	10.2324	2	-7.66316	10.2999	2	-8.09475	10.2675	2
Actin-related protein 2/3 complex subunit 2	ARPC2	O15144;C9JTV5;G5E9J0;H7C3F9;G5E9S7	18;4;4;4;2	18;4;4;4;2	18;4;4;4;2	16	7	3	17	4	1	16	7	3	17	4	1	16	7	3	17	4	1	-3.962	9.98888	2			0	-4.17008	9.98888	0	-2.50685	10.0323	1	-3.57359	9.95221	2	-3.3814	9.99407	2
Actin-related protein 2/3 complex subunit 3	ARPC3	O15145;C9JZD1;F8VR50	13;6;5	13;6;5	13;6;5	10	5	4	13	5	4	10	5	4	13	5	4	10	5	4	13	5	4	-2.25428	9.83909	1	-1.21914	9.92592	0	-2.06765	9.88467	0	-1.02008	9.93053	0	-0.675169	9.98191	0	-1.17721	9.95698	0
WD repeat-containing protein 46	WDR46	O15213;H0Y6G3	21;7	21;7	14;0	12	12	16	15	9	12	12	12	16	15	9	12	5	6	10	10	5	8	0.302502	9.86924	0	0.587008	9.73778	0	0.167617	9.80847	0	-0.417361	9.76304	0	0.558689	9.73268	0	-0.284387	9.74813	0
NF-kappa-B-repressing factor	NKRF	O15226;O15226-2	53;53	53;53	53;53	39	33	36	38	31	31	39	33	36	38	31	31	39	33	36	38	31	31	-0.106979	10.5685	0	-0.0887425	10.5476	0	-0.368609	10.5582	0	-0.189589	10.5567	0	-0.0461031	10.5539	0	-0.454846	10.5553	0
28S ribosomal protein S12, mitochondrial	MRPS12	O15235	4	4	4	0	2	2	2	2	1	0	2	2	2	2	1	0	2	2	2	2	1	-0.383488		0			0	0		0	-0.96066		0			0	0		0
Surfeit locus protein 4	SURF4	Q5T8U5;O15260-2;O15260;O15260-3;B7Z1G8	3;3;3;2;1	3;3;3;2;1	3;3;3;2;1	3	2	3	3	1	2	3	2	3	3	1	2	3	2	3	3	1	2	0.0670228	8.99973	0			0	-0.153626	8.99973	0	-0.407598	8.9325	0			0	-0.762577	8.9325	0
Serine palmitoyltransferase 1	SPTLC1	O15269;A0A2R8Y4S0;A0A2R8Y6A2;O15269-2;A0A2R8Y763	13;4;4;4;1	13;4;4;4;1	13;4;4;4;1	7	6	6	8	7	6	7	6	6	8	7	6	7	6	6	8	7	6	0.785433	9.47233	0	1.20719	9.52738	0	0.731458	9.50073	0	0.921699	9.49874	0	1.12496	9.51026	0	0.684875	9.50454	0
UDP-N-acetylglucosamine--peptide N-acetylglucosaminyltransferase 110 kDa subunit	OGT	O15294;O15294-2;O15294-3;O15294-4	7;6;6;4	7;6;6;4	7;6;6;4	2	4	6	1	2	3	2	4	6	1	2	3	2	4	6	1	2	3	0.278934	8.64154	0	0.40695	8.59284	0	0.0742591	8.61787	0	1.07676	8.56076	0	0.645113		0	0.825621	8.56076	0
Protein phosphatase 1G	PPM1G	O15355	5	5	5	1	4	4	1	3	3	1	4	4	1	3	3	1	4	4	1	3	3	1.48327	8.65754	0	0.45517	8.69113	0	0.723912	8.67466	0	0.921083	8.7064	0	1.24621	8.79331	0	0.731862	8.75203	0
Phosphatidylinositol 3,4,5-trisphosphate 5-phosphatase 2	INPPL1	O15357;O15357-2;A0A0A0MTP6;H7BXR2;H0YFZ4;F5H588;F5GY16	14;11;10;3;2;1;1	14;11;10;3;2;1;1	13;10;9;3;2;1;1	1	4	9	1	4	9	1	4	9	1	4	9	1	4	8	1	3	9	2.16361	8.87173	1	1.85779	8.87816	1	1.70991	8.87496	2	1.47959	8.86051	0			0	1.27805	8.86051	0
Eukaryotic translation initiation factor 3 subunit D	EIF3D	O15371-2;O15371-3;O15371;B0QYA5;B0QYA6;B0QYA8;B0QYA4;A0A0D9SGB5	27;27;27;15;9;7;4;1	27;27;27;15;9;7;4;1	27;27;27;15;9;7;4;1	17	13	18	15	13	16	17	13	18	15	13	16	17	13	18	15	13	16	-0.2843	10.08	0	-0.596087	10.1503	0	-0.706668	10.1166	0	-0.0236188	10.1172	0	-1.13015	10.0932	0	-0.914018	10.1054	0
Histone deacetylase 3	HDAC3	O15379;O15379-2;E7ESJ6	6;6;1	5;5;0	5;5;0	2	3	2	1	3	3	2	3	2	1	2	2	2	3	2	1	2	2	0.0890206		0	-0.727003		0	0		0	1.052	8.71665	0	1.21242		0	0.794351	8.71665	0
Nuclear valosin-containing protein-like	NVL	O15381;O15381-2;O15381-5;O15381-3;O15381-4;E9PH71;C9J6P7;E7EWK7;C9JP83;E9PGD8;F8WF01;A0A087WV72	52;43;41;32;30;21;15;12;11;9;3;1	52;43;41;32;30;21;15;12;11;9;3;1	52;43;41;32;30;21;15;12;11;9;3;1	31	36	44	29	36	40	31	36	44	29	36	40	31	36	44	29	36	40	0.519246	10.4582	0	1.10231	10.5187	0	0.539684	10.4895	0	0.874969	10.5245	0	0.978316	10.4936	0	0.593528	10.5093	0
Importin-8	IPO8	O15397;O15397-2;H0YH64;F5H2I3;F5H244	10;8;2;1;1	9;7;2;1;1	9;7;2;1;1	3	5	6	1	4	2	2	5	6	1	4	2	2	5	6	1	4	2	1.37788	8.80659	0	1.1281		0	1.23735	8.80659	0	1.7194	8.81822	0	1.81891	8.83102	0	1.4209	8.82467	1
Syntaxin-7	STX7	O15400-2;O15400	5;5	5;5	5;5	5	5	5	5	5	4	5	5	5	5	5	4	5	5	5	5	5	4	0.174046	9.13956	0	0.504223	9.25031	0	0.0603388	9.19846	0	0.630201	9.21771	0	0.905197	9.32509	0	0.428472	9.27471	0
Multidrug resistance-associated protein 4	ABCC4	O15439;O15439-2;O15439-3;O15439-4;A0A2R8Y6V8;A0A2R8YDC1;Q8IWU1;Q9NUT2-5;Q9NUT2-4;Q9NUT2-3;Q9NUT2-2;Q9NUT2	37;35;25;24;23;19;1;1;1;1;1;1	37;35;25;24;23;19;1;1;1;1;1;1	37;35;25;24;23;19;1;1;1;1;1;1	21	9	21	25	6	15	21	9	21	25	6	15	21	9	21	25	6	15	-0.0647358	9.88843	0	-0.77045	9.98555	0	-0.697215	9.9397	0	-1.03688	9.76946	0	-0.274545	10.0469	0	-0.987819	9.92993	0
DNA-directed RNA polymerase I subunit RPA34	CD3EAP	O15446;O15446-2	13;12	13;12	13;12	10	11	10	9	8	10	10	11	10	9	8	10	10	11	10	9	8	10	0.210713	9.65236	0	0.230269	9.67164	0	-0.0476953	9.66211	0	0.148367	9.6424	0	0.0483909	9.64295	0	-0.228585	9.64267	0
Prolyl 4-hydroxylase subunit alpha-2	P4HA2	O15460-2;O15460;C9JX45;A8MXE0;E7ERI1;E7ENX0;E7EPI9;C9JCP0;C9JN43;C9JIG4	15;14;3;3;3;3;3;2;1;1	15;14;3;3;3;3;3;2;1;1	15;14;3;3;3;3;3;2;1;1	9	8	9	8	8	9	9	8	9	8	8	9	9	8	9	8	8	9	0.184434	9.29232	0	0.678915	9.47779	0	0.149397	9.39488	0	1.05761	9.4514	0	0.510997	9.44738	0	0.477403	9.44939	0
Nucleoporin-like protein 2	NUPL2	O15504;C9JYA1;B4DT96;O15504-2;O15504-3;F8WC66	6;5;4;4;2;1	6;5;4;4;2;1	6;5;4;4;2;1	5	4	5	5	5	5	5	4	5	5	5	5	5	4	5	5	5	5	0.130243	9.31348	0	0.61306	9.32837	0	0.0867151	9.32099	0	-0.156535	9.27051	0	0.339976	9.28054	0	-0.252061	9.27556	0
Actin-related protein 2/3 complex subunit 5	ARPC5	O15511;B1ALC0;O15511-2	5;4;4	4;3;3	4;3;3	3	1	2	4	2	0	3	1	2	3	2	0	3	1	2	3	2	0	-0.968114	8.41327	0			0	-1.19024	8.41327	0			0	-1.08751	8.69917	0	-1.40917	8.69917	0
Pre-mRNA-splicing factor ATP-dependent RNA helicase DHX15	DHX15	O43143	47	47	46	39	34	36	38	34	33	39	34	36	38	34	33	38	33	35	37	33	32	0.0753683	10.7513	0	-0.0456988	10.7473	0	-0.247366	10.7493	0	0.178386	10.7675	0	0.0371306	10.7597	0	-0.21832	10.7636	0
TELO2-interacting protein 1 homolog	TTI1	O43156	5	5	5	0	4	4	1	5	1	0	4	4	1	5	1	0	4	4	1	5	1	0.285408	8.55793	0			0	0.0726516	8.55793	0	1.02011	8.58044	0	0.67954	8.62789	0	0.52909	8.60481	0
Ribosomal RNA-processing protein 8	RRP8	O43159;E9PPY3;E9PPP6;E9PS87	29;21;6;1	29;21;6;1	29;21;6;1	20	17	23	17	15	18	20	17	23	17	15	18	20	17	23	17	15	18	-0.0817947	10.0955	0	-0.0921405	10.0593	0	-0.358896	10.0778	0	-0.293403	10.0657	0	-0.331473	10.0259	0	-0.646537	10.0463	0
E3 ubiquitin-protein ligase Praja-2	PJA2	O43164-2;O43164	11;11	11;11	10;10	3	9	7	8	9	7	3	9	7	8	9	7	3	8	6	7	8	6	-0.105667	9.1308	0	-0.000131377	9.18678	0	-0.321341	9.15969	0	0.718643	9.26791	0	0.630413	9.29197	0	0.3472	9.28011	0
Signal-induced proliferation-associated 1-like protein 1	SIPA1L1	O43166-3;O43166-2;O43166;F5GYF8;H0YJY2;G3V4Z3	71;71;70;50;3;2	71;71;70;50;3;2	69;69;68;48;3;2	56	19	20	61	17	16	56	19	20	61	17	16	54	17	18	59	15	15	-2.10684	10.3041	1	-2.5898	10.4399	1	-2.61023	10.3772	1	-1.83527	10.3207	1	-2.2598	10.4555	1	-2.33376	10.3933	1
U4/U6 small nuclear ribonucleoprotein Prp4	PRPF4	O43172-2;O43172	26;26	26;26	26;26	16	18	18	22	18	13	16	18	18	22	18	13	16	18	18	22	18	13	-0.0896172	10.0985	0	0.227124	10.0705	0	-0.208561	10.0847	0	-0.0818993	10.0996	0	0.255659	10.0751	0	-0.24811	10.0875	0
Cytoplasmic dynein 1 light intermediate chain 2	DYNC1LI2	O43237-2;O43237;J3KRI4;J3KRZ2;H3BUM4	4;4;3;2;1	4;4;3;2;1	4;4;3;2;1	0	3	1	2	2	2	0	3	1	2	2	2	0	3	1	2	2	2			0	-0.757267		0	0		0			0	0.0471255		0	0		0
26S proteasome non-ATPase regulatory subunit 3	PSMD3	O43242;O43242-2;H0YGV8	24;17;2	24;17;2	24;17;2	14	12	14	14	14	13	14	12	14	14	14	13	14	12	14	14	14	13	0.663544	9.79971	0	0.986902	9.83649	0	0.56023	9.81849	0	0.449735	9.7614	0	1.06371	9.85199	0	0.411649	9.80905	0
RNA binding protein fox-1 homolog 2;RNA binding protein fox-1 homolog;RNA binding protein fox-1 homolog 1	RBFOX2;RBFOX1	O43251-6;O43251-8;B0QYV1;A0A0G2JRA5;O43251-5;O43251-10;O43251-2;O43251;A0A0G2JRD1;S4R3K7;S4R469;F8VR27;F8VZY7;B0QYY4;A0A087X2B1;J3KNW3;B7Z1U7;F8VZG9;A0A286YEU2;O43251-3;O43251-9;Q9NWB1-3;O43251-4;Q9NWB1-4;Q9NWB1-5;Q9NWB1;O43251-7;Q9NWB1-2;I3L1D4;F8VRS4;A0A0G2JSB3;B0QYY7;J3QRF4;A6NFN3;A6NFN3-2;B0QYY6;J3QQZ2	8;8;6;6;6;6;6;6;5;5;5;5;5;5;5;5;5;5;5;5;5;5;5;5;5;5;5;5;4;4;2;2;2;2;2;1;1	8;8;6;6;6;6;6;6;5;5;5;5;5;5;5;5;5;5;5;5;5;5;5;5;5;5;5;5;4;4;2;2;2;2;2;1;1	8;8;6;6;6;6;6;6;5;5;5;5;5;5;5;5;5;5;5;5;5;5;5;5;5;5;5;5;4;4;2;2;2;2;2;1;1	5	5	7	8	2	3	5	5	7	8	2	3	5	5	7	8	2	3	0.42517	9.45491	0	0.303132	9.39414	0	0.106417	9.42558	0	-0.368838	9.33424	0	0.0930363	9.36035	0	-0.481536	9.34749	0
Centromere/kinetochore protein zw10 homolog	ZW10	O43264;O43264-2;F5H3C1	6;5;1	6;5;1	6;5;1	2	2	3	4	3	4	2	2	3	4	3	4	2	2	3	4	3	4	-0.752383	8.49877	0	0.771405	8.62987	0	-0.277079	8.56925	0	-0.432865	8.53713	0	0.419198	8.56608	0	-0.363691	8.55185	0
U4/U6.U5 tri-snRNP-associated protein 1	SART1	O43290;E9PQI8	33;6	33;6	33;6	18	22	18	18	19	19	18	22	18	18	19	19	18	22	18	18	19	19	0.209705	9.87615	0	0.197376	9.98223	0	-0.0622416	9.93242	0	0.688682	9.95936	0	0.122032	9.97026	0	0.090106	9.96484	0
Death-associated protein kinase 3	DAPK3	O43293;O43293-2;M0R0D0;H0YKW8;H0YMK1;M0QYY8;M0QYW5;Q9UIK4;Q9UIK4-2	13;5;2;1;1;1;1;1;1	13;5;2;1;1;1;1;1;1	13;5;2;1;1;1;1;1;1	9	1	1	10	2	0	9	1	1	10	2	0	9	1	1	10	2	0							0					0	-3.60447	9.70201	2	-3.86159	9.70201	0
Heat shock 70 kDa protein 12A	HSPA12A	O43301;A0A1B0GTF3	2;1	2;1	2;1	0	1	1	1	2	0	0	1	1	1	2	0	0	1	1	1	2	0							0					0	-1.51271		0	0		0
Centriolar coiled-coil protein of 110 kDa	CCP110	O43303-2;O43303	8;8	8;8	8;8	1	4	1	5	4	1	1	4	1	5	4	1	1	4	1	5	4	1							0			1.66275	8.77637	0	1.97289	8.76651	0	1.49111	8.77147	1
Eukaryotic translation elongation factor 1 epsilon-1	EEF1E1;EEF1E1-BLOC1S5	O43324;D6RBD7;C9J1V9;O43324-2;H0YAL7;D6RCQ0	7;5;5;5;4;2	7;5;5;5;4;2	7;5;5;5;4;2	4	3	5	5	4	4	4	3	5	5	4	4	4	3	5	5	4	4	1.08848	9.10891	0	0.53133	9.24662	0	0.545326	9.1832	0	1.15228	9.12207	0	0.135849	9.18025	0	0.359614	9.15213	0
RNA-binding protein Musashi homolog 1	MSI1	O43347;H0YHB7;B4DM51;Q96DH6-3	5;3;1;1	5;3;1;1	4;2;0;0	1	1	1	0	4	2	1	1	1	0	4	2	1	1	1	0	3	2							0					0	2.14088	8.98624	1	1.70114	8.98624	0
Heterogeneous nuclear ribonucleoprotein R	HNRNPR	O43390;O43390-2;O43390-4;O43390-3;B4DT28;A0A286YEZ8	25;25;21;20;16;1	16;16;13;13;10;1	16;16;13;13;10;1	22	17	22	17	16	19	15	10	14	10	9	12	15	10	14	10	9	12	0.388516	10.0296	0	0.32607	10.0284	0	0.0960326	10.029	0	0.390203	10.0299	0	0.340285	10.0308	0	0.0333728	10.0303	0
U4/U6 small nuclear ribonucleoprotein Prp3	PRPF3	O43395;O43395-3	25;11	25;11	25;11	10	16	9	14	16	16	10	16	9	14	16	16	10	16	9	14	16	16	-0.308509	9.73248	0	0.212794	9.87787	0	-0.320069	9.81123	0	0.142446	9.79841	0	0.101133	9.86015	0	-0.208038	9.83038	0
Acidic fibroblast growth factor intracellular-binding protein	FIBP	O43427-2;O43427;E9PSD3;H0YCE7;E9PJW6	7;7;5;4;2	7;7;5;4;2	7;7;5;4;2	1	2	3	0	4	1	1	2	3	0	4	1	1	2	3	0	4	1							0					0	1.73715	8.98265	0	1.27511	8.98265	0
Peptidyl-prolyl cis-trans isomerase H;Peptidyl-prolyl cis-trans isomerase	PPIH	O43447;C9JQD4;H0YEL5;O43447-2;A6NM32	8;7;6;6;1	8;7;6;6;1	8;7;6;6;1	4	6	5	3	7	5	4	6	5	3	7	5	4	6	5	3	7	5	0.485265	9.19362	0	1.21256	9.35467	0	0.583026	9.28157	0	0.889749	9.26871	0	1.54249	9.42637	0	0.845498	9.35466	0
Krueppel-like factor 4	KLF4	O43474-4;O43474-1;O43474;A0A087X0S4;Q5T3J6	9;9;9;4;2	9;9;9;4;2	7;7;7;2;2	0	7	7	0	6	6	0	7	7	0	6	6	0	6	5	0	5	6	4.47264	9.58496	2	4.67723	9.91308	2	4.30121	9.7793	2	4.54567	9.77815	2	4.61647	9.70473	2	4.19935	9.74299	2
Band 4.1-like protein 2	EPB41L2	O43491;O43491-3;E9PII3;O43491-2;A0A2R8Y5B3;Q6R5J7;E9PQD2;E9PIG0;E9PMV8;E9PRG1;E9PQN0;E9PJP4;E9PPC9	86;64;61;61;50;28;23;20;20;19;15;13;9	86;64;61;61;50;28;23;20;20;19;15;13;9	1;0;0;0;0;1;0;0;1;0;0;0;0	69	70	70	79	68	63	69	70	70	79	68	63	1	1	1	1	1	1	0.540577	11.3995	0	0.134988	11.3954	0	0.0838227	11.3975	0	0.758568	11.4395	0	0.486835	11.4541	0	0.298077	11.4469	0
Ragulator complex protein LAMTOR5	LAMTOR5	O43504;R4GMU8;E9PLX3;A0A0C4DGV4	6;4;4;4	6;4;4;4	6;4;4;4	4	5	3	3	5	4	4	5	3	3	5	4	4	5	3	3	5	4	0.633868	9.3383	0	0.443343	9.45972	0	0.277605	9.40324	0	0.919639	9.39261	0	-0.0131711	9.38591	0	0.140751	9.38927	0
Exportin-T	XPOT	O43592;F8WDU6;F5GYW6;F5GZM3	12;5;3;1	12;5;3;1	12;5;3;1	4	5	10	1	8	9	4	5	10	1	8	9	4	5	10	1	8	9	1.14005	9.11526	0	1.75785	9.05331	1	1.1579	9.08539	0	1.15299	9.11794	0	2.26769	9.08502	2	1.39322	9.10179	0
Charged multivesicular body protein 2a	CHMP2A	O43633;M0R1L7;M0R1T5;M0QXX8	13;10;8;5	13;10;8;5	13;10;8;5	5	7	9	9	3	6	5	7	9	9	3	6	5	7	9	9	3	6	-0.400138	9.34	0	-0.0506606	9.37048	0	-0.499549	9.3555	0	-0.532485	9.32327	0	-0.0430468	9.3716	0	-0.639804	9.34811	0
Pleiotropic regulator 1	PLRG1	O43660;O43660-2;D6RA26;H0YA24;B7Z982;H0YAA2	29;28;11;8;5;4	29;28;11;8;5;4	29;28;11;8;5;4	18	11	16	17	14	11	18	11	16	17	14	11	18	11	16	17	14	11	0.425493	10.0081	0	0.607568	10.0307	0	0.243919	10.0196	0	0.533946	10.0271	0	0.50017	10.0115	0	0.185329	10.0194	0
Protein regulator of cytokinesis 1	PRC1	O43663-3;O43663-2;O43663-4;O43663;H0YLA0;H0YM42;H0YL53	3;3;3;3;1;1;1	3;3;3;3;1;1;1	3;3;3;3;1;1;1	0	3	1	0	2	0	0	3	1	0	2	0	0	3	1	0	2	0							0			-0.266162	8.43559	0	0.188387		0	-0.608315	8.43559	0
Mitotic checkpoint protein BUB3	BUB3	O43684-2;O43684;J3QT28;J3QSX4	7;7;6;3	7;7;6;3	7;7;6;3	1	5	6	1	3	2	1	5	6	1	3	2	1	5	6	1	3	2	2.60607	8.93116	2			0	2.36807	8.93116	0	2.51652	9.00304	1			0	2.2552	9.00304	0
Alpha-actinin-4	ACTN4	O43707;O43707-2;F5GXS2;O43707-3;K7EP19;D6RH00	102;76;53;53;8;1	102;76;53;53;8;1	23;15;12;12;3;0	87	48	56	100	49	55	87	48	56	100	49	55	19	10	12	22	11	12	-1.6363	11.7155	1	-1.61835	11.7173	1	-1.91742	11.7164	1	-2.1045	11.6852	1	-2.05617	11.6884	1	-2.4472	11.6868	1
Probable 18S rRNA (guanine-N(7))-methyltransferase	WBSCR22	O43709;O43709-3;H7C0G4;H7C170	5;4;2;2	5;4;2;2	5;4;2;2	5	2	4	4	2	1	5	2	4	4	2	1	5	2	4	4	2	1	0.713007	8.8342	0	1.01105	8.72878	0	0.593962	8.78469	0	-0.0647947	8.70412	0			0	-0.394794	8.70412	0
HIV Tat-specific factor 1	HTATSF1	O43719;Q5H919;Q5H918	3;1;1	3;1;1	3;1;1	1	2	1	3	2	2	1	2	1	3	2	2	1	2	1	3	2	2							0			-0.536666		0	0.0322819	8.28712	0	-0.299088	8.28712	0
AP-1 complex subunit gamma-1	AP1G1	O43747;O43747-2;H3BR36;H3BUN9;H3BNR4;H3BN71;B4DGE1;H3BN75;H3BS13;H3BV30;H3BRM7;B3KNW1	9;9;3;3;3;2;2;1;1;1;1;1	9;9;3;3;3;2;2;1;1;1;1;1	9;9;3;3;3;2;2;1;1;1;1;1	3	4	5	2	4	4	3	4	5	2	4	4	3	4	5	2	4	4	0.603363	8.74207	0	1.07597	8.73196	0	0.569894	8.73705	0	0.529086	8.72873	0	1.69058	8.71542	0	0.720366	8.72212	0
Asparagine--tRNA ligase, cytoplasmic	NARS	O43776;K7EMQ6;K7EPK2;K7EIU7;K7EQ35;O43776-2;K7EJ19	7;3;3;2;2;2;1	7;3;3;2;2;2;1	7;3;3;2;2;2;1	2	3	2	3	4	3	2	3	2	3	4	3	2	3	2	3	4	3			0	0.174128	8.81569	0	-0.136983	8.81569	0	1.18222	8.68519	0	0.0671739	8.79892	0	0.344741	8.74577	0
Speckle-type POZ protein	SPOP	O43791;D6RDG8;D6RDV6	3;1;1	3;1;1	3;1;1	1	2	2	1	2	2	1	2	2	1	2	2	1	2	2	1	2	2	0.956676		0			0	0		0			0	1.80154		0	0		0
Cleavage and polyadenylation specificity factor subunit 5	NUDT21	O43809;H3BND3;H3BV41	7;3;1	7;3;1	7;3;1	1	5	6	4	4	3	1	5	6	4	4	3	1	5	6	4	4	3	1.70318	8.97311	0	1.1985	8.93783	0	1.20129	8.95583	1	2.41227	8.99739	1	1.66766	9.04084	0	1.6786	9.01966	2
Striatin	STRN	O43815;O43815-2	10;9	10;9	10;9	4	4	5	3	5	6	4	4	5	3	5	6	4	4	5	3	5	6	0.486474	8.85318	0	0.949407	8.81724	0	0.449679	8.83558	0	0.563595	8.86688	0	1.77191	8.90619	0	0.783482	8.88698	0
U3 small nucleolar RNA-interacting protein 2	RRP9	O43818	19	19	19	12	9	13	10	9	11	12	9	13	10	9	11	12	9	13	10	9	11	0.90124	10.1097	0	0.341123	9.98177	0	0.368093	10.0504	0	-0.288272	9.91193	0	-0.699975	9.8347	0	-0.821098	9.87503	0
Protein SCO2 homolog, mitochondrial	SCO2	O43819	8	8	8	5	6	5	7	6	5	5	6	5	7	6	5	5	6	5	7	6	5	0.41047	8.75806	0	0.0779932	8.82569	0	-0.0104148	8.79319	0	1.03314	8.87466	0	0.862182	8.96267	0	0.623527	8.92089	0
A-kinase anchor protein 8	AKAP8	O43823;M0QYL4	17;5	17;5	17;5	5	12	11	5	10	13	5	12	11	5	10	13	5	12	11	5	10	13	1.57209	9.39801	0	1.16465	9.48957	0	1.12783	9.4462	0	1.79438	9.44903	0	1.47255	9.55571	0	1.28887	9.50564	0
Putative adenosylhomocysteinase 2	AHCYL1	O43865-2;O43865	4;4	4;4	1;1	2	3	0	0	3	1	2	3	0	0	3	1	1	0	0	0	0	0							0			0.699846	8.54827	0	0.145547	8.66838	0	0.108092	8.61247	0
Double-strand-break repair protein rad21 homolog	RAD21	O60216;E5RFZ5;E5RI01;E5RG18;Q9H4I0;A0A140T8W2;E5RJW1;E5RJK5;E5RFV8;E5RIN7;Q9H4I0-2	13;7;5;4;2;1;1;1;1;1;1	13;7;5;4;2;1;1;1;1;1;1	13;7;5;4;2;1;1;1;1;1;1	6	8	10	7	7	8	6	8	10	7	7	8	6	8	10	7	7	8	0.774992	9.47985	0	0.651359	9.47845	0	0.44415	9.47915	0	0.851089	9.49445	0	0.501064	9.45137	0	0.352887	9.47344	0
Mitochondrial import inner membrane translocase subunit Tim8 A	TIMM8A	O60220;A0A2R8YDA8	2;1	2;1	2;1	0	1	2	2	2	0	0	1	2	2	2	0	0	1	2	2	2	0	-1.34923		0			0	0		0			0	1.65861	8.30014	0	1.18124	8.30014	0
Putative pre-mRNA-splicing factor ATP-dependent RNA helicase DHX16	DHX16	O60231;A0A140T947;Q5SQH5;A0A140T8Y5;A2AB15;A0A140T9T4	14;11;6;6;4;3	13;10;6;6;4;3	13;10;6;6;4;3	8	5	4	5	4	9	7	4	3	4	3	8	7	4	3	4	3	8	-0.773986	8.512	0			0	-0.994534	8.512	0	-0.00999053	8.54876	0	-0.391035	8.48804	0	-0.522553	8.51946	0
Protein phosphatase 1 regulatory subunit 12B	PPP1R12B	O60237-6;O60237;O60237-5;O60237-2;E1CKY7;O60237-4;O60237-3;Q6GQY8;H7C4R6	33;31;13;12;7;7;6;4;4	32;30;13;12;6;6;6;4;4	32;30;13;12;6;6;6;4;4	20	11	17	30	15	16	19	10	16	29	14	15	19	10	16	29	14	15	-0.37678	9.80187	0	-0.231309	9.89814	0	-0.578034	9.85267	0	-0.939853	9.73607	0	-0.717561	9.83685	0	-1.16479	9.78938	0
Mediator of RNA polymerase II transcription subunit 14	MED14	O60244;H7C3E5;H7C017	9;3;1	9;3;1	9;3;1	1	6	2	0	4	4	1	6	2	0	4	4	1	6	2	0	4	4	1.41747		0			0	0		0	1.85753	8.75873	0	1.42861	8.76849	0	1.31141	8.76364	1
Protocadherin-7	PCDH7	O60245;O60245-2	19;18	19;18	8;7	13	9	4	18	11	5	13	9	4	18	11	5	7	6	2	8	6	4	-1.4735	9.75027	0	-1.4772	9.89301	0	-1.74444	9.82748	0	-0.296428	9.8754	0	-0.643665	9.97459	0	-0.791897	9.92782	0
SWI/SNF-related matrix-associated actin-dependent regulator of chromatin subfamily A member 5	SMARCA5	O60264	63	63	47	48	41	53	41	44	45	48	41	53	41	44	45	35	32	41	31	34	35	0.791135	10.5805	0	0.577503	10.5251	0	0.416213	10.5537	0	0.285522	10.4904	0	0.246232	10.4682	0	-0.0655651	10.4795	0
Nucleolar pre-ribosomal-associated protein 1	URB1	O60287	53	53	53	24	38	32	24	31	34	24	38	32	24	31	34	24	38	32	24	31	34	0.729302	10.1445	0	0.564998	10.204	0	0.381325	10.1753	0	0.725433	10.1438	0	0.34187	10.1652	0	0.21291	10.1546	0
Signal-induced proliferation-associated 1-like protein 3	SIPA1L3	O60292;M0R2Q7;M0QX89	67;5;3	66;5;3	66;5;3	56	24	17	53	25	22	55	23	16	52	24	21	55	23	16	52	24	21	-1.9484	10.2413	1	-1.40569	10.3237	0	-1.92642	10.2845	1	-1.42961	10.2783	1	-1.4784	10.3178	0	-1.78415	10.2985	1
Intron-binding protein aquarius	AQR	O60306;H0YH15;H0YLN9	26;8;1	25;8;1	25;8;1	15	13	11	18	12	8	15	12	11	18	12	8	15	12	11	18	12	8	-0.112262	9.44562	0	-0.881239	9.39004	0	-0.772815	9.41872	0	0.0581409	9.47103	0	0.096189	9.51745	0	-0.25572	9.49486	0
Germinal-center associated nuclear protein	MCM3AP	O60318;O60318-2	18;8	18;8	18;8	5	12	8	9	11	11	5	12	8	9	11	11	5	12	8	9	11	11	0.706294	9.2102	0	0.842597	9.37465	0	0.505843	9.30017	0	0.984663	9.26403	0	0.880782	9.38207	0	0.60033	9.32705	0
Lysine-specific histone demethylase 1A	KDM1A	O60341;O60341-2;R4GMQ1;R4GMP9	14;14;13;7	14;14;13;7	14;14;13;7	6	9	8	4	9	8	6	9	8	4	9	8	6	9	8	4	9	8	0.670407	9.24961	0	0.252978	9.26143	0	0.207842	9.25556	0	0.697781	9.25469	0	0.387243	9.28387	0	0.220143	9.26952	0
TBC1 domain family member 4	TBC1D4	O60343;O60343-2;O60343-3;O60343-4;O60343-5;Q5JU47	13;12;12;3;3;1	13;12;12;3;3;1	13;12;12;3;3;1	7	3	8	6	7	8	7	3	8	6	7	8	7	3	8	6	7	8	0.412302	9.06888	0	0.302013	9.12129	0	0.0987809	9.09588	0	-0.0302436	8.99787	0	0.08987	9.0872	0	-0.301951	9.04483	0
Sorting nexin-3	SNX3	O60493-2;O60493;O60493-4;O60493-3	4;4;3;2	4;4;3;2	4;4;3;2	0	2	0	1	3	3	0	2	0	1	3	3	0	2	0	1	3	3			0	0.753611	8.66867	0	0.412634	8.66867	0			0	1.55116	8.77912	0	1.0967	8.77912	0
Heterogeneous nuclear ribonucleoprotein Q	SYNCRIP	O60506;O60506-2;F6UXX1	29;27;11	29;27;11	2;2;0	13	18	18	17	15	16	13	18	18	17	15	16	0	2	2	1	2	2	0.530891	10.254	0	0.483287	10.2115	0	0.243962	10.2333	0	0.267427	10.2089	0	0.316323	10.1829	0	-0.0422538	10.1961	0
Pre-mRNA-processing factor 17	CDC40	O60508;Q5SRN1	13;12	13;12	13;12	5	11	7	5	5	6	5	11	7	5	5	6	5	11	7	5	5	6	0.949321	8.94766	0	0.195559	9.04696	0	0.323119	9.00015	0	1.11456	8.98107	0	0.145511	9.03899	0	0.338032	9.01099	0
Nuclear export mediator factor NEMF	NEMF	O60524-4;O60524;O60524-3;G3V5V3;O60524-5;O60524-2;G3V4D9;G3V547	44;44;43;41;41;13;12;7	44;44;43;41;41;13;12;7	44;44;43;41;41;13;12;7	33	27	29	31	26	32	33	27	29	31	26	32	33	27	29	31	26	32	0.38481	10.4167	0	0.293506	10.425	0	0.0803517	10.4209	0	0.288672	10.4006	0	0.0354061	10.3839	0	-0.161369	10.3923	0
Eukaryotic translation initiation factor 4E type 2	EIF4E2	O60573;C9JEL3;B9A044;B8ZZ50;O60573-2;B8ZZL3;B4E1E4;B9A023	7;6;6;6;6;4;3;3	7;6;6;6;6;4;3;3	7;6;6;6;6;4;3;3	4	3	1	3	3	3	4	3	1	3	3	3	4	3	1	3	3	3			0	-0.33995	8.39259	0	-0.635304	8.39259	0	1.71951	8.55748	0			0	1.50483	8.55748	0
High affinity cAMP-specific and IBMX-insensitive 3,5-cyclic phosphodiesterase 8A	PDE8A	O60658;O60658-2;O60658-6;H0YKR1;E9PIJ0;O60658-4;O60658-3;O60658-5;H0YNP3;A0A2R8Y4E6;O95263-2;O95263-3;O95263-6;O95263-4;O95263	21;17;16;8;8;8;8;8;5;1;1;1;1;1;1	21;17;16;8;8;8;8;8;5;1;1;1;1;1;1	21;17;16;8;8;8;8;8;5;1;1;1;1;1;1	12	12	12	14	14	14	12	12	12	14	14	14	12	12	12	14	14	14	-0.030515	9.86891	0	0.0165295	9.88342	0	-0.275568	9.87623	0	0.126213	9.8929	0	0.264647	9.92259	0	-0.141664	9.90799	0
Importin subunit alpha-7	KPNA6	O60684;Q5TFJ7;S4R3E5	19;12;7	19;12;7	11;7;6	9	9	7	14	12	8	9	9	7	14	12	8	5	5	4	9	6	5	0.215275	9.51093	0	0.17557	9.63558	0	-0.0681967	9.57772	0	0.697219	9.59482	0	0.457336	9.68262	0	0.255038	9.64094	0
Catenin delta-1	CTNND1	O60716-5;O60716-3;C9JZR2;O60716-2;O60716;O60716-8;O60716-7;O60716-6;O60716-4;O60716-13;O60716-11;O60716-21;O60716-19;O60716-10;O60716-9;O60716-18;O60716-17;O60716-16;O60716-15;O60716-24;O60716-23;O60716-14;O60716-12;O60716-22;O60716-20;O60716-29;O60716-27;O60716-26;O60716-25;O60716-32;O60716-31;O60716-30;O60716-28;E9PRE2;H0YC95;E9PKY0;E9PKL1	38;38;37;37;37;35;35;34;34;33;33;32;32;32;32;31;31;30;30;29;29;29;29;28;28;24;24;23;23;21;21;20;20;7;5;5;2	38;38;37;37;37;35;35;34;34;33;33;32;32;32;32;31;31;30;30;29;29;29;29;28;28;24;24;23;23;21;21;20;20;7;5;5;2	38;38;37;37;37;35;35;34;34;33;33;32;32;32;32;31;31;30;30;29;29;29;29;28;28;24;24;23;23;21;21;20;20;7;5;5;2	19	27	17	18	25	21	19	27	17	18	25	21	19	27	17	18	25	21	0.620576	9.92863	0	0.306025	10.0231	0	0.208813	9.97844	0	1.07986	10.0175	0	0.533911	10.0624	0	0.501008	10.0405	0
Sorting nexin-2	SNX2	O60749-2;O60749	4;3	4;3	3;2	1	4	1	0	2	2	1	4	1	0	2	2	1	3	1	0	2	2			0	2.87292		0	0		0	1.7252	8.78493	0	2.45942		0	1.5094	8.78493	0
General vesicular transport factor p115	USO1	O60763;O60763-2	6;6	6;6	6;6	3	5	4	3	3	4	3	5	4	3	3	4	3	5	4	3	3	4	0.673607	8.74782	0	0.598549	8.752	0	0.367441	8.74991	0	0.697694	8.75229	0	1.38724	8.65342	0	0.677556	8.70566	0
28S ribosomal protein S14, mitochondrial	MRPS14	O60783	2	2	2	2	2	2	2	2	2	2	2	2	2	2	2	2	2	2	2	2	2	0.581241	8.71061	0	0.154678	8.5407	0	0.11177	8.63391	0	0.361066	8.67211	0	0.450908	8.58995	0	0.074645	8.63297	0
Target of Myb protein 1	TOM1	O60784;O60784-3;B0QY01;Q6UW50;V9GYF4;B0QY02;H7BYN7;V9GZ68;F8WE29;F8WAW7;F8WBB0;F8WB30	30;25;13;9;7;7;6;5;4;2;2;1	30;25;13;9;7;7;6;5;4;2;2;1	1;1;0;0;0;0;0;0;0;0;0;0	23	24	20	28	22	23	23	24	20	28	22	23	1	1	1	1	1	1	-0.0334728	11.1464	0	-0.0834959	11.1961	0	-0.32666	11.172	0	0.193998	11.1816	0	-0.132814	11.189	0	-0.292469	11.1853	0
H/ACA ribonucleoprotein complex subunit 4	DKC1	O60832;O60832-2;C9IYT0;H7C0M1;H7C2Q9;H7C2Q2;H7BZF2	30;21;16;13;7;7;4	30;21;16;13;7;7;4	30;21;16;13;7;7;4	22	21	23	21	21	22	22	21	23	21	21	22	22	21	23	21	21	22	0.723342	10.5576	0	0.362019	10.5384	0	0.284142	10.5481	0	0.260578	10.4762	0	0.0777413	10.4924	0	-0.157583	10.4843	0
DnaJ homolog subfamily A member 2	DNAJA2	O60884;I3L320;A0A087WT48	22;3;3	22;3;3	22;3;3	11	12	14	10	11	11	11	12	14	10	11	11	11	12	14	10	11	11	0.825561	10.0788	0	0.921928	10.125	0	0.60387	10.1026	0	0.969766	10.1071	0	1.03291	10.1472	0	0.671513	10.1276	0
Nibrin	NBN	O60934;A0A0C4DG07;A0A087X1V5;E5RGU1;E5RGR7;E2QRP0;E5RGN7	21;19;4;4;3;1;1	21;19;4;4;3;1;1	21;19;4;4;3;1;1	4	18	12	4	17	13	4	18	12	4	17	13	4	18	12	4	17	13	1.5473	9.40096	0	2.07466	9.44853	0	1.55371	9.4254	0	2.42755	9.61219	1	2.9665	9.67678	1	2.39653	9.64569	1
mRNA-capping enzyme;Polynucleotide 5-triphosphatase;mRNA guanylyltransferase	RNGTT	O60942;O60942-2;O60942-4;O60942-3	18;16;15;12	18;16;15;12	18;16;15;12	7	6	9	8	7	6	7	6	9	8	7	6	7	6	9	8	7	6	0.854911	9.19123	0	-0.113006	9.16106	0	0.122651	9.17641	0	0.908985	9.20178	0	0.292232	9.22395	0	0.282795	9.21301	0
WD repeat-containing protein 1	WDR1	O75083;O75083-3;D6RD66	34;21;19	34;21;19	34;21;19	29	16	18	30	18	15	29	16	18	30	18	15	29	16	18	30	18	15	-1.32615	10.787	0	-0.928746	10.7787	0	-1.42854	10.7828	0	-0.337519	10.8944	0	-0.150644	10.8743	0	-0.579555	10.8844	0
Protein cordon-bleu	COBL	O75128-2;O75128;O75128-7;O75128-3;H7C1N2;J3KR05;O75128-6;A0A0J9YWK3;H7C2C4;O75128-5;O75128-4;C9J9X1	50;49;49;48;45;43;33;16;16;16;16;4	50;49;49;48;45;43;33;16;16;16;16;4	50;49;49;48;45;43;33;16;16;16;16;4	43	5	1	40	5	2	43	5	1	40	5	2	43	5	1	40	5	2							0			-5.5022	10.1915	2	-5.39119	10.1142	2	-5.70785	10.1546	2
Copine-3	CPNE3	O75131;A0A087WYQ3;E5RHZ0;A0A087WXR6;H0YB26;A0A087WUS8;E5RFT7;A0A0G2JMP5	43;27;17;16;16;14;7;1	42;27;17;16;16;14;7;1	42;27;17;16;16;14;7;1	32	18	19	39	18	20	31	17	18	38	17	19	31	17	18	38	17	19	-3.12588	11.2048	2	-2.73985	11.141	1	-3.16892	11.1741	2	-3.25106	11.2011	2	-3.29921	11.1224	2	-3.62318	11.1635	2
Autophagy-related protein 13	ATG13	O75143-3;O75143-2;O75143;O75143-5;O75143-4;H0YEM7;J3QLH7;J3QR16;A0A1B0GXJ3;J3KST9;J3QR83;J3QRL1;J3KRU6;E9PPR2;J9JIF6	4;4;4;4;3;2;1;1;1;1;1;1;1;1;1	4;4;4;4;3;2;1;1;1;1;1;1;1;1;1	4;4;4;4;3;2;1;1;1;1;1;1;1;1;1	1	3	1	1	3	1	1	3	1	1	3	1	1	3	1	1	3	1							0			9.0921	11.0694	2	9.28282	11.0131	2	8.51313	11.0421	2
Huntingtin-interacting protein 1-related protein	HIP1R	O75146;O75146-2;H0YH66	16;9;1	16;9;1	15;9;1	2	7	3	1	14	2	2	7	3	1	14	2	2	7	3	1	13	2	0.43625	9.01125	0	1.22967		0	0.239292	9.01125	0	1.32163	9.18362	0	3.6324	9.3894	2	2.17298	9.29859	1
Lysine-specific demethylase PHF2	PHF2	O75151;A0A087WW48;E7ET14	6;2;1	5;1;1	5;1;1	2	4	3	2	1	1	2	3	3	1	1	1	2	3	3	1	1	1							0			0.611281	9.24735	0			0	0.313164	9.24735	0
Zinc finger CCCH domain-containing protein 11A	ZC3H11A	O75152;E9PQ61;E9PBY7;A0A1B0GTU1;A0A1B0GUI2;A0A1W2PPR9	12;11;9;3;3;2	12;11;9;3;3;2	12;11;9;3;3;2	1	7	7	5	7	6	1	7	7	5	7	6	1	7	7	5	7	6	0.791587	8.74173	0	0.223617	8.90417	0	0.252658	8.8305	0	1.86498	8.75733	0	-0.0685149	8.85902	0	0.622361	8.81115	0
Cullin-associated NEDD8-dissociated protein 2	CAND2	O75155;O75155-2;F8WBB8	10;9;2	9;8;1	9;8;1	1	6	6	5	6	6	1	5	5	4	5	5	1	5	5	4	5	5	0.893323	8.77989	0	1.29133	8.90371	0	0.82584	8.8462	0	0.979889	8.8102	0	1.45962	8.94027	0	0.853814	8.88009	0
DnaJ homolog subfamily C member 13	DNAJC13	O75165;H0Y8Q2;H0YA63	25;2;1	25;2;1	25;2;1	2	18	4	1	15	6	2	18	4	1	15	6	2	18	4	1	15	6	0.786688	8.25505	0	1.4512	8.6697	0	0.837718	8.51009	0	5.39762	9.4547	2	3.95301	9.35494	2	4.35866	9.40768	2
Serine/threonine-protein phosphatase 6 regulatory subunit 2	PPP6R2	O75170-6;O75170-2;O75170-4;O75170-3;O75170-5;O75170;T1ECW5;A0A0A0MSJ8	3;3;3;3;3;3;2;1	3;3;3;3;3;3;2;1	3;3;3;3;3;3;2;1	0	0	0	1	2	0	0	0	0	1	2	0	0	0	0	1	2	0							0					0	-1.62482		0	0		0
DnaJ homolog subfamily B member 6	DNAJB6	O75190;A0A0J9YX62;O75190-3;E9PH18;C9J2C4;O75190-2;C9JB42;C9JDR7;C9JDX6;F8WCZ4;C9J2P2;C9JN01;O75190-4;Q8WWF6;Q7Z6W7;Q8NHS0	10;9;9;8;7;7;6;6;6;6;6;4;4;3;2;1	10;9;9;8;7;7;6;6;6;6;6;4;4;3;2;1	9;8;8;8;6;6;6;6;6;6;6;4;3;3;2;0	6	9	7	7	7	6	6	9	7	7	7	6	6	8	7	7	6	5	0.570087	9.44864	0	0.378214	9.24745	0	0.213437	9.35959	0	0.88215	9.50718	0	1.0839	9.37989	0	0.646777	9.44818	0
NADH dehydrogenase [ubiquinone] iron-sulfur protein 2, mitochondrial	NDUFS2	O75306-2;O75306	16;16	16;16	16;16	10	5	4	11	9	4	10	5	4	11	9	4	10	5	4	11	9	4	-1.70212	9.5936	1	-3.00571	9.65283	1	-2.62422	9.62422	1	-0.938351	9.65957	0	-1.72494	9.71665	1	-1.64268	9.68905	0
RNA/RNP complex-1-interacting phosphatase	DUSP11	O75319;O75319-2;H7C0E6	11;4;3	11;4;3	11;4;3	3	6	9	3	4	5	3	6	9	3	4	5	3	6	9	3	4	5	1.36873	9.48691	0	2.55711	9.11332	1	1.72538	9.33911	1	1.30778	9.47377	0	2.84702	9.14822	2	1.79505	9.34081	1
Programmed cell death protein 6	PDCD6	O75340;A0A024QZ42;A0A087WZ38;H0Y9X3;E7EPW6;O75340-3;D6RA21;Q86W51	15;10;6;5;3;3;2;2	15;10;6;5;3;3;2;2	1;1;0;0;0;0;0;0	14	8	11	15	7	10	14	8	11	15	7	10	1	1	1	1	1	1	-2.3322	10.7889	1	-2.26309	10.7474	1	-2.5809	10.7686	1	-2.69644	10.7725	1	-3.16498	10.7112	1	-3.28863	10.7429	2
V-type proton ATPase subunit G 1	ATP6V1G1	O75348;F2Z307;O95670-2;O95670	8;2;2;2	8;2;2;2	8;2;2;2	6	6	6	5	4	8	6	6	6	5	4	8	6	6	6	5	4	8	1.04271	9.08459	0	1.97568	9.26205	1	1.22627	9.18232	0	0.704342	9.01871	0	1.45659	9.14233	0	0.708528	9.08491	0
Core histone macro-H2A.1;Histone H2A	H2AFY	O75367-2;O75367-3;O75367;B4DJC3;D6RCF2	18;18;18;11;6	18;18;18;11;6	16;16;16;10;4	15	12	13	16	11	11	15	12	13	16	11	11	13	10	11	14	9	9	0.150745	10.6784	0	0.295616	10.6694	0	-0.0459873	10.6739	0	-0.0842584	10.6426	0	-0.0744677	10.6116	0	-0.412244	10.6274	0
Filamin-B	FLNB	O75369-8	159	159	2	145	94	109	115	93	99	145	94	109	115	93	99	1	1	1	2	2	1	-0.722247	11.4789	0	-0.337833	11.4568	0	-0.795079	11.468	0	-0.768276	11.4737	0	-0.521397	11.4333	0	-0.97105	11.454	0
Peroxisomal membrane protein PEX14	PEX14	O75381-2;O75381;K7EK59	13;13;3	13;13;3	13;13;3	10	9	9	7	8	8	10	9	9	7	8	8	10	9	9	7	8	8	0.0115208	9.64176	0	-0.326355	9.86095	0	-0.419396	9.76504	0	0.906904	9.79763	0	0.0706444	9.91807	0	0.176778	9.86201	0
Vesicle-trafficking protein SEC22b	SEC22B	O75396;A0A087X1A9	10;3	10;3	10;3	7	4	4	8	5	5	7	4	4	8	5	5	7	4	4	8	5	5	-0.66386	9.18714	0	-0.573769	9.273	0	-0.88172	9.23219	0	-0.746895	9.17764	0	-0.641526	9.26492	0	-1.01722	9.22347	0
Pre-mRNA-processing factor 40 homolog A	PRPF40A	O75400-2;O75400;O75400-3;F5H578;H0YG38;H7C2N3	11;11;10;3;2;1	11;11;10;3;2;1	11;11;10;3;2;1	7	3	6	9	5	5	7	3	6	9	5	5	7	3	6	9	5	5	-1.28902	9.30371	0	-0.590617	9.24053	0	-1.22618	9.27327	0	-1.58508	9.27966	0	-0.840736	9.21203	0	-1.5665	9.24716	0
Leucine-rich repeat and calponin homology domain-containing protein 4	LRCH4	O75427;C9JYK0;A0A087X197;H7C5D9	10;3;2;2	10;3;2;2	10;3;2;2	4	5	3	5	2	5	4	5	3	5	2	5	4	5	3	5	2	5	0.284024	8.69773	0	-0.661206	8.77247	0	-0.44849	8.73671	0	0.318909	8.70353	0	-0.758695	8.76133	0	-0.532955	8.73339	0
Metaxin-2	MTX2	O75431;C9JAZ1;O75431-2;C9JNK6;F8WE26	7;6;6;5;1	7;6;6;5;1	7;6;6;5;1	7	3	3	5	3	2	7	3	3	5	3	2	7	3	3	5	3	2	-1.13406	9.17837	0			0	-1.3715	9.17837	0	-0.472999	9.25096	0	-0.564086	9.12088	0	-0.849188	9.19078	0
Erlin-1	ERLIN1	O75477	37	28	12	21	28	31	32	21	27	14	21	23	23	14	18	6	9	9	11	6	7	1.23641	10.6893	0	1.63873	10.7472	0	1.15197	10.7192	0	0.772872	10.5962	0	1.06034	10.6222	0	0.58221	10.6094	0
Transcription initiation protein SPT3 homolog	SUPT3H	O75486;O75486-4;B4E1H0	3;3;2	3;3;2	3;3;2	0	3	1	0	0	0	0	3	1	0	0	0	0	3	1	0	0	0							0			1.0047	8.56287	0			0	0.723629	8.56287	0
Glypican-4;Secreted glypican-4	GPC4	O75487;O75487-2	16;14	16;14	14;12	11	13	12	10	11	9	11	13	12	10	11	9	10	12	11	9	9	7	0.29778	9.89863	0	0.66294	9.88683	0	0.200387	9.89277	0	0.754382	9.97973	0	0.985051	9.94878	0	0.535491	9.96453	0
NADH dehydrogenase [ubiquinone] iron-sulfur protein 3, mitochondrial	NDUFS3	O75489;E9PS48;O75489-2;G3V194;E9PKL8	15;4;4;2;1	15;4;4;2;1	15;4;4;2;1	12	5	6	12	4	4	12	5	6	12	4	4	12	5	6	12	4	4	-1.15878	9.18661	0	-2.0441	9.36075	1	-1.85301	9.28235	1	-0.625761	9.24286	0	-1.4897	9.39875	0	-1.3795	9.32776	0
Serine/arginine-rich splicing factor 10	SRSF10	Q5JRI1;O75494-5;O75494-4;O75494-6;O75494-3;O75494-2;O75494;Q6IQ42;R4GMP8	9;9;9;9;9;9;9;4;1	9;9;9;9;9;9;9;4;1	6;6;6;6;6;6;6;4;1	6	4	8	8	4	5	6	4	8	8	4	5	3	3	5	5	2	3	0.346382	9.31961	0	-0.381475	9.39153	0	-0.264895	9.35706	0	1.01163	9.44278	0			0	0.734367	9.44278	0
TAF5-like RNA polymerase II p300/CBP-associated factor-associated factor 65 kDa subunit 5L	TAF5L	O75529;O75529-2;Q5TDI7	8;4;1	8;4;1	8;4;1	0	4	0	0	6	0	0	4	0	0	6	0	0	4	0	0	6	0							0			1.56982	8.80438	0	1.64206	8.87762	0	1.26817	8.84254	1
Polycomb protein EED	EED	O75530-3;O75530;O75530-2;E9PJK2;H0YEL4;E9PMU3	5;5;5;3;2;1	5;5;5;3;2;1	5;5;5;3;2;1	1	2	3	1	2	1	1	2	3	1	2	1	1	2	3	1	2	1							0					0	0.251108		0	0		0
Barrier-to-autointegration factor;Barrier-to-autointegration factor, N-terminally processed	BANF1	O75531	15	15	15	14	8	4	12	5	5	14	8	4	12	5	5	14	8	4	12	5	5	-2.12514	9.67613	1	-1.51258	9.83773	0	-2.12003	9.7644	1	-0.0351922	9.88226	0	-1.23356	9.86113	0	-0.963415	9.87183	0
Splicing factor 3B subunit 1	SF3B1	O75533;H7C341;B4DGZ4;O75533-2;F8WC19	56;7;3;3;1	56;7;3;3;1	56;7;3;3;1	36	34	35	39	39	34	36	34	35	39	39	34	36	34	35	39	39	34	0.04275	10.2194	0	0.438996	10.295	0	-0.0356383	10.2588	0	0.607966	10.3139	0	0.637034	10.3303	0	0.290687	10.3222	0
Cold shock domain-containing protein E1	CSDE1	O75534-2;O75534;O75534-3;O75534-4;E9PLT0;E9PKN4;E9PLD4;E9PNG3	8;8;8;8;6;1;1;1	8;8;8;8;6;1;1;1	8;8;8;8;6;1;1;1	4	1	3	1	5	4	4	1	3	1	5	4	4	1	3	1	5	4	0.225714	8.76602	0	0.215137	8.65758	0	-0.0443101	8.71518	0			0	1.69091	8.72712	0	1.22461	8.72712	0
Syntaxin-11	STX11	O75558	3	3	3	0	2	2	0	2	0	0	2	2	0	2	0	0	2	2	0	2	0	-0.318385		0			0	0		0	-0.176791		0			0	0		0
Interferon-inducible double-stranded RNA-dependent protein kinase activator A	PRKRA	O75569;O75569-3;O75569-2;G5E9Q4;F8WEG8;C9JMM3	14;12;12;7;5;5	14;12;12;7;5;5	14;12;12;7;5;5	12	3	8	14	6	6	12	3	8	14	6	6	12	3	8	14	6	6	-0.589882	9.88655	0	-0.372059	9.85549	0	-0.750432	9.8713	0	-1.32244	9.81137	0	-0.625954	9.82382	0	-1.28962	9.81764	0
E3 ubiquitin-protein ligase MYCBP2	MYCBP2	O75592-2;O75592;H7C3U4;A0A0C4DGY7;A0A087WY34	88;88;19;4;2	88;88;19;4;2	88;88;19;4;2	42	51	54	36	58	42	42	51	54	36	58	42	42	51	54	36	58	42	0.0616867	10.1026	0	-0.150275	10.1882	0	-0.30737	10.1475	0	0.0895676	10.1069	0	-0.315851	10.1653	0	-0.439256	10.1371	0
Nucleoplasmin-3	NPM3	O75607	4	4	4	3	1	3	4	2	2	3	1	3	4	2	2	3	1	3	4	2	2	0.280487	9.60893	0	0.711165	9.78087	0	0.218842	9.70336	0			0	-0.640591	9.57497	0	-0.933964	9.57497	0
GTPase Era, mitochondrial	ERAL1	O75616;K7EQJ8;J3QSB2;J3QRV9;O75616-2;J3QT61	5;2;2;2;2;1	5;2;2;2;2;1	5;2;2;2;2;1	0	3	3	0	4	1	0	3	3	0	4	1	0	3	3	0	4	1	1.85295	8.79311	1			0	1.70795	8.79311	0	2.32548	8.9743	1	2.62008	9.05914	2	2.14917	9.01879	2
U5 small nuclear ribonucleoprotein 200 kDa helicase	SNRNP200	O75643;O75643-2;B4E0P5	86;28;18	86;28;18	85;27;18	63	56	59	66	59	47	63	56	59	66	59	47	62	56	58	66	58	47	0.312632	10.697	0	-0.0369188	10.7436	0	-0.118679	10.7209	0	0.474646	10.7247	0	-0.0207645	10.746	0	-0.0922799	10.7355	0
Oral-facial-digital syndrome 1 protein	OFD1	O75665-3;O75665;A6NF31;A0A0A0MS89;O75665-2	17;17;16;6;3	17;17;16;6;3	17;17;16;6;3	6	8	6	3	8	7	6	8	6	3	8	7	6	8	6	3	8	7	-0.0290861	8.77105	0	2.057	8.86696	1	0.706666	8.82165	0	0.567843	8.86923	0	2.16435	8.8798	1	1.00237	8.87455	0
Surfeit locus protein 6	SURF6	O75683	31	31	31	20	20	20	27	20	21	20	20	20	27	20	21	20	20	20	27	20	21	0.370221	10.6484	0	0.686899	10.6115	0	0.255989	10.6303	0	0.35182	10.6453	0	0.467099	10.5718	0	0.0772562	10.6101	0
Small subunit processome component 20 homolog	UTP20	O75691	34	34	34	14	12	20	9	16	21	14	12	20	9	16	21	14	12	20	9	16	21	1.23987	9.58324	0	1.42567	9.54074	0	1.06704	9.56251	0	0.524365	9.44376	0	0.9458	9.44045	0	0.393171	9.44211	0
Nuclear pore complex protein Nup155	NUP155	O75694;E9PF10;O75694-2;D6RA13	33;32;32;1	33;32;32;1	33;32;32;1	22	15	20	25	22	19	22	15	20	25	22	19	22	15	20	25	22	19	0.896995	9.9109	0	0.333438	9.93163	0	0.363025	9.92139	0	0.882796	9.90813	0	0.331165	9.93124	0	0.287851	9.91984	0
Protein XRP2	RP2	O75695	16	16	16	9	10	7	10	11	9	9	10	7	10	11	9	9	10	7	10	11	9	-1.3934	9.93426	0	-0.725447	9.99371	0	-1.3657	9.965	0	-0.806411	9.99057	0	-0.441654	10.0279	0	-0.951383	10.0096	0
WD repeat and HMG-box DNA-binding protein 1	WDHD1	O75717;O75717-2;C9JYB3	19;16;3	19;16;3	19;16;3	7	9	8	7	7	14	7	9	8	7	7	14	7	9	8	7	7	14	0.541335	9.11573	0	0.905477	9.13694	0	0.451912	9.12647	0	0.61363	9.12876	0	0.882023	9.13235	0	0.408317	9.13056	0
Calcium-binding mitochondrial carrier protein Aralar1	SLC25A12	O75746;O75746-2;F8W9J0;H0YFB2;B4DGK6	10;9;1;1;1	6;5;1;1;1	6;5;1;1;1	1	8	7	2	4	6	1	4	4	1	2	5	1	4	4	1	2	5	1.28223	8.63356	0	0.428446	8.7006	0	0.606161	8.66837	0	-0.0831905	8.64189	0	0.151612		0	-0.408318	8.64189	0
Paralemmin-1	PALM	O75781-2;O75781;A0A087WWY4;A0A087WTK8	11;11;4;4	10;10;4;4	10;10;4;4	8	3	1	10	3	5	7	2	0	9	2	4	7	2	0	9	2	4			0	-1.82438	9.45016	1	-2.04987	9.45016	0	-1.70888	9.35262	0	-1.23083	9.49629	0	-1.82595	9.43037	0
Eukaryotic translation initiation factor 3 subunit G	EIF3G	O75821;K7ER90;K7EL20;K7ENA8;K7EP16;K7EL60;K7ENH0	17;14;14;13;7;2;1	17;14;14;13;7;2;1	17;14;14;13;7;2;1	7	10	8	9	11	11	7	10	8	9	11	11	7	10	8	9	11	11	-0.0792219	9.78936	0	-0.0944773	9.82269	0	-0.358499	9.80634	0	0.431264	9.87086	0	0.821098	9.97762	0	0.283645	9.92751	0
Eukaryotic translation initiation factor 3 subunit J	EIF3J	O75822-2;O75822;O75822-3;H0YLP3;H0YGJ7	8;8;6;3;1	8;8;6;3;1	8;8;6;3;1	4	6	4	4	5	5	4	6	4	4	5	5	4	6	4	4	5	5	-0.31063	9.00594	0	0.202447	8.9969	0	-0.326621	9.00145	0	-0.0449308	9.04348	0	0.751999	9.09313	0	0.00144689	9.06901	0
Cyclin-K	CCNK	O75909;O75909-4;G3V5E1;O75909-1	2;2;1;1	2;2;1;1	2;2;1;1	0	0	0	0	2	1	0	0	0	0	2	1	0	0	0	0	2	1							0					0	-0.700127		0	0		0
Pre-mRNA-splicing factor SPF27	BCAS2	O75934	16	16	16	9	11	10	9	5	7	9	11	10	9	5	7	9	11	10	9	5	7	0.32966	9.36199	0	0.818812	9.36366	0	0.294191	9.36283	0	0.652578	9.41878	0	0.466452	9.29902	0	0.235262	9.36301	0
Dynactin subunit 3	DCTN3	O75935-3;O75935;X6RA56;X6RCK5;A0A0A0MRV8;X6RLR1;O75935-2	6;6;5;5;5;5;5	6;6;5;5;5;5;5	6;6;5;5;5;5;5	3	4	1	1	4	1	3	4	1	1	4	1	3	4	1	1	4	1							0			1.20924	8.76915	0			0	0.996198	8.76915	0
Survival of motor neuron-related-splicing factor 30	SMNDC1	O75940	3	3	3	0	0	2	0	2	1	0	0	2	0	2	1	0	0	2	0	2	1							0					0	-2.34226		0	0		0
ATP synthase subunit d, mitochondrial	ATP5H	O75947;O75947-2;F5H608	9;7;4	9;7;4	9;7;4	8	5	4	8	4	5	8	5	4	8	4	5	8	5	4	8	4	5	-0.194643	9.17301	0	0.667697	9.3015	0	-0.0523839	9.24199	0	0.461895	9.27638	0	0.717549	9.31077	0	0.251044	9.29392	0
Flotillin-1	FLOT1	O75955;O75955-2;A0A140T9R1;A0A140T9X0;A2AB09;A2AB10;A0A140T9W4;A2AB12;A0A140T959;A0A0G2JJQ6;A0A140T9C3;A2AB13;A2AB11;A0A140T957;A0A140T910;A0A140T9B1;A0A140T907;A0A140T974;A0A140T905;A2ABJ5;A0A140T9L9	45;40;39;25;25;23;22;21;17;16;15;15;15;10;10;9;8;8;7;7;2	45;40;39;25;25;23;22;21;17;16;15;15;15;10;10;9;8;8;7;7;2	45;40;39;25;25;23;22;21;17;16;15;15;15;10;10;9;8;8;7;7;2	37	30	36	43	32	36	37	30	36	43	32	36	37	30	36	43	32	36	0.0493632	11.3339	0	-0.0854312	11.3502	0	-0.281913	11.3421	0	-0.352739	11.2765	0	-0.319053	11.3175	0	-0.674287	11.2975	0
Ribosomal L1 domain-containing protein 1	RSL1D1	O76021;J3QSV6;O76021-2;I3L3U9;I3L3C4;I3L234;I3L1A3;J3KPU7;I3L4T8;I3L1Y4	63;52;35;28;21;13;7;1;1;1	63;52;35;28;21;13;7;1;1;1	62;51;35;27;21;13;7;0;0;0	46	50	47	50	49	49	46	50	47	50	49	49	45	49	46	49	48	48	1.30097	11.6702	0	0.871159	11.5358	0	0.825543	11.6082	0	0.71258	11.552	0	0.887634	11.539	0	0.463916	11.5455	0
Probable cytosolic iron-sulfur protein assembly protein CIAO1	CIAO1	O76071	4	4	4	0	3	2	0	1	2	0	3	2	0	1	2	0	3	2	0	1	2							0			2.1091	8.99215	1			0	1.85297	8.99215	0
Signal recognition particle subunit SRP72	SRP72	O76094;O76094-2;D6RDY6;R4GNC1	49;47;21;17	49;47;21;17	49;47;21;17	37	36	35	34	34	36	37	36	35	34	34	36	37	36	35	34	34	36	0.342997	10.5987	0	0.317334	10.5339	0	0.065437	10.5675	0	0.201164	10.5753	0	0.142818	10.5055	0	-0.153823	10.5418	0
ATP-dependent DNA helicase Q4	RECQL4	O94761;A0A087X072;V9GYB6;A0A087WTJ0;V9GZ64;V9GY60;V9GYA3	13;5;4;2;2;1;1	13;5;4;2;2;1;1	13;5;4;2;2;1;1	7	4	5	10	4	3	7	4	5	10	4	3	7	4	5	10	4	3	-0.374633	8.99057	0	-0.573528	9.04386	0	-0.739708	9.01803	0	-0.374871	8.99054	0	-0.915584	9.00536	0	-0.981194	8.99801	0
Metastasis-associated protein MTA2	MTA2	O94776;O94776-2	25;16	25;16	22;14	16	17	16	12	17	16	16	17	16	12	17	16	13	15	14	10	15	14	0.368956	9.52306	0	0.0958491	9.49539	0	-0.0214389	9.50944	0	0.629442	9.56898	0	0.789158	9.61555	0	0.372101	9.59289	0
Slit homolog 2 protein;Slit homolog 2 protein N-product;Slit homolog 2 protein C-product	SLIT2	X6R3P0;O94813;O94813-3;O94813-2;A0A087WYV5;E9PCX4;H0Y9Z6;F5H0U4;H0Y968;Q5T0V4;Q5T0V0;O75093-2;O75093;H0YAG4	52;52;51;51;49;7;6;5;3;2;2;2;2;1	52;52;51;51;49;7;6;5;3;2;2;2;2;1	52;52;51;51;49;7;6;5;3;2;2;2;2;1	43	29	21	41	31	28	43	29	21	41	31	28	43	29	21	41	31	28	-0.772038	10.2327	0	-0.87979	10.3158	0	-1.09337	10.2762	0	-0.290578	10.292	0	-0.551953	10.3531	0	-0.742217	10.3236	0
E3 ubiquitin-protein ligase listerin	LTN1	O94822;O94822-3;H7BYG8;O94822-2;S4R3T2	21;21;14;7;6	21;21;14;7;6	21;21;14;7;6	9	13	10	10	11	8	9	13	10	10	11	8	9	13	10	10	11	8	0.524292	9.40719	0	0.285011	9.48934	0	0.15065	9.4502	0	0.63549	9.42724	0	0.269864	9.48684	0	0.131491	9.45806	0
Unconventional myosin-Id	MYO1D	O94832;J3QRN6;K7EIG7;J3KRL0;J3QRR2;A0A087WYA1;Q9UKX2-2;Q9UKN7	130;121;120;47;4;1;1;1	129;120;119;46;4;0;0;0	124;115;114;43;4;0;0;0	115	95	102	109	100	92	115	94	101	109	99	91	110	90	97	106	96	88	-0.0340422	12.2712	0	0.58629	12.1329	0	-0.0106635	12.2076	0	-0.314757	12.2315	0	0.439448	12.107	0	-0.284571	12.1737	0
STAGA complex 65 subunit gamma	SUPT7L	O94864-2;O94864;O94864-4	3;3;1	3;3;1	3;3;1	0	2	0	0	3	0	0	2	0	0	3	0	0	2	0	0	3	0							0			1.07082		0	0.429442	8.67465	0	0.0764182	8.67465	0
E3 UFM1-protein ligase 1	UFL1	O94874;O94874-2;O94874-3	15;13;8	15;13;8	15;13;8	5	11	6	3	9	7	5	11	6	3	9	7	5	11	6	3	9	7	1.14051	9.1949	0	0.0371669	9.33098	0	0.339055	9.26825	0	1.79235	9.33883	0	0.643507	9.43292	0	0.91696	9.38842	0
FERM, RhoGEF and pleckstrin domain-containing protein 2	FARP2	O94887;O94887-3;O94887-2;C9JWM9;C9JVQ5;H7C447	18;15;15;3;3;1	18;15;15;3;3;1	14;11;11;3;3;1	14	9	6	11	7	5	14	9	6	11	7	5	11	7	3	7	5	3	-0.531789	9.55849	0	-0.373063	9.56817	0	-0.72434	9.56336	0	-0.0436207	9.62468	0	0.174425	9.64774	0	-0.270545	9.63637	0
Erlin-2	ERLIN2	O94905;E5RHW4;E5RJ09;O94905-2;O94905-3	39;37;19;4;4	39;37;19;4;4	30;28;12;3;3	26	30	34	29	25	32	26	30	34	29	25	32	19	23	26	20	18	23	0.475281	11.1904	0	0.874521	11.3181	0	0.405482	11.259	0	0.142114	11.135	0	0.0406087	11.173	0	-0.235918	11.1544	0
Pre-mRNA-processing factor 6	PRPF6	O94906;O94906-2	50;49	50;49	50;49	31	30	34	22	33	30	31	30	34	22	33	30	31	30	34	22	33	30	0.456037	10.1938	0	0.616668	10.2862	0	0.268462	10.2424	0	0.755745	10.2482	0	0.355014	10.2403	0	0.233626	10.2442	0
Endonuclease domain-containing 1 protein	ENDOD1	O94919	10	10	10	2	6	7	1	3	7	2	6	7	1	3	7	2	6	7	1	3	7	1.1546	9.33901	0	3.01247	9.34131	2	1.81097	9.34016	1	0.288828	9.17699	0	2.63785	8.96688	2	1.10667	9.08452	0
HAUS augmin-like complex subunit 5	HAUS5	O94927;K7EQ61;O94927-2	8;2;2	8;2;2	8;2;2	2	6	4	2	5	6	2	6	4	2	5	6	2	6	4	2	5	6	0.812047	8.50055	0	1.11017	8.4965	0	0.688389	8.49853	0	1.48255	8.63947	0	0.839014	8.79232	0	0.876633	8.72258	0
Protein SOGA1;N-terminal form;C-terminal 80 kDa form	SOGA1	O94964-2;O94964;H0YDM2;X6R3R3;O94964-4;O94964-3	18;17;14;13;13;5	18;17;14;13;13;5	18;17;14;13;13;5	5	7	3	3	11	4	5	7	3	3	11	4	5	7	3	3	11	4	-0.414461	9.57921	0	0.391055	9.49065	0	-0.297056	9.53718	0	-0.953643	9.51689	0	-0.23732	9.39356	0	-0.936147	9.45959	0
Ubiquitin carboxyl-terminal hydrolase 19;Ubiquitin carboxyl-terminal hydrolase	USP19	O94966-7;O94966-6;O94966-5;E7EST9;B5MEG5;O94966-4;O94966-3;O94966;E7ESU0;A0A0A0MR08;O94966-2	11;11;11;10;10;10;10;10;8;5;5	11;11;11;10;10;10;10;10;8;5;5	11;11;11;10;10;10;10;10;8;5;5	0	4	7	3	6	6	0	4	7	3	6	6	0	4	7	3	6	6	0.745551	8.75144	0	-0.194754	8.8242	0	0.0280296	8.78935	0	0.562077	8.78902	0	0.258238	8.89313	0	0.0851961	8.84419	0
AP-2 complex subunit alpha-2	AP2A2	O94973-2;O94973;A0A0G2JS82;O94973-3;A0A0G2JQM1;E9PR62;A0A0G2JQT9;H0YEG0;A0A0G2JRF9;A0A0G2JQA4;A0A0G2JS17;H0YDE9;E9PQP4;E9PPY8;A0A0G2JRS3;M0R2D9;E9PPZ3;E9PS94;E9PNC4	25;24;23;20;19;8;7;7;7;7;6;6;4;3;3;2;2;2;2	15;14;14;10;10;3;3;3;3;3;2;2;2;0;2;0;0;0;1	15;14;14;10;10;3;3;3;3;3;2;2;2;0;2;0;0;0;1	8	20	10	4	21	7	2	11	4	1	12	5	2	11	4	1	12	5	1.16739	8.76445	0	1.37129	8.78344	0	0.996984	8.77405	0	3.60507	9.3086	2	4.63265	9.46866	2	3.70788	9.39596	2
Ribonuclease P protein subunit p14	RPP14	O95059	2	2	2	2	2	2	1	1	1	2	2	2	1	1	1	2	2	2	1	1	1	0.126664	8.02566	0			0	-0.0993454	8.02566	0	0.329803	8.05865	0			0	0.0192025	8.05865	0
E3 ubiquitin-protein ligase UBR5	UBR5	O95071-2;O95071;E7EMW7;E7ET84;E5RFK7;H0YBB4;H0YAV7	71;71;70;10;5;2;1	71;71;70;10;5;2;1	71;71;70;10;5;2;1	44	53	53	26	51	45	44	53	53	26	51	45	44	53	53	26	51	45	0.85423	10.2786	0	0.818917	10.3292	0	0.565493	10.3047	0	0.805398	10.2692	0	0.712678	10.3091	0	0.431232	10.2896	0
Splicing factor, arginine/serine-rich 15	SCAF4	O95104-3;O95104;O95104-2	11;11;10	11;11;10	8;8;7	4	9	9	6	8	8	4	9	9	6	8	8	3	6	7	4	6	6	0.635534	9.70132	0	0.233427	9.74996	0	0.182208	9.72632	0	0.938278	9.759	0	0.613063	9.81541	0	0.450494	9.78812	0
Elongator complex protein 1	IKBKAP	O95163;F5H2T0;H0YDF3	33;27;4	33;27;4	33;27;4	11	11	22	18	15	17	11	11	22	18	15	17	11	11	22	18	15	17	0.431119	9.67769	0	0.193978	9.68485	0	0.0580352	9.68129	0	0.132488	9.62837	0	-0.110735	9.63833	0	-0.320833	9.63338	0
NADH dehydrogenase [ubiquinone] 1 beta subcomplex subunit 4	NDUFB4	O95168;O95168-2;C9JXQ9;F2Z3P9	5;4;3;2	5;4;3;2	5;4;3;2	4	3	2	4	4	3	4	3	2	4	4	3	4	3	2	4	4	3	-1.89115	8.6314	1	-2.0125	8.83533	1	-2.20398	8.74522	2	-0.859263	8.71841	0	-1.48645	8.87171	1	-1.49012	8.80179	1
Reticulon-3;Reticulon	RTN3	O95197-3;O95197-4;O95197-7;O95197-2;O95197;B7Z4M1;F5H891;F5GWG7;F5H617;O95197-6;O95197-5	2;2;2;2;2;1;1;1;1;1;1	2;2;2;2;2;1;1;1;1;1;1	2;2;2;2;2;1;1;1;1;1;1	0	2	0	0	1	0	0	2	0	0	1	0	0	2	0	0	1	0							0					0	0.480517		0	0		0
LETM1 and EF-hand domain-containing protein 1, mitochondrial	LETM1	O95202	5	5	5	2	2	2	3	3	0	2	2	2	3	3	0	2	2	2	3	3	0	-0.743339		0			0	0		0			0	-0.452505	8.42029	0	-0.759555	8.42029	0
Kinesin-like protein KIF20A	KIF20A	O95235-2;O95235;D6R9E4;D6RBN1	6;6;1;1	6;6;1;1	6;6;1;1	1	2	4	0	3	3	1	2	4	0	3	3	1	2	4	0	3	3			0	1.07323	8.65459	0	0.725957	8.65459	0			0	0.530572	8.5896	0	0.170773	8.5896	0
Histone acetyltransferase KAT7;Histone acetyltransferase	KAT7	O95251;O95251-5;O95251-2;O95251-4;E7EUP3;O95251-3	4;3;3;3;2;2	4;3;3;3;2;2	4;3;3;3;2;2	0	2	2	0	0	1	0	2	2	0	0	1	0	2	2	0	0	1							0			-1.52077		0			0	0		0
Vesicle-associated membrane protein-associated protein B/C	VAPB	O95292;E5RK64;O95292-2	8;3;3	7;2;2	7;2;2	4	3	3	4	6	3	3	2	2	3	5	3	3	2	2	3	5	3	-0.191105	8.77792	0	0.261212	8.87767	0	-0.23964	8.83065	0	0.576196	8.90106	0	-0.310831	8.79231	0	-0.178658	8.85008	0
SNARE-associated protein Snapin	SNAPIN	O95295	2	2	2	0	1	0	1	2	0	0	1	0	1	2	0	0	1	0	1	2	0							0			-3.10081		0			0	0		0
Structural maintenance of chromosomes protein 2	SMC2	O95347;O95347-2;Q5T821;A0A0C4DGE5	35;34;6;4	35;34;6;4	35;34;6;4	14	18	17	17	17	13	14	18	17	17	17	13	14	18	17	17	17	13	0.192231	9.57165	0	0.183144	9.58235	0	-0.0788929	9.57703	0	0.463006	9.61701	0	0.641724	9.66115	0	0.216588	9.63964	0
Zinc finger and BTB domain-containing protein 7A	ZBTB7A	O95365	3	3	3	0	3	0	0	2	1	0	3	0	0	2	1	0	3	0	0	2	1							0			0.177588	8.5003	0	0.303928		0	-0.143155	8.5003	0
Importin-7	IPO7	O95373;E9PLJ0	12;2	12;2	11;2	4	7	11	3	5	3	4	7	11	3	5	3	3	7	11	3	5	3	1.43278	9.10608	0	1.09461	9.10221	0	1.01274	9.10415	0	1.73034	9.17321	0	1.37861	9.16222	0	1.22744	9.16775	0
Pre-mRNA-splicing factor SLU7	SLU7	O95391	4	4	4	0	2	0	1	1	0	0	2	0	1	1	0	0	2	0	1	1	0							0					0	0.109804		0	0		0
CD2 antigen cytoplasmic tail-binding protein 2	CD2BP2	O95400	7	7	7	3	7	5	2	5	4	3	7	5	2	5	4	3	7	5	2	5	4	0.98796	9.33609	0	1.5696	9.38772	0	0.995371	9.36267	0	1.39421	9.4211	0	1.53094	9.37904	0	1.14175	9.40058	0
Supervillin	SVIL	O95425;A0A0J9YWY6	137;80	137;80	0;0	108	108	106	109	109	105	108	108	106	109	109	105	0	0	0	0	0	0	0.819585	11.5701	0	0.653007	11.6277	0	0.464642	11.5999	0	0.831878	11.5725	0	0.323956	11.5699	0	0.259225	11.5712	0
Proteasome assembly chaperone 1	PSMG1	O95456-2;O95456;F8WBH7	2;2;1	2;2;1	2;2;1	2	2	2	1	1	1	2	2	2	1	1	1	2	2	2	1	1	1	0.161905	8.20395	0			0	-0.0575062	8.20395	0	0.252962	8.21864	0			0	-0.0664108	8.21864	0
Sphingosine-1-phosphate lyase 1	SGPL1	O95470;H0Y3V8;H7BXL7	8;3;3	8;3;3	8;3;3	2	3	2	1	7	3	2	3	2	1	7	3	2	3	2	1	7	3	1.70504		0	1.47084	8.83553	0	1.10681	8.83553	0	1.02248	8.87419	0	0.682545	8.91376	0	0.532881	8.89443	0
Ribosome biogenesis protein NSA2 homolog	NSA2	O95478;A0A0A0MQZ6;H0YAI9	20;12;6	20;12;6	20;12;6	16	17	14	19	13	12	16	17	14	19	13	12	16	17	14	19	13	12	0.451125	10.495	0	0.332029	10.4565	0	0.134644	10.4762	0	0.171599	10.4484	0	-0.0162643	10.4013	0	-0.251149	10.4255	0
Long-chain-fatty-acid--CoA ligase 3;Long-chain-fatty-acid--CoA ligase 4	ACSL3;ACSL4	O95573;O60488-2;O60488	2;1;1	2;1;1	2;1;1	0	2	1	0	0	0	0	2	1	0	0	0	0	2	1	0	0	0							0			1.69477		0			0	0		0
DNA-directed RNA polymerase I subunit RPA1;DNA-directed RNA polymerase	POLR1A	O95602;B9ZVN9	62;60	62;60	61;59	39	27	29	36	22	28	39	27	29	36	22	28	38	26	28	36	21	27	-0.162405	9.91225	0	-0.210519	10.0097	0	-0.456375	9.96372	0	-0.180289	9.90972	0	-0.841835	9.93177	0	-0.83656	9.92089	0
Pericentrin	PCNT	O95613;O95613-2;H7C2A3	20;19;2	20;19;2	20;19;2	2	12	4	4	10	8	2	12	4	4	10	8	2	12	4	4	10	8	1.01019	8.63639	0	0.171888	9.19311	0	0.338391	8.99845	0	2.68074	8.99666	1	-0.0210587	9.16331	0	1.02469	9.08793	0
YEATS domain-containing protein 4	YEATS4	O95619;F8W0J4;F8W1B9;F8VTR4	13;11;7;4	13;11;7;4	13;11;7;4	1	11	10	1	11	10	1	11	10	1	11	10	1	11	10	1	11	10	3.37582	9.2956	2	3.60786	9.50985	2	3.1985	9.4158	2	4.74087	9.68405	2	4.80078	9.68999	2	4.42591	9.68703	2
Zinc finger and BTB domain-containing protein 11	ZBTB11	O95625;C9J2L2	13;1	13;1	13;1	5	6	6	4	5	3	5	6	6	4	5	3	5	6	6	4	5	3	1.85102	8.97726	1	0.789541	8.98735	0	1.06879	8.98234	0	2.14902	8.89388	1	1.3052	9.0919	0	1.38416	9.00408	1
Netrin-1	NTN1	O95631	4	4	4	0	2	2	0	3	1	0	2	2	0	3	1	0	2	2	0	3	1							0			0.0588483		0			0	0		0
Cleavage and polyadenylation specificity factor subunit 4	CPSF4	O95639;H7C419	7;5	7;5	2;2	4	5	3	5	5	6	4	5	3	5	5	6	1	0	0	0	2	2	0.341072	8.99428	0	0.914197	8.98729	0	0.35015	8.9908	0	0.467039	9.01588	0	1.11381	9.02748	0	0.444956	9.02172	0
Ribonuclease P protein subunit p29	POP4	O95707;K7ERD7;K7EQV2;K7ESH8;K7EK50;A0A0A0MQS4	6;5;3;2;1;1	6;5;3;2;1;1	6;5;3;2;1;1	4	4	2	4	2	4	4	4	2	4	2	4	4	4	2	4	2	4	-0.546358	8.75514	0	0.726594	8.72546	0	-0.206702	8.74056	0	0.0233453	8.83317	0	0.566516	8.69606	0	-0.0499221	8.77	0
E3 ubiquitin-protein ligase HERC2	HERC2	O95714;A0A0J9YVP0;A0A0J9YXQ8;Q9BVR0;A0A0G2JPS8;H3BUQ1;H3BRG9	124;64;25;12;9;4;2	124;64;25;12;9;4;2	124;64;25;12;9;4;2	55	72	98	50	78	77	55	72	98	50	78	77	55	72	98	50	78	77	0.880995	10.5123	0	0.745475	10.5165	0	0.544994	10.5144	0	0.554956	10.4513	0	0.518529	10.475	0	0.206037	10.4633	0
Heat shock 70 kDa protein 4L	HSPA4L	O95757;E9PDE8;D6RJ96	12;11;8	10;9;6	10;9;6	3	4	5	7	4	1	2	3	4	5	4	1	2	3	4	5	4	1							0			0.841193	8.76853	0			0	0.554137	8.76853	0
Polypyrimidine tract-binding protein 3	PTBP3	O95758-1;O95758-6;O95758-2;O95758;O95758-5;O95758-4;O95758-7;X6R242;B1ALY4	12;12;12;12;12;12;10;5;1	10;10;10;10;10;10;8;5;1	10;10;10;10;10;10;8;5;1	10	5	8	10	7	5	8	3	6	8	5	4	8	3	6	8	5	4	0.418811	9.40907	0	-0.185448	9.41737	0	-0.135626	9.41324	0	0.336783	9.39512	0	-0.265837	9.40622	0	-0.28276	9.4007	0
AP-2 complex subunit alpha-1	AP2A1	O95782-2;O95782	36;36	36;36	26;26	12	31	18	9	34	19	12	31	18	9	34	19	6	22	12	6	25	17	1.07548	9.74574	0	1.68997	9.70977	0	1.09663	9.72813	0	3.17144	10.2537	2	3.87197	10.2781	1	3.16695	10.2661	2
Double-stranded RNA-binding protein Staufen homolog 1	STAU1	O95793;O95793-2;Q5JW30;A0A087X1A5;F6UDC6	37;36;34;31;2	37;36;34;31;2	2;1;1;1;0	26	21	21	25	20	27	26	21	21	25	20	27	1	1	1	1	1	2	0.315578	10.7475	0	0.425204	10.7161	0	0.101114	10.7321	0	-0.0816073	10.6853	0	0.0393562	10.6534	0	-0.349293	10.6696	0
BAG family molecular chaperone regulator 2	BAG2	O95816;O95816-2	15;14	15;14	15;14	13	11	11	14	11	12	13	11	11	14	11	12	13	11	11	14	11	12	0.515011	10.0583	0	0.600567	10.2134	0	0.290115	10.1427	0	0.959446	10.1419	0	0.966041	10.2829	0	0.63183	10.2181	0
Apoptosis-inducing factor 1, mitochondrial	AIFM1	O95831-3;O95831;O95831-2;E9PMA0;O95831-5;O95831-4;O95831-6	28;28;17;15;14;11;10	28;28;17;15;14;11;10	28;28;17;15;14;11;10	23	16	14	19	16	14	23	16	14	19	16	14	23	16	14	19	16	14	-1.04558	10.2098	0	-0.810654	10.1311	0	-1.20459	10.1722	0	-0.168672	10.3146	0	0.51459	10.3206	0	-0.173902	10.3176	0
Protein SGT1	ECD	O95905;O95905-3;O95905-2;C9J316;C9JGV1;F2Z2R1	23;23;19;12;9;7	23;23;19;12;9;7	23;23;19;12;9;7	11	13	17	13	11	12	11	13	17	13	11	12	11	13	17	13	11	12	0.325424	9.62491	0	0.397237	9.67385	0	0.094604	9.65007	0	0.575759	9.66842	0	0.377471	9.67048	0	0.149572	9.66945	0
Reversion-inducing cysteine-rich protein with Kazal motifs	RECK	O95980	14	14	14	5	5	4	2	7	5	5	5	4	2	7	5	5	5	4	2	7	5			0	1.67729	8.90442	1	1.30275	8.90442	0	0.562296	9.1593	0	2.18282	9.05073	1	1.01532	9.1084	0
Methyl-CpG-binding domain protein 3	MBD3	O95983-2;O95983;K7EIE8;A0A0A0MTS6;A0A087WT34;A0A087X1H1;A0A087WZ12;J3KSA7	11;11;10;8;7;7;2;1	11;11;10;8;7;7;2;1	10;10;9;7;6;6;2;0	4	6	4	6	8	5	4	6	4	6	8	5	4	5	4	6	7	4	0.551485	9.12374	0	0.808306	9.06959	0	0.407779	9.09751	0	0.78964	9.16777	0	0.893449	9.08607	0	0.508003	9.12884	0
Actin-like protein 6A	ACTL6A	O96019;O96019-2;H7C5S0;O94805;C9JQT2	26;23;9;6;3	26;23;9;6;3	26;23;9;6;3	8	24	21	6	20	16	8	24	21	6	20	16	8	24	21	6	20	16	2.25344	10.1186	1	2.57229	10.1869	1	2.1372	10.1541	1	3.23493	10.3752	2	3.17092	10.3454	1	2.8689	10.3605	2
Histone-lysine N-methyltransferase NSD2	WHSC1	O96028;O96028-5;O96028-3;O96028-2;O96028-6;O96028-4;D6R9V2;H0Y9L4;O96028-7;D6RIS1;H0Y9U6	21;13;13;8;7;7;6;3;3;2;2	21;13;13;8;7;7;6;3;3;2;2	20;13;13;7;7;6;6;3;3;2;2	7	8	10	4	11	14	7	8	10	4	11	14	7	8	10	4	10	14	0.598926	9.28354	0	1.33826	9.203	0	0.693936	9.24514	0	0.254901	9.22417	0	0.909111	9.11449	0	0.231877	9.17278	0
L-lactate dehydrogenase A chain	LDHA	P00338;P00338-3;P00338-4;P00338-5;P00338-2;F5GYU2;F5GXY2;F5GXH2;F5H8H6;F5GXC7;F5GWW2;F5GXU1;F5GZQ4;F5H5J4;F5H6W8;F5H5G7;F5H155;A0A087WUM2;G3XAP5;F5H245;Q6ZMR3;P07864	15;13;11;10;9;7;7;6;3;3;3;3;3;3;3;1;1;1;1;1;1;1	15;13;11;10;9;7;7;6;3;3;3;3;3;3;3;1;1;1;1;1;1;1	14;12;10;9;8;7;7;6;3;3;3;3;3;3;3;0;0;0;0;0;0;0	13	10	12	12	10	9	13	10	12	12	10	9	12	9	11	11	9	8	0.289564	9.85019	0	0.555488	9.85122	0	0.147786	9.8507	0	0.297579	9.85152	0	0.901104	9.91608	0	0.252166	9.885	0
Glutamate dehydrogenase 1, mitochondrial;Glutamate dehydrogenase 2, mitochondrial	GLUD1;GLUD2	P00367;P00367-3;P00367-2;P49448	19;16;14;11	19;16;14;11	19;16;14;11	15	12	13	14	13	10	15	12	13	14	13	10	15	12	13	14	13	10	-0.455099	9.91731	0	-0.373772	9.96483	0	-0.685017	9.94172	0	0.35326	10.0368	0	0.0976219	10.0324	0	-0.0974386	10.0346	0
NADH-cytochrome b5 reductase 3;NADH-cytochrome b5 reductase 3 membrane-bound form;NADH-cytochrome b5 reductase 3 soluble form	CYB5R3	P00387-2;P00387;P00387-3;B1AHF3	2;2;2;1	2;2;2;1	2;2;2;1	1	1	1	0	2	0	1	1	1	0	2	0	1	1	1	0	2	0							0					0	-0.312302		0	0		0
Cytochrome c oxidase subunit 2	MT-CO2	P00403	9	9	9	6	6	4	8	4	6	6	6	4	8	4	6	6	6	4	8	4	6	-1.89715	10.2174	1	-1.79421	10.4082	0	-2.06721	10.3232	1	-1.41151	10.2527	1	-1.94339	10.3986	1	-2.01323	10.3317	1
Carbonic anhydrase 2	CA2	P00918;E5RID5;E5RK37	3;1;1	3;1;1	3;1;1	0	2	0	0	3	2	0	2	0	0	3	2	0	2	0	0	3	2							0					0	1.31932	8.70931	0	0.891315	8.70931	0
Myc proto-oncogene protein	MYC	P01106;H0YBT0;A0A087WVR4;A0A087WUS5;P01106-2;A0A0B4J1R1;H0YBG3	9;8;8;8;8;5;4	7;6;6;6;6;3;2	7;6;6;6;6;3;2	2	5	6	1	5	4	2	3	4	1	3	2	2	3	4	1	3	2	0.987854	8.792	0			0	0.794908	8.792	0	1.37459	8.82472	0			0	1.18916	8.82472	0
GTPase HRas;GTPase HRas, N-terminally processed	HRAS	P01112;P01112-2;G3V4K2;G3V5T7	9;7;1;1	9;7;1;1	3;2;0;0	5	4	2	8	4	5	5	4	2	8	4	5	2	2	1	3	1	1			0	-1.08033	9.37091	0	-1.38211	9.37091	0	-0.774404	9.31233	0	-0.633205	9.41883	0	-1.02426	9.36884	0
GTPase KRas;GTPase KRas, N-terminally processed	KRAS	P01116-2;P01116	8;6	4;2	3;1	4	4	1	7	4	3	3	3	1	4	2	1	2	2	0	3	1	0							0			-0.131066	9.06226	0			0	-0.46756	9.06226	0
Prelamin-A/C;Lamin-A/C	LMNA	P02545;P02545-3;P02545-6;P02545-5;P02545-4;H0YAB0;A0A0C4DGC5	88;86;85;69;69;28;26	86;84;83;67;67;28;24	4;4;1;4;4;0;4	63	67	70	70	62	68	61	65	68	68	60	66	3	4	4	4	4	4	0.117312	11.4205	0	0.586584	11.4721	0	0.0671263	11.4471	0	0.155859	11.4266	0	0.249195	11.414	0	-0.131383	11.4203	0
Complement C1q subcomponent subunit A	C1QA	X6RLJ0;P02745	2;2	2;2	2;2	2	2	2	1	2	2	2	2	2	1	2	2	2	2	2	1	2	2	0.738418	9.45664	0	2.93892		0	0.547447	9.45664	0	0.582674	9.42792	0	3.56825		0	0.281473	9.42792	0
Transferrin receptor protein 1;Transferrin receptor protein 1, serum form	TFRC	P02786;G3V0E5;F8WBE5;H7C3V5	20;17;3;3	20;17;3;3	20;17;3;3	11	12	12	10	16	13	11	12	12	10	16	13	11	12	12	10	16	13	0.51699	9.67057	0	0.730735	9.72791	0	0.357101	9.70018	0	0.451691	9.65911	0	0.920116	9.76435	0	0.343408	9.71491	0
Ornithine aminotransferase, mitochondrial;Ornithine aminotransferase, hepatic form;Ornithine aminotransferase, renal form	OAT	P04181;P04181-2	4;2	4;2	4;2	1	1	1	0	3	1	1	1	1	0	3	1	1	1	1	0	3	1							0					0	0.039317	8.55211	0	-0.293077	8.55211	0
N-myc proto-oncogene protein	MYCN	P04198;A0A1W2PPD9	26;15	26;15	24;15	0	24	25	0	23	22	0	24	25	0	23	22	0	22	23	0	21	20	11.033	11.3904	2	10.4113	11.3595	2	10.5404	11.3752	2	10.6674	11.3435	2	10.2702	11.3065	2	10.2347	11.3254	2
Keratin, type II cytoskeletal 1	KRT1	P04264	63	63	3	54	50	51	54	38	32	54	50	51	54	38	32	3	1	1	1	1	1	0.431275	12.0638	0	-1.75078	11.8256	1	-0.856786	11.9608	0	-0.0145226	11.9919	0	-0.600551	11.9326	0	-0.623186	11.9632	0
Glyceraldehyde-3-phosphate dehydrogenase	GAPDH	P04406-2;P04406;E7EUT5;O14556	13;13;12;1	13;13;12;1	13;13;12;1	8	7	7	9	8	5	8	7	7	9	8	5	8	7	7	9	8	5	-0.489291	9.89271	0	-0.171424	9.83656	0	-0.612089	9.86554	0	0.0487283	9.96753	0	0.413747	9.92832	0	-0.11267	9.94837	0
HLA class I histocompatibility antigen, A-3 alpha chain;HLA class I histocompatibility antigen, A-11 alpha chain;HLA class I histocompatibility antigen, A-36 alpha chain;HLA class I histocompatibility antigen, A-1 alpha chain;HLA class I histocompatibility antigen, A-30 alpha chain;HLA class I histocompatibility antigen, A-24 alpha chain;HLA class I histocompatibility antigen, A-23 alpha chain;HL…	HLA-A	Q5SRN5;P04439;Q5SRN7;A0A1W2PS24;A0A0G2JIF2;P13746;P30455;P30443;P13746-2;A0A0G2JI36;A0A1W2PSE7;A0A0G2JL56;P16188;P05534;A0A1W2PQD0;P30447;Q09160;P30457;P30453;P01891;A0A1W2PS56;A0A0G2JIF0;A0A0G2JH50;A2BF26;Q9TNN7	12;12;11;11;10;10;10;10;10;9;9;9;9;8;7;7;6;5;5;5;2;2;2;2;2	12;12;11;11;10;10;10;10;10;9;9;9;9;8;7;7;6;5;5;5;2;2;2;2;2	2;2;1;1;2;2;2;2;2;1;1;1;2;1;1;1;1;0;0;0;0;0;0;0;0	9	3	1	7	3	4	9	3	1	7	3	4	0	0	0	1	0	1			0	-2.17296	9.74504	1	-2.38791	9.74504	0	-2.07266	9.69611	1	-2.06939	9.75087	1	-2.43438	9.72435	1
Cellular tumor antigen p53	TP53	P04637;A0A0U1RQC9;P04637-4;A0A087WZU8;J3KP33;P04637-7;P04637-2;P04637-3;P04637-5;P04637-6;A0A087X1Q1;E7ESS1;P04637-8;P04637-9;A0A087WXZ1;A0A087WT22;E7EQX7;E9PFT5;E7EMR6;E9PCY9;S4R334	35;34;34;33;30;30;30;30;29;29;27;25;25;25;22;22;15;11;8;4;4	35;34;34;33;30;30;30;30;29;29;27;25;25;25;22;22;15;11;8;4;4	35;34;34;33;30;30;30;30;29;29;27;25;25;25;22;22;15;11;8;4;4	24	28	29	28	25	25	24	28	29	28	25	25	24	28	29	28	25	25	1.73408	11.1748	0	1.65983	11.1897	0	1.4188	11.1823	0	2.01615	11.2415	1	1.92509	11.2516	0	1.61615	11.2466	0
Heat shock protein beta-1	HSPB1	P04792;F8WE04;C9J3N8	16;8;2	16;8;2	16;8;2	14	7	6	14	4	6	14	7	6	14	4	6	14	7	6	14	4	6	-2.65576	9.92056	1	-2.39726	9.83124	1	-2.77194	9.87819	1	-2.37785	9.93302	1	-2.31862	9.8351	1	-2.70217	9.88681	1
Dolichyl-diphosphooligosaccharide--protein glycosyltransferase subunit 1	RPN1	P04843;B7Z4L4;F8WF32	27;20;4	27;20;4	27;20;4	21	18	17	20	18	16	21	18	17	20	18	16	21	18	17	20	18	16	-0.320601	10.0678	0	-0.415082	10.117	0	-0.630036	10.0931	0	-0.0107738	10.1118	0	-0.32878	10.1284	0	-0.497516	10.1201	0
Dolichyl-diphosphooligosaccharide--protein glycosyltransferase subunit 2	RPN2	P04844;P04844-2;Q5JYR7;Q5JYR3;Q5JYR4;H0Y5M1	12;11;3;2;2;1	12;11;3;2;2;1	12;11;3;2;2;1	9	4	8	7	4	3	9	4	8	7	4	3	9	4	8	7	4	3	-0.816232	9.44895	0	-1.00662	9.51034	0	-1.17057	9.48073	0	-0.859895	9.44424	0	-1.04755	9.50629	0	-1.29237	9.47637	0
Guanine nucleotide-binding protein G(i) subunit alpha-2	GNAI2	P04899;P04899-4;P04899-3;P04899-5;P04899-2;P04899-6;F8WE78	38;35;34;34;34;33;3	24;23;22;22;22;22;2	19;19;18;18;18;18;1	25	24	24	32	20	22	15	16	15	18	11	14	14	15	13	14	10	13	-0.390958	10.6405	0	-0.581955	10.6471	0	-0.749629	10.6438	0	-0.451012	10.6328	0	0.174174	10.7529	0	-0.491777	10.697	0
Histone H2A type 3;Histone H2A type 1-B/E	HIST3H2A;HIST1H2AB	Q7L7L0;P04908	11;11	11;11	0;0	8	7	9	10	8	9	8	7	9	10	8	9	0	0	0	0	0	0	-0.591989	11.4348	0	-1.21592	11.2601	0	-1.16527	11.3562	0	-0.90372	11.3998	0	-1.02265	11.2785	0	-1.29137	11.3434	0
Sodium/potassium-transporting ATPase subunit alpha-1	ATP1A1	P05023-4;P05023;P05023-3;P05023-2;M0R116;A0A2R8YEY8;A0A0A0MT26;P13637;P13637-2;P13637-3;B1AKY9;P50993;H0Y7C1;Q13733;Q5TC01;Q5TC02;E9PRA5;P20648;Q5TC05;M0QXF2	60;60;55;42;21;21;21;21;21;21;18;18;16;11;10;8;6;5;4;3	60;60;55;42;21;21;21;21;21;21;18;18;16;11;10;8;6;5;4;3	55;55;50;40;16;16;16;16;16;16;13;13;11;6;10;8;5;1;4;3	49	44	46	50	44	47	49	44	46	50	44	47	44	40	42	46	41	43	0.268606	11.2211	0	0.0667635	11.1441	0	-0.0926601	11.1843	0	-0.127272	11.16	0	0.225774	11.1693	0	-0.292717	11.1647	0
Arginase-1	ARG1	P05089-3;P05089;P05089-2	2;2;2	2;2;2	2;2;2	1	0	0	1	2	0	1	0	0	1	2	0	1	0	0	1	2	0							0					0	4.49297		0	0		0
ADP/ATP translocase 2;ADP/ATP translocase 2, N-terminally processed	SLC25A5	P05141;Q9H0C2	22;4	22;4	9;0	17	14	18	19	14	14	17	14	18	19	14	14	6	5	7	9	6	5	0.31783	10.7462	0	0.707755	10.6378	0	0.235408	10.6954	0	-0.811591	10.5906	0	0.31516	10.5684	0	-0.600354	10.5796	0
Eukaryotic translation initiation factor 2 subunit 1	EIF2S1	P05198;H0YJS4;G3V4T5	9;6;6	9;6;6	9;6;6	7	7	6	4	4	4	7	7	6	4	4	4	7	7	6	4	4	4	0.565424	9.54744	0	1.07018	9.46259	0	0.5444	9.50709	0	0.294817	9.50069	0	1.00055	9.4485	0	0.303219	9.47538	0
60S acidic ribosomal protein P1	RPLP1	P05386	7	5	5	6	5	5	6	4	4	4	4	4	5	3	3	4	4	4	5	3	3	-0.0465806	10.9397	0	1.23258	11.012	0	0.307684	10.9773	0	-0.185773	10.9196	0	0.917029	10.9476	0	0.00578929	10.9338	0
60S acidic ribosomal protein P2	RPLP2	P05387;H0YDD8;P05386-2	21;9;2	21;9;2	19;7;0	19	13	16	18	12	12	19	13	16	18	12	12	17	12	15	17	11	11	0.303443	11.3223	0	0.424645	11.3448	0	0.0933995	11.3337	0	0.0792901	11.2864	0	0.243078	11.3143	0	-0.178716	11.3006	0
60S acidic ribosomal protein P0;60S acidic ribosomal protein P0-like	RPLP0;RPLP0P6	P05388;F8VWS0;P05388-2;F8VU65;G3V210;F8VPE8;F8VW21;F8VQY6;F8VRK7;Q8NHW5;F8VZS0;F8VWV4;F8VS58;F8W1K8;F8VYN4	29;27;27;22;20;19;19;18;18;18;16;14;14;7;1	29;27;27;22;20;19;19;18;18;18;16;14;14;7;1	29;27;27;22;20;19;19;18;18;18;16;14;14;7;1	23	23	22	29	21	22	23	23	22	29	21	22	23	23	22	29	21	22	-0.0825459	12.0727	0	0.293438	12.0305	0	-0.172179	12.0521	0	-0.198032	12.0561	0	0.388983	12.0466	0	-0.251115	12.0514	0
Lupus La protein	SSB	P05455;E7ERC4;E9PFL9	17;10;6	17;10;6	11;4;2	10	5	6	14	4	5	10	5	6	14	4	5	5	3	3	8	4	5	0.0890087	9.5411	0	-2.38558	9.60576	1	-1.34642	9.57463	0	-0.0954122	9.51338	0	-1.89557	9.63309	1	-1.29889	9.57735	0
Keratin, type I cytoskeletal 18	KRT18	P05783;F8VZY9;CON__H-INV:HIT000015463	18;15;2	17;14;2	12;9;2	5	14	7	3	17	8	4	13	6	2	16	7	3	9	4	1	11	5	0.242997	9.35734	0	1.06898	9.22535	0	0.373024	9.29634	0	1.73614	9.65483	0	3.00159	9.68894	1	2.078	9.67222	1
Tyrosine-protein kinase Fyn	FYN	P06241;P06241-3;E5RFS5;E5RH71;E5RIX5;E5RGT0;E5RGM6;E5RI25;E5RFM0;E5RFM4;E5RHF7;E5RK23;E5RJX7;E5RHX7;E5RFM6	32;26;11;7;7;6;5;5;5;4;4;3;2;2;2	23;17;8;7;7;6;5;5;5;4;4;3;2;2;2	6;0;0;0;0;0;0;0;0;0;0;0;0;0;0	26	24	30	28	27	26	18	17	22	19	20	19	4	4	5	5	5	4	1.48728	10.6475	0	1.3495	10.5455	0	1.16161	10.5995	0	0.710301	10.4882	0	0.918071	10.4564	0	0.478115	10.4726	0
Gelsolin	GSN	P06396-2;Q5T0I0	51;18	51;18	2;2	43	37	30	44	33	28	43	37	30	44	33	28	1	2	2	2	2	2	-1.2831	11.2454	0	-1.4341	11.2139	0	-1.62983	11.23	0	-1.28389	11.2454	0	-1.2293	11.2314	0	-1.58737	11.2385	0
ATP synthase subunit beta, mitochondrial;ATP synthase subunit beta	ATP5B	P06576;H0YH81;F8W079;F8W0P7;H0YI37	23;17;13;6;3	23;17;13;6;3	23;17;13;6;3	18	19	16	22	14	16	18	19	16	22	14	16	18	19	16	22	14	16	-0.171954	10.5656	0	-0.000125528	10.6625	0	-0.353144	10.6167	0	-0.0525607	10.5828	0	-0.325982	10.6162	0	-0.515957	10.5998	0
Alpha-enolase	ENO1	P06733;A0A2R8Y6G6;P06733-2;K7EM90;A0A2R8Y879;A0A2R8YEM5;K7ERS8;A0A2R8Y798;A0A2R8YEG5;A0A2R8Y6I8	17;15;12;7;5;5;3;2;2;1	17;15;12;7;5;5;3;2;2;1	17;15;12;7;5;5;3;2;2;1	9	9	8	8	10	11	9	9	8	8	10	11	9	9	8	8	10	11	0.496364	9.91286	0	0.92177	9.90552	0	0.440457	9.9092	0	0.64378	9.93937	0	1.10966	9.94336	0	0.537502	9.94137	0
Nucleophosmin	NPM1	P06748;P06748-2;E5RGW4	36;29;2	36;29;2	5;5;0	29	31	30	35	23	28	29	31	30	35	23	28	2	4	4	4	2	3	0.460887	11.6921	0	0.339132	11.7615	0	0.144341	11.7282	0	0.312675	11.6668	0	-0.105527	11.6918	0	-0.221384	11.6795	0
Isoform 2 of Tropomyosin alpha-3 chain	TPM3;DKFZp686J1372	P06753-2;A0A087WWU8;Q5HYB6;Q5VU61;D6R904;K7EP68;D6RFM2;A0A2R8Y6A3	53;47;47;44;20;15;8;2	53;47;47;44;20;15;8;2	0;0;0;0;0;0;0;0	41	41	42	49	37	40	41	41	42	49	37	40	0	0	0	0	0	0	-0.425975	11.4546	0	-0.626723	11.544	0	-0.804872	11.5016	0	-0.0925794	11.5003	0	-0.340987	11.5799	0	-0.539993	11.5419	0
L-lactate dehydrogenase B chain;L-lactate dehydrogenase	LDHB	P07195;A8MW50;C9J7H8;F5H793	13;7;6;5	12;6;6;5	12;6;6;5	8	9	6	11	6	9	7	8	5	10	5	8	7	8	5	10	5	8	0.284776	9.59302	0	0.883068	9.70383	0	0.306147	9.65195	0	0.670311	9.66055	0	1.00737	9.72846	0	0.50511	9.69583	0
Neurofilament light polypeptide	NEFL	P07196;A0A0S2Z436;A0A087X0W2	62;41;41	57;41;41	57;41;41	50	50	50	56	52	50	46	46	46	51	48	46	46	46	46	51	48	46	0.599132	11.245	0	-0.000213785	11.2764	0	0.0503253	11.261	0	0.936507	11.309	0	0.700848	11.3946	0	0.4927	11.3539	0
Major centromere autoantigen B	CENPB	P07199	5	5	5	0	3	2	0	4	2	0	3	2	0	4	2	0	3	2	0	4	2	0.883828		0	-0.114545		0	0		0	0.910852	8.71452	0	0.681991	8.77209	0	0.467794	8.74426	0
Protein disulfide-isomerase	P4HB	P07237;H7BZ94;H0Y3Z3;I3L398;I3L312;I3L3U6;I3L4M2;I3L0S0;I3NI03;I3L514;I3L3P5;I3L1Y5	23;22;13;12;7;6;5;5;5;3;2;1	23;22;13;12;7;6;5;5;5;3;2;1	23;22;13;12;7;6;5;5;5;3;2;1	12	13	10	9	14	12	12	13	10	9	14	12	12	13	10	9	14	12	0.439778	9.70483	0	0.695428	9.74418	0	0.296793	9.72495	0	0.532804	9.72117	0	0.581758	9.72335	0	0.224113	9.72226	0
Histone H1.0;Histone H1.0, N-terminally processed	H1F0	P07305;P07305-2	6;4	6;4	6;4	1	4	1	4	4	3	1	4	1	4	4	3	1	4	1	4	4	3			0	0.957284	8.6616	0	0.616528	8.6616	0	1.44556	8.75844	0	1.83331	8.85232	0	1.30906	8.80791	1
Annexin A2;Annexin;Putative annexin A2-like protein	ANXA2;ANXA2P2	P07355;P07355-2;H0YN42;H0YMD0;H0YMU9;H0YM50;A6NMY6;H0YNP5;H0YKS4;H0YN28;H0YL33;H0YMM1;H0YKZ7;H0YLV6;H0YMT9;H0YKX9;H0YNA0;H0YMW4;H0YKL9;H0YN52;H0YKV8;H0YMD9;H0YNB8;H0YKN4;H0YLE2	53;52;43;39;39;38;35;28;28;26;26;19;16;16;16;16;14;14;13;11;10;7;5;5;4	53;52;43;39;39;38;35;28;28;26;26;19;16;16;16;16;14;14;13;11;10;7;5;5;4	53;52;43;39;39;38;35;28;28;26;26;19;16;16;16;16;14;14;13;11;10;7;5;5;4	38	40	42	49	35	39	38	40	42	49	35	39	38	40	42	49	35	39	0.737458	11.9419	0	0.177249	11.92	0	0.205089	11.9311	0	1.21425	12.0371	0	0.664458	12.0039	0	0.650547	12.0208	0
Calpain-1 catalytic subunit	CAPN1	P07384;E9PL37;E9PLX0;E9PJJ3;E9PLC9;E9PMC6;E9PJA6;E9PSA6;E9PQB3;E9PRM1;E9PIA9	18;4;2;2;2;2;2;2;2;2;1	18;4;2;2;2;2;2;2;2;2;1	18;4;2;2;2;2;2;2;2;2;1	9	10	11	6	10	12	9	10	11	6	10	12	9	10	11	6	10	12	0.9085	9.52955	0	0.836473	9.52649	0	0.604514	9.52802	0	0.633869	9.47743	0	0.526979	9.46911	0	0.252571	9.47329	0
Tubulin beta chain	TUBB	Q5JP53;P07437;Q5ST81;A6NNZ2;G3V2A3;G3V5W4;G3V2R8;G3V3R4;G3V2N6	34;34;30;10;5;1;1;1;1	6;6;3;0;0;0;0;0;0	6;6;3;0;0;0;0;0;0	28	25	26	34	24	24	6	5	5	6	5	5	6	5	5	6	5	5	-0.179843	11.3542	0	-0.535794	11.5172	0	-0.616286	11.4433	0	-0.091532	11.3668	0	-0.668589	11.5013	0	-0.697468	11.4393	0
Profilin-1	PFN1	P07737;K7EJ44;I3L3D5	4;3;2	4;3;2	4;3;2	4	4	2	3	2	2	4	4	2	3	2	2	4	4	2	3	2	2	0.840926	8.40307	0	1.09092	8.27318	0	0.69378	8.34296	0	-0.0109293	8.25667	0	1.31258	8.31968	0	0.271917	8.28932	0
Bifunctional glutamate/proline--tRNA ligase;Glutamate--tRNA ligase;Proline--tRNA ligase	EPRS	P07814;V9GYZ6;V9GZ76	82;49;3	82;49;3	82;49;3	53	58	54	49	53	44	53	58	54	49	53	44	53	58	54	49	53	44	0.00531741	10.6153	0	0.170586	10.6044	0	-0.184439	10.6099	0	0.608692	10.7157	0	0.583386	10.6746	0	0.267404	10.6957	0
Heat shock protein HSP 90-alpha	HSP90AA1	P07900;P07900-2;G3V2J8;Q58FG0;Q14568	46;46;11;8;5	28;28;4;5;1	28;28;4;5;1	35	28	28	32	26	25	22	15	15	22	14	16	22	15	15	22	14	16	-0.239844	10.4008	0	-0.0243821	10.3828	0	-0.397081	10.3919	0	-0.0102003	10.4339	0	0.147778	10.4092	0	-0.265136	10.4217	0
Tyrosine-protein kinase Lyn	LYN	P07948;E5RJ37;H0Y3C5;J3KPD6;F6SF04;P08631-3;P08631-2;P08631-4;P08631	45;18;3;3;3;3;3;3;3	45;18;3;3;3;3;3;3;3	8;8;0;0;0;0;0;0;0	34	31	28	41	24	28	34	31	28	41	24	28	3	6	5	6	4	4	-0.474796	10.9859	0	-0.551534	11.0409	0	-0.786181	11.0143	0	-0.484336	10.9847	0	-0.965989	10.9945	0	-1.06213	10.9897	0
Annexin A6;Annexin	ANXA6	P08133;P08133-2;E7EMC6;E5RFF0;E5RJF5;E5RK63;E5RI05;E5RJR0;E5RIU8	75;72;41;18;17;17;16;11;10	75;72;41;18;17;17;16;11;10	28;28;3;4;13;13;9;4;3	62	40	42	63	37	36	62	40	42	63	37	36	23	13	16	22	14	12	-2.02002	11.1965	1	-1.7954	11.0582	1	-2.1443	11.1328	1	-2.00034	11.1976	1	-1.4715	11.082	0	-2.09127	11.1437	1
Multidrug resistance protein 1	ABCB1	P08183-2;P08183;P21439-3;P21439-2;P21439;H7C0M2;F5H7U2;Q6P2Q0;Q9NP78-6;Q9NP78-5;Q9NP78-7;Q9NP78-2;Q9NP78;Q2M3G0-1;Q2M3G0	35;35;12;12;12;3;1;1;1;1;1;1;1;1;1	35;35;12;12;12;3;1;1;1;1;1;1;1;1;1	34;34;11;11;11;2;1;1;1;1;1;1;1;1;1	16	21	26	17	16	27	16	21	26	17	16	27	16	20	25	16	16	26	1.9487	10.2075	0	1.87254	10.1842	0	1.62808	10.196	0	0.747899	9.94889	0	0.680183	9.931	0	0.38541	9.94004	0
Heat shock protein HSP 90-beta	HSP90AB1	P08238;Q58FF7;Q58FF6	55;26;7	55;26;7	30;12;1	39	36	39	38	34	34	39	36	39	38	34	34	19	17	20	23	17	20	0.0895955	11.0275	0	-0.132566	11.0146	0	-0.286208	11.0211	0	0.187612	11.043	0	0.229425	11.07	0	-0.125738	11.0567	0
Signal recognition particle receptor subunit alpha	SRPR	P08240;P08240-2	15;14	15;14	15;14	5	8	7	8	8	5	5	8	7	8	8	5	5	8	7	8	8	5	0.320478	9.16955	0	0.33499	9.11373	0	0.0628673	9.14253	0	0.489993	9.19862	0	0.650179	9.16918	0	0.235575	9.18415	0
Asparagine synthetase [glutamine-hydrolyzing]	ASNS	P08243-2;P08243;P08243-3;F8WEJ5;C9JT45;C9J057;C9JLN6;C9JM09	6;6;5;4;2;2;1;1	6;6;5;4;2;2;1;1	6;6;5;4;2;2;1;1	3	1	1	4	4	2	3	1	1	4	4	2	3	1	1	4	4	2			0	-0.335789	8.66865	0	-0.630382	8.66865	0			0	-0.199323	8.68729	0	-0.527338	8.68729	0
U2 small nuclear ribonucleoprotein B	SNRPB2	P08579	9	8	8	5	5	4	8	4	3	5	5	4	7	4	3	5	5	4	7	4	3	0.307361	9.10559	0	1.43437	9.42627	0	0.582451	9.29488	0	0.667353	9.16883	0	1.20614	9.37722	0	0.586067	9.2854	0
Melanotransferrin	MFI2	P08582;P08582-2;C9JVN1	39;13;6	39;13;6	39;13;6	23	32	32	26	34	30	23	32	32	26	34	30	23	32	32	26	34	30	1.5581	10.7268	0	1.31503	10.7462	0	1.1928	10.7366	0	2.13431	10.8624	1	1.90021	10.8787	0	1.66046	10.8706	0
U1 small nuclear ribonucleoprotein 70 kDa	SNRNP70	P08621;P08621-2;P08621-3;P08621-4;M0QYR1;M0QX04	28;26;15;13;9;2	28;26;15;13;9;2	28;26;15;13;9;2	19	16	18	23	15	15	19	16	18	23	15	15	19	16	18	23	15	15	0.469339	10.2985	0	0.338982	10.2345	0	0.147079	10.2677	0	0.431611	10.2919	0	0.745964	10.3071	0	0.249673	10.2996	0
Vimentin	VIM	P08670;B0YJC4;B0YJC5;A0A1B0GTT5;A0A1B0GVG8	87;81;38;25;13	85;79;36;25;13	75;69;29;22;13	73	58	58	86	60	54	71	57	57	84	59	52	62	49	49	74	52	45	-1.80579	12.1562	1	-1.93198	12.1737	1	-2.15412	12.165	1	-1.29445	12.1954	0	-0.967723	12.2519	0	-1.45429	12.2246	0
Guanine nucleotide-binding protein G(k) subunit alpha	GNAI3	P08754;P19087;P11488;A8MTJ3;A0A1W2PRE1;A0A1W2PQK2;A0A087WTB6;A0A1W2PRJ7;A0A087WZE5;A0A1W2PS82	40;6;4;4;2;2;2;2;2;2	39;5;3;3;1;1;1;1;1;1	24;0;0;0;0;0;0;0;0;0	25	23	23	37	21	19	24	22	22	36	20	18	15	14	14	21	12	11	-1.27902	11.2353	0	-0.518843	11.2447	0	-1.17947	11.24	0	-0.461322	11.3225	0	0.245827	11.3544	0	-0.463282	11.3387	0
Annexin A5;Annexin	ANXA5	P08758;E9PHT9;D6RBL5;D6RBE9	3;2;2;1	3;2;2;1	3;2;2;1	0	2	1	1	2	2	0	2	1	1	2	2	0	2	1	1	2	2			0	0.247581		0	0		0			0	1.2508		0	0		0
U1 small nuclear ribonucleoprotein A	SNRPA	P09012;M0QZG7;M0R221;M0R2B8;M0R268;M0QXK2;M0R0G9	10;9;8;8;8;7;3	10;9;8;8;8;7;3	9;8;7;7;7;6;2	3	6	4	7	6	7	3	6	4	7	6	7	3	6	4	6	6	7	0.498018	9.57995	0	0.332723	9.44587	0	0.159452	9.51807	0	0.267392	9.54067	0	0.368254	9.45186	0	-0.0196891	9.49853	0
Signal recognition particle 19 kDa protein	SRP19	P09132;A0A087WYR0;A0A087WWU9;A0A2U3TZN1;P09132-2;D6RBG4;A0A2R8Y4M3	12;11;9;7;5;3;3	12;11;9;7;5;3;3	12;11;9;7;5;3;3	8	7	9	9	6	4	8	7	9	9	6	4	8	7	9	9	6	4	0.434674	9.42693	0	0.718391	9.38261	0	0.307488	9.40534	0	-0.0254852	9.35278	0	0.398744	9.3253	0	-0.156225	9.33926	0
Glutathione S-transferase P	GSTP1	P09211;A8MX94;A0A2R8Y5E5;A0A087X2E9;A0A087X243	5;4;2;2;1	5;4;2;2;1	5;4;2;2;1	2	4	2	3	2	4	2	4	2	3	2	4	2	4	2	3	2	4	0.688342	8.90731	0	-0.187666	8.88553	0	0.00349379	8.89656	0	0.639241	8.89825	0	-0.303575	8.86957	0	-0.140411	8.88415	0
Isoform 3 of Tropomyosin alpha-1 chain	TPM1;Isoform	P09493-3;P09493-8	43;35	30;22	0;0	36	29	32	37	27	27	25	19	22	26	18	16	0	0	0	0	0	0	0.288818	10.5073	0	-0.35899	10.5806	0	-0.286966	10.5455	0	-0.137304	10.4414	0	-0.37316	10.5787	0	-0.581004	10.5155	0
Clathrin light chain A	CLTA	P09496-2;P09496-4;P09496-3;P09496;F8WF69;P09496-5;C9J8P9	13;12;12;12;10;9;8	13;12;12;12;10;9;8	13;12;12;12;10;9;8	7	10	9	11	9	6	7	10	9	11	9	6	7	10	9	11	9	6	1.32808	9.94712	0	1.83877	10.1075	0	1.2994	10.0347	0	2.36582	10.1909	1	2.58028	10.2908	1	2.14383	10.2437	1
Clathrin light chain B	CLTB	P09497-2;P09497;D6RJD1;H0Y9Q6	10;9;3;2	10;9;3;2	10;9;3;2	2	9	4	3	6	4	2	9	4	3	6	4	2	9	4	3	6	4	0.977609	8.88554	0	1.27207	9.10734	0	0.855532	9.01045	0	3.77748	9.5806	2	3.36962	9.6284	1	3.27089	9.60516	2
Annexin A4;Annexin	ANXA4	P09525-2;P09525;Q6P452;B4E1S2	4;4;3;1	4;4;3;1	4;4;3;1	1	0	0	1	2	1	1	0	0	1	2	1	1	0	0	1	2	1							0					0	-0.335824		0	0		0
Dihydrolipoyl dehydrogenase, mitochondrial;Dihydrolipoyl dehydrogenase	DLD	P09622;E9PEX6;P09622-2;P09622-3;F8WDM5;A0A1W2PR83;F2Z2E3	13;12;12;12;1;1;1	13;12;12;12;1;1;1	13;12;12;12;1;1;1	11	1	0	4	5	3	11	1	0	4	5	3	11	1	0	4	5	3			0	-0.511586	9.31718	0	-0.797074	9.31718	0			0	-0.643616	9.30123	0	-0.941898	9.30123	0
U2 small nuclear ribonucleoprotein A	SNRPA1	P09661;H0YMA0;H0YKK0;H0YLR3	19;11;10;9	19;11;10;9	19;11;10;9	12	10	14	17	9	9	12	10	14	17	9	9	12	10	14	17	9	9	0.341009	9.57586	0	0.611046	9.61963	0	0.198044	9.59829	0	0.590163	9.61935	0	0.805202	9.65588	0	0.358933	9.638	0
Cytochrome c oxidase subunit 6C	COX6C	P09669	7	7	7	6	3	1	3	1	0	6	3	1	3	1	0	6	3	1	3	1	0							0			-1.23382	9.10725	0			0	-1.5759	9.10725	0
Poly [ADP-ribose] polymerase 1	PARP1	P09874;Q5VX84;Q5VX85	89;7;7	89;7;7	89;7;7	57	60	65	64	62	57	57	60	65	64	62	57	57	60	65	64	62	57	0.318457	11.1873	0	0.288244	11.155	0	0.0399954	11.1714	0	0.328959	11.189	0	0.237293	11.1466	0	-0.0476658	11.1683	0
Histone H2A.V;Histone H2A.Z;Histone H2A	H2AFV;H2AFZ	Q71UI9;P0C0S5;C9J0D1;Q71UI9-4;Q71UI9-2;Q71UI9-3;C9J386	6;6;5;5;5;4;3	4;4;3;4;3;3;2	4;4;3;4;3;3;2	6	5	4	6	4	4	4	3	2	4	2	2	4	3	2	4	2	2	0.832707	9.93715	0	-2.29851	9.60328	1	-0.925069	9.80154	0	0.298583	9.84123	0	-2.44425	9.59617	1	-1.31834	9.73576	0
TCF3 fusion partner	TFPT	P0C1Z6-2;P0C1Z6	2;2	2;2	2;2	0	1	0	0	2	0	0	1	0	0	2	0	0	1	0	0	2	0							0					0	0.628818		0	0		0
F-box/SPRY domain-containing protein 1	FBXO45	P0C2W1;C9JLC0	4;1	4;1	4;1	0	1	0	1	2	0	0	1	0	1	2	0	0	1	0	1	2	0							0			-0.892068		0			0	0		0
CDGSH iron-sulfur domain-containing protein 3, mitochondrial	CISD3	P0C7P0	5	5	5	1	2	2	0	4	2	1	2	2	0	4	2	1	2	2	0	4	2							0			5.24481		0	4.86444	9.70738	2	4.39889	9.70738	0
POTE ankyrin domain family member J	POTEJ	P0CG39	12	3	3	9	9	8	8	10	9	2	2	1	1	2	2	2	2	1	1	2	2			0	3.49688		0	0		0	1.56631	9.27772	0	4.3982		0	1.3643	9.27772	0
Splicing factor U2AF 35 kDa subunit	U2AF1	P0DN76;Q01081;Q01081-2;Q01081-4;Q8WU68-3;Q8WU68;A0A1B0GW87;M0QYK5;M0R2N4;Q01081-3;Q8WU68-2;K7EJH3;K7EJM7	13;13;11;6;6;6;5;5;5;5;5;2;2	13;13;11;6;6;6;5;5;5;5;5;2;2	13;13;11;6;6;6;5;5;5;5;5;2;2	8	9	9	9	8	7	8	9	9	9	8	7	8	9	9	9	8	7	0.924618	10.5932	0	-1.06686	10.4036	0	-0.317266	10.5087	0	-0.111748	10.4156	0	-0.579797	10.4566	0	-0.658971	10.4366	0
DNA-directed RNA polymerases I and III subunit RPAC2	POLR1D	P0DPB6;A0A0R4J2F3;Q7Z776;A0A087X0U2;A0A1B0GUZ5;P0DPB5	4;3;1;1;1;1	4;3;1;1;1;1	4;3;1;1;1;1	3	3	2	3	1	0	3	3	2	3	1	0	3	3	2	3	1	0	0.126674	8.44273	0			0	-0.0989462	8.44273	0	-0.129674	8.40417	0			0	-0.464335	8.40417	0
Ras-related protein Rap-2a	RAP2A	P10114;F6U784	13;7	6;0	6;0	11	7	5	13	7	5	5	4	1	6	3	2	5	4	1	6	3	2			0	0.292758	8.96324	0	-0.0236424	8.96324	0	0.219568	8.75395	0	0.434021	8.98717	0	-0.00903265	8.88603	0
60 kDa SS-A/Ro ribonucleoprotein	TROVE2	P10155;P10155-3;P10155-5;P10155-4;P10155-2;H0Y9N5;G5E9R9;D6RDN1;D6RE09	13;12;12;12;7;5;3;2;2	13;12;12;12;7;5;3;2;2	13;12;12;12;7;5;3;2;2	2	8	9	3	11	10	2	8	9	3	11	10	2	8	9	3	11	10	3.7628	9.48134	2	4.72793	9.58022	2	4.01177	9.53359	2	3.68824	9.46047	2	4.66263	9.56129	2	3.76506	9.5138	2
Histone H1.4	HIST1H1E	P10412;P22492;P16401	21;5;4	7;0;0	6;0;0	17	18	19	20	14	18	5	5	5	6	5	7	4	4	4	5	4	6	2.055	10.5208	1	0.721037	10.7994	0	1.12252	10.682	0	1.81518	10.4636	0	-0.447398	10.6153	0	0.412605	10.546	0
Dihydrolipoyllysine-residue acetyltransferase component of pyruvate dehydrogenase complex, mitochondrial;Acetyltransferase component of pyruvate dehydrogenase complex	DLAT	P10515;H0YDD4;E9PEJ4	7;6;5	7;6;5	7;6;5	6	5	5	3	6	2	6	5	5	3	6	2	6	5	5	3	6	2	0.452844	8.97078	0	0.705967	8.78196	0	0.310832	8.88656	0	0.323638	8.94874	0	1.74252	8.99991	0	0.645682	8.97508	0
Receptor-type tyrosine-protein phosphatase F	PTPRF	P10586-2;P10586;H0Y6Z7;H0Y4H1;H0Y7Z9;H0Y380;A2A437	34;34;31;24;22;14;3	34;34;31;24;22;14;3	28;28;26;19;17;9;2	9	16	14	15	15	15	9	16	14	15	15	15	8	14	11	14	12	10	1.33825	9.28028	0	0.414931	9.37438	0	0.628316	9.32987	0	1.35484	9.28386	0	0.707236	9.42682	0	0.750507	9.3612	0
Thioredoxin	TXN	P10599;P10599-2	6;5	6;5	6;5	4	3	4	3	4	2	4	3	4	3	4	2	4	3	4	3	4	2	0.90155	8.66133	0			0	0.716335	8.66133	0	0.0639891	8.51451	0	0.33052	8.64784	0	-0.143716	8.58627	0
Cytochrome c oxidase subunit 5B, mitochondrial	COX5B	P10606	9	9	9	7	5	4	7	4	5	7	5	4	7	4	5	7	5	4	7	4	5	-2.4536	9.38852	1	-2.5049	9.43067	1	-2.73981	9.4101	1	-1.70715	9.43173	0	-3.16312	9.40616	1	-2.68931	9.41913	1
cAMP-dependent protein kinase type I-alpha regulatory subunit;cAMP-dependent protein kinase type I-alpha regulatory subunit, N-terminally processed	PRKAR1A	P10644;P10644-2;K7EPB2;K7EIE5;K7EID3;K7EJ40;K7EK41;K7EMZ6;K7EM13;K7EMU2;K7EQK3;X6RAV4;K7EPR5;K7EKR1	15;11;9;6;6;6;6;5;5;4;3;3;2;1	15;11;9;6;6;6;6;5;5;4;3;3;2;1	14;10;8;6;6;6;6;5;4;4;3;3;2;0	13	4	5	12	3	4	13	4	5	12	3	4	12	4	5	11	3	4	-2.14507	9.6348	1	-1.68239	9.689	1	-2.19569	9.66275	1	-2.2251	9.63046	1	-1.93077	9.67237	1	-2.47871	9.65192	1
60 kDa heat shock protein, mitochondrial	HSPD1	P10809;E7EXB4;E7ESH4;P10809-2;C9JL25;C9JCQ4;C9JL19;C9J0S9	43;14;14;8;6;4;3;1	43;14;14;8;6;4;3;1	43;14;14;8;6;4;3;1	30	26	28	32	22	29	30	26	28	32	22	29	30	26	28	32	22	29	0.445095	10.8311	0	-0.0100374	10.8785	0	-0.0300752	10.8555	0	-0.461381	10.695	0	-0.536753	10.8067	0	-0.831644	10.7545	0
78 kDa glucose-regulated protein	HSPA5	P11021	54	53	53	41	31	35	46	31	32	40	30	34	45	30	31	40	30	34	45	30	31	-0.29515	10.7457	0	-0.209303	10.7971	0	-0.519013	10.7722	0	-0.140559	10.7672	0	0.141319	10.8493	0	-0.336515	10.8102	0
Heat shock cognate 71 kDa protein	HSPA8	P11142;E9PKE3;E9PNE6;A8K7Q2;P11142-2;E9PN89;E9PS65;E9PLF4;P54652;E9PM13;E9PI65	60;58;48;40;39;28;25;18;18;17;12	52;50;40;34;35;26;21;16;12;13;10	34;34;30;32;17;12;21;0;8;13;1	45	45	43	53	41	42	39	39	38	45	35	37	25	24	23	29	20	21	-0.033441	11.3476	0	-0.271643	11.3661	0	-0.417618	11.357	0	0.113663	11.37	0	0.00124825	11.4053	0	-0.27134	11.388	0
Solute carrier family 2, facilitated glucose transporter member 1	SLC2A1	P11166	9	9	9	7	5	4	8	4	6	7	5	4	8	4	6	7	5	4	8	4	6	-0.109463	10.1506	0	0.48167	10.1322	0	-0.0991047	10.1415	0	-0.41564	10.1087	0	0.0307773	10.0584	0	-0.534766	10.0843	0
Protein 4.1	EPB41	P11171-2;P11171;Q4VB86;A0A2U3TZH6;P11171-4;A0A2R8YD30;P11171-3;A0A2R8Y7Y3;P11171-5;A0A2R8Y5G2;A0A2R8Y5Z6;P11171-7;A0A2R8YCW8;P11171-6;A0A2R8YFR9;A0A2R8Y6G5;A0A2R8Y570;A0A2R8Y420;A0A2R8Y7N0;A0A2R8Y6D0;A0A2R8Y4N6;A0A1B0GWG0;A0A2R8Y6T6;A0A2R8Y5C8;A0A2R8Y783;A0A2R8YFU8;Q4VXN1	51;49;46;45;45;44;44;41;41;38;38;38;36;36;35;35;35;33;30;28;23;22;18;13;9;4;1	49;47;44;43;43;42;42;39;39;38;38;38;36;34;35;35;35;33;30;28;23;22;18;13;9;4;1	45;43;40;39;39;38;38;35;35;36;36;36;34;30;33;33;33;31;28;26;22;20;17;13;9;4;0	39	24	28	34	25	20	38	23	27	32	24	19	34	21	25	30	22	17	-0.944937	10.4406	0	-0.900337	10.4308	0	-1.19009	10.4357	0	-0.500158	10.4912	0	-0.543934	10.4713	0	-0.85645	10.4813	0
Uridine 5-monophosphate synthase;Orotate phosphoribosyltransferase;Orotidine 5-phosphate decarboxylase	UMPS	P11172;P11172-2;P11172-3;F2Z3P2;F2Z303;F8WDG4;E9PFD2;P11172-4	4;3;3;1;1;1;1;1	4;3;3;1;1;1;1;1	4;3;3;1;1;1;1;1	0	2	2	0	2	1	0	2	2	0	2	1	0	2	2	0	2	1							0			-0.110531		0			0	0		0
Pyruvate dehydrogenase E1 component subunit beta, mitochondrial	PDHB	P11177-2;P11177;P11177-3;C9J634;F8WF02	7;7;6;4;3	7;7;6;4;3	7;7;6;4;3	1	7	5	1	5	6	1	7	5	1	5	6	1	7	5	1	5	6	1.96177	8.84488	1	2.1109	8.99495	1	1.75003	8.92636	2	1.95566	8.97393	0	2.60513	9.07913	2	1.95294	9.02971	2
Ras-related protein Ral-A	RALA	P11233;H7C3P7	8;7	8;7	6;6	5	4	3	7	3	1	5	4	3	7	3	1	3	3	2	5	2	1	-1.48419	9.33486	0			0	-1.75935	9.33486	0	-0.721603	9.40799	0	0.00597894	9.45443	0	-0.699652	9.43183	0
Ras-related protein Ral-B	RALB	P11234;P11234-3;P11234-2;C9J6B1;C9JQB3;F8WEQ6;C9JYR1;C9JPE8	6;6;6;5;4;2;2;1	4;4;4;4;3;1;1;0	4;4;4;4;3;1;1;0	6	3	1	6	2	1	4	2	0	4	1	1	4	2	0	4	1	1							0			-0.646566	8.77732	0			0	-0.996642	8.77732	0
Breakpoint cluster region protein	BCR	P11274-2;P11274;H0Y554	8;8;1	8;8;1	8;8;1	0	4	2	2	4	3	0	4	2	2	4	3	0	4	2	2	4	3			0	0.660382	8.76762	0	0.315613	8.76762	0	0.731283	8.69427	0	0.171039	8.7394	0	0.135906	8.71742	0
Lysosome-associated membrane glycoprotein 1	LAMP1	P11279;P11279-2	2;1	2;1	2;1	0	2	1	0	1	2	0	2	1	0	1	2	0	2	1	0	1	2			0	0.363327		0	0		0	1.18593		0			0	0		0
DNA topoisomerase 1	TOP1	P11387;E5RIC7;E5RJ95;E5RFS0;E5RJ33;H0YBR3;H0YAR3;H0YC03;E5RGE7;E5RGR4;E5RFE3;E5RGR2	58;4;2;2;1;1;1;1;1;1;1;1	58;4;2;2;1;1;1;1;1;1;1;1	53;0;0;0;0;0;0;0;0;0;0;0	33	29	33	41	28	33	33	29	33	41	28	33	30	25	30	37	23	28	0.30192	10.6758	0	0.163119	10.592	0	-0.0327431	10.6359	0	0.34386	10.6828	0	0.495186	10.6476	0	0.0838862	10.6656	0
DNA topoisomerase 2-alpha	TOP2A	P11388;P11388-2;P11388-3;P11388-4;J3KTB7	56;56;56;56;5	41;41;41;41;1	41;41;41;41;1	35	35	42	31	32	35	25	24	28	19	22	26	25	24	28	19	22	26	0.211321	10.185	0	0.578033	10.1943	0	0.113928	10.1897	0	-0.110111	10.1358	0	-0.0549935	10.0905	0	-0.414499	10.1137	0
Steroid hormone receptor ERR1	ESRRA	P11474-2;P11474;F5GWT5;H0YGT3;F5H0E9;O95718-2;O95718-1	10;10;3;3;1;1;1	10;10;3;3;1;1;1	9;9;3;2;1;0;0	5	6	4	6	3	4	5	6	4	6	3	4	5	5	4	5	2	3	0.457179	9.2652	0	0.630139	9.25789	0	0.276484	9.26156	0	0.0327139	9.19591	0	0.539345	9.24149	0	-0.0615382	9.2193	0
Cation-independent mannose-6-phosphate receptor	IGF2R	P11717;S4R328	44;3	44;3	44;3	10	26	20	9	34	19	10	26	20	9	34	19	10	26	20	9	34	19	2.49699	9.44127	1	2.26323	9.62865	1	2.11121	9.54499	1	3.174	9.61987	1	2.82516	9.77295	1	2.66604	9.70312	1
Polyadenylate-binding protein 1;Polyadenylate-binding protein;Polyadenylate-binding protein 3	PABPC1;PABPC3	P11940;E7EQV3;P11940-2;A0A087WTT1;E7ERJ7;H0YAR2;Q9H361;H0YBN4;H0YAP2;E5RGH3;E5RJB9;E5RH24;H0YB86;Q4VXU2;H0YAS6;H0YB75;Q4VXU2-2;H0YAS7;E5RHG7;H0YC10;H0YAW6;E5RGC4;E5RFD8;E5RJM8	52;50;50;49;46;29;27;15;14;12;12;10;10;8;7;7;6;5;4;3;3;2;2;1	52;50;50;49;46;29;27;15;14;12;12;10;10;8;7;7;6;5;4;3;3;2;2;1	32;31;30;29;32;22;21;7;14;1;1;1;7;3;6;6;3;4;1;3;3;1;1;1	36	39	37	42	36	37	36	39	37	42	36	37	25	23	24	25	22	22	0.237515	11.0247	0	-0.0142712	11.0736	0	-0.147683	11.0498	0	0.0928774	11.0016	0	-0.494294	11.0077	0	-0.51798	11.0047	0
Proliferating cell nuclear antigen	PCNA	P12004	5	5	5	2	4	1	1	3	1	2	4	1	1	3	1	2	4	1	1	3	1							0					0	1.3329	8.76553	0	0.900284	8.76553	0
ADP/ATP translocase 3;ADP/ATP translocase 3, N-terminally processed;ADP/ATP translocase 1	SLC25A6;SLC25A4	P12236;P12235;V9GYG0	21;13;9	8;3;1	8;3;1	16	12	17	15	11	13	5	3	6	5	3	4	5	3	6	5	3	4	0.270642	9.46762	0	0.622719	9.5742	0	0.168347	9.52418	0	-0.448351	9.36272	0	0.140865	9.49216	0	-0.504283	9.43224	0
Nucleoprotein TPR	TPR	P12270;P12270-2	6;3	6;3	6;3	1	2	2	2	3	3	1	2	2	2	3	3	1	2	2	2	3	3			0	0.513065	8.54774	0	0.17825	8.54774	0			0	0.123885	8.48273	0	-0.214741	8.48273	0
Creatine kinase B-type	CKB	P12277;H0YJG0;G3V4N7;H0YJK0;G3V461;G3V2I1;P06732	12;7;4;2;2;1;1	12;7;4;2;2;1;1	12;7;4;2;2;1;1	5	8	7	3	8	7	5	8	7	3	8	7	5	8	7	3	8	7	-0.219194	9.52144	0	1.92481	9.41553	0	0.554607	9.4717	0	0.903868	9.71019	0	2.2813	9.50255	0	1.24439	9.61867	0
Creatine kinase U-type, mitochondrial	CKMT1A;CKMT1B	P12532;P12532-2;C9JSQ1;F8WCN3;C9J8F6;C9J6W7;C9JT96;C9JJX8;C9J995;D6RHV3;D6R998;P17540	7;6;5;5;3;2;2;1;1;1;1;1	7;6;5;5;3;2;2;1;1;1;1;1	7;6;5;5;3;2;2;1;1;1;1;1	5	3	6	3	2	6	5	3	6	3	2	6	5	3	6	3	2	6	0.622301	9.10338	0	-0.0935151	9.36105	0	0.0141733	9.25105	0	0.335539	9.05312	0	-0.486934	9.30776	0	-0.38419	9.19884	0
Alpha-actinin-1	ACTN1	P12814;P12814-3;P12814-2;P12814-4;H9KV75;G3V2N5;G3V2W4;H7C5W8;H0YJW3;H0YJ11;G3V2X9;G3V5M4;G3V2E8;G3V380	74;73;72;70;63;22;20;17;14;12;9;7;4;2	41;40;39;37;36;11;10;12;8;8;4;3;1;2	39;38;37;35;34;10;8;12;8;8;3;2;0;2	64	27	31	70	32	33	35	13	15	37	18	17	33	13	15	35	18	17	-2.07007	10.3342	1	-1.37663	10.394	0	-2.00929	10.3651	1	-1.34054	10.386	0	-1.53782	10.381	0	-1.7567	10.3835	1
Proto-oncogene tyrosine-protein kinase Src	SRC	P12931;P12931-2;H2E272;H7C3Z8;H7C074;P42685-2;Q9H3Y6;P42685;Q04912-7;Q04912-2;Q04912	25;25;1;1;1;1;1;1;1;1;1	14;14;1;1;1;1;1;1;1;1;1	13;13;0;0;0;0;0;0;0;0;0	20	12	9	21	14	13	12	5	1	11	5	5	11	5	1	10	5	4			0	-2.32798	9.6988	1	-2.51988	9.6988	0	-1.32027	9.71835	0	-1.22817	9.7743	0	-1.60281	9.74723	0
X-ray repair cross-complementing protein 6	XRCC6	P12956;B1AHC9;P12956-2	22;21;20	22;21;20	22;21;20	16	13	15	12	13	10	16	13	15	12	13	10	16	13	15	12	13	10	0.0573825	9.69536	0	0.101336	9.65465	0	-0.184059	9.67548	0	0.183451	9.71513	0	0.374706	9.69918	0	-0.0567322	9.70723	0
X-ray repair cross-complementing protein 5	XRCC5	P13010;C9JZ81;H7C0H9	31;4;2	31;4;2	31;4;2	19	13	23	17	12	18	19	13	23	17	12	18	19	13	23	17	12	18	0.554524	9.94495	0	0.364378	9.97526	0	0.201081	9.96037	0	0.190632	9.88316	0	0.289354	9.96269	0	-0.0902696	9.92474	0
Cytochrome c oxidase subunit 4 isoform 1, mitochondrial	COX4I1	P13073;H3BN72;H3BNV9;H3BPG0;Q86WV2;H3BNI5	15;10;10;8;6;3	15;10;10;8;6;3	15;10;10;8;6;3	13	6	5	13	5	6	13	6	5	13	5	6	13	6	5	13	5	6	-2.05603	9.70157	1	-2.5125	9.79535	1	-2.52069	9.75098	1	-1.44775	9.74362	0	-2.71321	9.78685	1	-2.37825	9.76577	1
Ribonuclease inhibitor	RNH1	P13489;E9PMJ3;E9PLZ3;E9PIM9;E9PR82;E9PMI1;E9PMA9;E9PMN0;E9PIK5;H0YCR7	3;2;2;2;1;1;1;1;1;1	3;2;2;2;1;1;1;1;1;1	3;2;2;2;1;1;1;1;1;1	0	3	1	0	0	0	0	3	1	0	0	0	0	3	1	0	0	0							0			0.594413	8.54842	0			0	0.291523	8.54842	0
Elongation factor 2	EEF2	P13639	78	78	76	63	56	58	71	53	62	63	56	58	71	53	62	62	55	57	69	52	61	-0.187727	11.6096	0	-0.465698	11.6219	0	-0.58285	11.6158	0	-0.439703	11.5757	0	-0.923981	11.5692	0	-1.02174	11.5725	0
Prolyl 4-hydroxylase subunit alpha-1	P4HA1	P13674	9	9	1	4	4	5	4	6	5	4	4	5	4	6	5	0	0	0	0	1	0	0.887982	9.09672	0	0.640705	9.20028	0	0.495739	9.15158	0	0.984762	9.11585	0	0.538228	9.18175	0	0.440361	9.15005	0
Plastin-3	PLS3	P13797;A0A0A0MSQ0;P13797-3;P13797-2;U3KQI3;H7C4N2;P13796;Q14651;Q5TBN3;C9JAM8;F2Z2Z9	23;21;21;21;6;6;3;3;2;2;1	23;21;21;21;6;6;3;3;2;2;1	23;21;21;21;6;6;3;3;2;2;1	19	13	14	17	14	12	19	13	14	17	14	12	19	13	14	17	14	12	-0.614134	9.95057	0	0.0948407	9.95157	0	-0.539628	9.95107	0	-0.636937	9.94787	0	0.0439837	9.94373	0	-0.636768	9.94581	0
Electron transfer flavoprotein subunit alpha, mitochondrial	ETFA	P13804-2;P13804;H0YK49;H0YL12;H0YLU7;H0YNX6;H0YKF0;H0YL83	7;7;6;6;6;5;5;1	7;7;6;6;6;5;5;1	7;7;6;6;6;5;5;1	3	6	4	1	5	5	3	6	4	1	5	5	3	6	4	1	5	5	0.831732	8.93927	0	2.11466	8.96159	1	1.17776	8.95057	1	1.18543	9.01037	0	1.94686	8.95541	0	1.23151	8.98376	1
cAMP-dependent protein kinase type II-alpha regulatory subunit	PRKAR2A	P13861;P13861-2;H7C1L0;H7C330;H7C4A9;C9J830	39;37;12;9;9;4	39;37;12;9;9;4	36;34;10;8;9;4	31	26	28	37	28	27	31	26	28	37	28	27	28	23	25	34	25	24	-1.10485	11.0842	0	-0.967261	11.1205	0	-1.31102	11.1027	0	-1.20591	11.0748	0	-1.29208	11.0898	0	-1.56829	11.0824	0
Zinc finger protein RFP	TRIM27	P14373;P14373-2;A0A0G2JIZ4;A0A140T9B9;A0A140T9N6;A0A140T9V9;H0Y551;A0A140T9Q6	8;7;4;2;2;2;2;1	8;7;4;2;2;2;2;1	8;7;4;2;2;2;2;1	4	5	3	6	6	3	4	5	3	6	6	3	4	5	3	6	6	3	0.0942929	9.17261	0	0.307102	9.20968	0	-0.071013	9.19154	0	-0.219625	9.12638	0	-0.0730795	9.15014	0	-0.485962	9.13842	0
Carboxypeptidase M	CPM	P14384;F8W111;F8VVI6;H0YHN7	7;4;2;2	7;4;2;2	7;4;2;2	6	2	2	6	3	2	6	2	2	6	3	2	6	2	2	6	3	2	-0.415153	9.11958	0	-1.34214	9.14022	1	-1.1282	9.13002	0	-1.76259	8.98873	1	-1.51624	9.12603	1	-1.97244	9.06278	1
Pyruvate kinase PKM;Pyruvate kinase	PKM	P14618;P14618-2;H3BTN5;P14618-3;B4DNK4;H3BQ34;H3BR70;H3BT25;H3BUW1;H3BTJ2;H3BU13;H3BN34;H3BQZ3;P30613-2;P30613	21;20;19;17;16;15;10;8;8;8;3;1;1;1;1	21;20;19;17;16;15;10;8;8;8;3;1;1;1;1	21;20;19;17;16;15;10;8;8;8;3;1;1;1;1	16	9	13	10	12	8	16	9	13	10	12	8	16	9	13	10	12	8	0.0518578	9.88626	0	0.243244	9.9366	0	-0.121022	9.91216	0	-0.0775656	9.86687	0	-0.0848723	9.88586	0	-0.414391	9.87647	0
Endoplasmin	HSP90B1	P14625;Q96GW1;A0A1W2PRR1;H0YIV0;F8W026;Q58FF3	20;7;7;5;3;3	18;5;5;5;1;3	18;5;5;5;1;3	10	12	8	9	10	13	8	10	6	8	8	11	8	10	6	8	8	11	0.38219	9.52715	0	0.287814	9.60708	0	0.0765435	9.56895	0	0.702663	9.58434	0	0.726364	9.68455	0	0.384659	9.63733	0
Myosin light chain 6B	MYL6B	P14649;F8W1I5;F8VSA2	17;12;2	17;12;2	15;10;2	10	13	10	13	12	10	10	13	10	13	12	10	8	11	8	11	10	8	0.289062	10.7655	0	0.707503	10.7564	0	0.219473	10.761	0	0.277718	10.7636	0	1.07394	10.8281	0	0.323432	10.7971	0
Small nuclear ribonucleoprotein-associated proteins B and B;Small nuclear ribonucleoprotein-associated protein N	SNRPB;SNRPN	P14678-2;P14678;P14678-3;J3QLE5;P63162;P63162-2;J3KRY3;S4R3P3	9;9;9;8;8;8;5;5	9;9;9;8;8;8;5;5	9;9;9;8;8;8;5;5	5	7	7	7	7	7	5	7	7	7	7	7	5	7	7	7	7	7	0.311501	10.1548	0	0.978022	10.1028	0	0.368174	10.1296	0	0.281368	10.1498	0	0.811499	10.0702	0	0.199355	10.1118	0
Heterogeneous nuclear ribonucleoprotein L	HNRNPL	P14866;M0QXS5;P14866-2;M0R076;B4DVF8;M0R1W6;H7C464;M0QYL7	17;15;15;3;2;2;1;1	17;15;15;3;2;2;1;1	9;7;7;0;2;2;0;1	12	15	12	7	10	10	12	15	12	7	10	10	7	9	8	3	6	5	0.569059	9.73716	0	0.496932	9.74763	0	0.267433	9.74243	0	0.298333	9.69034	0	0.427917	9.73559	0	0.0284798	9.71355	0
Aspartate--tRNA ligase, cytoplasmic	DARS	P14868;P14868-2;C9J7S3;C9JLC1;H7C278;H7BZ35;C9JQM9	28;22;12;12;9;9;7	28;22;12;12;9;9;7	28;22;12;12;9;9;7	14	15	18	17	19	11	14	15	18	17	19	11	14	15	18	17	19	11	-0.223206	10.023	0	0.0168174	9.9888	0	-0.37251	10.0062	0	-0.10052	10.0404	0	-0.101019	9.97132	0	-0.432677	10.0072	0
Junction plakoglobin	JUP	P14923;C9JK18;C9JKY1;C9J826;C9JTX4;C9JPI2;K7ERP3	38;15;15;13;12;1;1	38;15;15;13;12;1;1	35;14;14;12;11;1;1	28	31	23	31	28	27	28	31	23	31	28	27	26	29	21	30	25	24	-0.111856	10.4263	0	-0.426048	10.447	0	-0.529274	10.4368	0	0.983301	10.6155	0	0.919625	10.6665	0	0.620879	10.6418	0
Phosphoglycerate mutase 2;Phosphoglycerate mutase 1	PGAM2;PGAM1	P15259;P18669	2;2	2;2	1;1	2	2	1	1	2	1	2	2	1	1	2	1	1	1	1	0	1	1							0					0	1.15152		0	0		0
Folate receptor alpha	FOLR1	P15328	2	2	2	0	1	1	0	2	0	0	1	1	0	2	0	0	1	1	0	2	0							0					0	1.91246		0	0		0
40S ribosomal protein S2	RPS2	P15880;H0YEN5;E9PQD7;E9PMM9;I3L404;E9PM36;E9PPT0;H3BNG3;H0YE27	30;25;21;19;16;16;15;2;2	30;25;21;19;16;16;15;2;2	30;25;21;19;16;16;15;2;2	25	21	23	28	20	21	25	21	23	28	20	21	25	21	23	28	20	21	0.224922	11.9518	0	0.232909	11.9797	0	-0.0370989	11.966	0	0.194178	11.9469	0	-0.198807	11.9144	0	-0.323459	11.9309	0
Desmoplakin	DSP	P15924;P15924-3;P15924-2	147;123;110	147;123;110	147;123;110	94	103	107	87	99	96	94	103	107	87	99	96	94	103	107	87	99	96	0.280021	10.8555	0	0.564587	10.9271	0	0.146759	10.8928	0	0.30696	10.8599	0	0.149798	10.857	0	-0.0972772	10.8585	0
Replication protein A 32 kDa subunit	RPA2	P15927;P15927-2;P15927-3;Q5TEJ0;Q5TEJ7	4;4;4;3;1	4;4;4;3;1	4;4;4;3;1	0	1	1	0	2	1	0	1	1	0	2	1	0	1	1	0	2	1							0					0	-1.32715		0	0		0
CD44 antigen	CD44	P16070-18;P16070-12;P16070-14;P16070-13;P16070-11;P16070-10;P16070-16;P16070-8;P16070-17;P16070-6;P16070-4;P16070-3;P16070-7;P16070-5;P16070;H0Y2P0;H0YD13;H0YE40;H0YDW7;H0YCV9;H0Y5E4;P16070-15;P16070-9;H0YDX6;H0YD17;E9PKC6;Q86UZ1;H0YD90;J3KN83;H0YEV3;H0YEU1;P16070-19;H0YF08	12;12;12;12;12;12;12;12;12;12;12;12;12;12;12;11;10;6;6;6;6;6;6;5;4;3;2;2;2;2;2;2;1	12;12;12;12;12;12;12;12;12;12;12;12;12;12;12;11;10;6;6;6;6;6;6;5;4;3;2;2;2;2;2;2;1	12;12;12;12;12;12;12;12;12;12;12;12;12;12;12;11;10;6;6;6;6;6;6;5;4;3;2;2;2;2;2;2;1	4	9	12	2	8	8	4	9	12	2	8	8	4	9	12	2	8	8	2.28572	9.67413	1	4.22286	9.57409	2	2.95363	9.62698	1	2.07384	9.62188	0	4.59545	9.60853	2	2.8944	9.61526	1
Histone H1.3	HIST1H1D	P16402	20	5	5	15	18	19	19	13	16	2	4	4	4	3	4	2	4	4	4	3	4	2.33573	10.019	1	2.23784	10.2132	0	2.02074	10.1269	1	2.13429	9.96897	0	2.01079	10.1576	0	1.72798	10.0734	0
Histone H1.2	HIST1H1C	P16403	24	24	10	18	21	23	22	16	19	18	21	23	22	16	19	6	8	9	8	7	8	1.37933	11.6187	0	0.990834	11.719	0	0.945709	11.6717	0	1.13699	11.5672	0	0.490978	11.6249	0	0.518315	11.597	0
Sarcoplasmic/endoplasmic reticulum calcium ATPase 2	ATP2A2	P16615;P16615-5;P16615-2;P16615-3;H7C5W9;P16615-4;O14983-3;O14983-2;O14983;Q93084-4;Q93084-2;Q93084-3;Q93084-7;Q93084;Q93084-6;Q93084-5;H3BTW4	27;26;26;26;25;25;8;8;8;6;6;6;6;6;6;6;1	27;26;26;26;25;25;8;8;8;6;6;6;6;6;6;6;1	27;26;26;26;25;25;8;8;8;6;6;6;6;6;6;6;1	15	12	12	21	8	16	15	12	12	21	8	16	15	12	12	21	8	16	-0.475577	9.77798	0	-0.0910459	9.83594	0	-0.565055	9.80793	0	-0.236849	9.80951	0	-0.162009	9.82573	0	-0.534945	9.81769	0
Y-box-binding protein 3	YBX3	P16989;P16989-3;A0A0D9SEI8;Q9Y2T7	21;18;4;3	16;13;2;0	5;5;0;0	16	7	14	16	11	11	11	6	9	11	8	8	3	2	4	5	1	1	0.127863	10.1915	0	0.551275	10.1144	0	0.0580303	10.1547	0	-0.259159	10.1346	0	0.571149	10.118	0	-0.1926	10.1264	0
Zinc finger protein 24	ZNF24	P17028	5	4	4	1	3	3	0	1	3	0	3	3	0	1	3	0	3	3	0	1	3			0	0.750678	8.65054	0	0.407448	8.65054	0	0.255808	8.74721	0			0	-0.0637309	8.74721	0
Rho-related GTP-binding protein RhoQ	RHOQ	P17081;F8WET9;E5RFZ3	5;2;1	4;1;1	4;1;1	4	3	1	3	4	1	3	2	0	3	3	0	3	2	0	3	3	0							0			-0.336756	8.43605	0	-0.351527	8.57335	0	-0.677016	8.5101	0
Protein kinase C alpha type	PRKCA	P17252;J3KRN5;J3KN97;P05129-2;P05129	48;19;4;1;1	48;19;4;1;1	37;16;1;0;0	38	26	12	38	22	13	38	26	12	38	22	13	28	19	9	32	19	11	-2.43966	10.3919	1	-2.66252	10.5893	1	-2.80258	10.5017	1	-0.44239	10.558	0	-1.2028	10.6823	0	-1.17134	10.6246	0
Gap junction alpha-1 protein	GJA1	P17302	17	17	17	9	16	17	12	16	15	9	16	17	12	16	15	9	16	17	12	16	15	2.43944	10.5043	1	2.12938	10.5832	1	1.99871	10.5456	1	2.3127	10.4723	1	2.09491	10.5748	0	1.85298	10.5266	1
cAMP-dependent protein kinase catalytic subunit alpha	PRKACA;KIN27	P17612;P17612-2;Q15136;K7ERP6;K7ENJ5;K7EMV1	21;19;11;8;3;1	21;19;11;8;3;1	9;7;5;3;2;1	13	12	10	13	13	9	13	12	10	13	13	9	5	5	5	6	6	4	-1.54899	10.364	0	-1.01055	10.441	0	-1.58804	10.4042	0	-1.04424	10.408	0	-1.2343	10.4198	0	-1.47694	10.4139	0
Neuromodulin	GAP43	P17677;P17677-2	11;11	11;11	11;11	2	8	1	0	8	6	2	8	1	0	8	6	2	8	1	0	8	6			0	1.82097	8.84845	1	1.42245	8.84845	0	3.0066	9.15044	2	2.77756	9.14079	2	2.56775	9.14564	2
CTP synthase 1	CTPS1	P17812;P17812-2	4;2	4;2	4;2	1	2	1	0	1	0	1	2	1	0	1	0	1	2	1	0	1	0							0			-0.109744		0			0	0		0
Probable ATP-dependent RNA helicase DDX5	DDX5	P17844;J3KTA4;P17844-2;J3QRQ7;J3KRX8;J3QR02;J3QSF1;J3KRZ1;J3KTQ4;X6RLV5;J3QKN9;J3QS79;J3QRN5;J3QLG9;J3QR62	60;57;56;24;18;16;16;15;15;11;6;2;2;1;1	60;57;56;24;18;16;16;15;15;11;6;2;2;1;1	48;45;44;21;18;16;10;5;15;11;6;2;2;1;1	45	41	45	50	41	37	45	41	45	50	41	37	36	30	34	39	29	25	-0.177298	11.0987	0	-0.0770494	11.0834	0	-0.395527	11.0911	0	-0.267113	11.0862	0	-0.0775143	11.0833	0	-0.515774	11.0848	0
ATP-dependent 6-phosphofructokinase, liver type	PFKL	P17858;P17858-2;V9GY25;B1APP6;A0A2R8Y891;P08237;P08237-3	6;5;1;1;1;1;1	6;5;1;1;1;1;1	4;4;0;0;0;0;0	2	4	2	1	1	1	2	4	2	1	1	1	2	3	1	1	1	0							0			0.0578867	8.57136	0			0	-0.273649	8.57136	0
T-complex protein 1 subunit alpha	TCP1	P17987;E7ERF2;E7EQR6;F5H282;F5GZ03;F5H136;F5GZI8;F5H676;F5GYL4;F5H7Y1;F5H726	32;23;21;18;11;8;6;5;4;3;3	32;23;21;18;11;8;6;5;4;3;3	32;23;21;18;11;8;6;5;4;3;3	26	20	23	26	18	16	26	20	23	26	18	16	26	20	23	26	18	16	-0.0339782	10.2508	0	0.394238	10.3372	0	-0.0972635	10.2962	0	-0.0791545	10.2442	0	0.395873	10.3375	0	-0.182054	10.2933	0
60S ribosomal protein L35a	RPL35A	P18077;C9K025;F8WBS5;F8WB72	19;13;8;8	19;13;8;8	19;13;8;8	17	17	17	14	14	15	17	17	17	14	14	15	17	17	17	14	14	15	0.708126	10.8995	0	0.914776	10.9891	0	0.544915	10.9466	0	0.595239	10.8787	0	0.680822	10.9444	0	0.303266	10.9128	0
60S ribosomal protein L7	RPL7	P18124;A8MUD9;C9JIJ5;C9JZ88	33;23;9;7	33;23;9;7	33;23;9;7	29	29	31	26	24	26	29	29	31	26	24	26	29	29	31	26	24	26	0.10541	12.0388	0	-0.324145	11.9013	0	-0.369787	11.9755	0	-0.443377	11.961	0	-0.363496	11.8961	0	-0.745264	11.9298	0
Protein SON	SON	P18583-7;P18583;P18583-5;P18583-9;P18583-2;P18583-10;P18583-3;P18583-4;P18583-6;H7C1M2;J3QSZ5;P18583-8;H7C2G8	27;27;27;27;24;24;24;24;22;17;10;7;5	27;27;27;27;24;24;24;24;22;17;10;7;5	27;27;27;27;24;24;24;24;22;17;10;7;5	15	13	12	17	14	17	15	13	12	17	14	17	15	13	12	17	14	17	-0.516221	9.92428	0	-0.454438	10.0289	0	-0.74991	9.97974	0	-0.369734	9.94297	0	-1.08715	9.95844	0	-1.06662	9.95077	0
Syndecan-1	SDC1	P18827;E9PHH3;H7C1K4	3;1;1	3;1;1	3;1;1	3	1	3	3	2	2	3	1	3	3	2	2	3	1	3	3	2	2	0.220862	9.15962	0	0.755672	9.25139	0	0.209082	9.20793	0			0	-0.273517	9.0837	0	-0.597191	9.0837	0
DNA repair protein XRCC1	XRCC1	P18887;F5H8D7;M0QYS5;M0R0D2;M0R1U8;M0QZ96	11;10;6;4;4;3	11;10;6;4;4;3	11;10;6;4;4;3	7	7	3	4	7	3	7	7	3	4	7	3	7	7	3	4	7	3	0.636219	8.90203	0	0.0499624	8.99511	0	0.0936815	8.95106	0	0.562501	8.88866	0	0.432687	9.05751	0	0.168918	8.98124	0
Cadherin-2	CDH2	P19022-2;P19022;C9J8J8;C9J126;A0A0G2JRA4;A0A087WX99;P55283-2;P55283	14;14;3;2;1;1;1;1	14;14;3;2;1;1;1;1	14;14;3;2;1;1;1;1	5	11	12	5	10	9	5	11	12	5	10	9	5	11	12	5	10	9	0.707321	9.4372	0	0.897948	9.49115	0	0.534978	9.46501	0	1.53372	9.60733	0	1.71346	9.66566	0	1.2989	9.63747	0
Guanine nucleotide-binding protein G(z) subunit alpha	GNAZ	P19086	13	11	11	5	8	7	5	8	6	4	7	6	3	7	5	4	7	6	3	7	5	-0.350405	9.27904	0	1.77588	9.11335	1	0.394724	9.20405	0	-0.034115	9.32348	0	3.12982	9.15767	2	1.18629	9.24844	0
Nucleolin	NCL	P19338;C9JYW2;C9JLB1;C9J1H7;C9JWL1	59;11;11;11;11	59;11;11;11;11	28;11;11;11;11	44	43	44	44	42	41	44	43	44	44	42	41	19	20	20	22	19	19	-0.0199473	11.2749	0	0.0404493	11.29	0	-0.258213	11.2825	0	0.145614	11.3004	0	0.0794688	11.296	0	-0.215739	11.2982	0
Hexokinase-1	HK1	P19367-4;P19367-2;P19367;P19367-3;B1AR63;B1AR62;Q2TB90-3;Q2TB90-2;Q2TB90;P52790	10;10;10;10;4;2;1;1;1;1	10;10;10;10;4;2;1;1;1;1	8;8;8;8;3;1;0;0;0;0	1	7	4	3	6	8	1	7	4	3	6	8	1	5	2	2	4	6	3.13281	9.01482	2	2.68644	9.0805	2	2.66299	9.0489	2	1.84336	8.95671	0	1.83355	8.93866	0	1.49878	8.94778	1
DNA-directed RNA polymerase II subunit RPB3	POLR2C	P19387;H3BRR2	9;3	9;3	9;3	3	5	5	5	8	4	3	5	5	5	8	4	3	5	5	5	8	4	1.08746	9.00273	0	0.257092	9.06266	0	0.414816	9.03373	0	1.06908	8.99898	0	0.766541	9.15277	0	0.603049	9.08265	0
E3 ubiquitin-protein ligase TRIM21	TRIM21	P19474;P19474-2;H0YDP8	41;31;4	41;31;4	41;31;4	32	30	29	39	27	27	32	30	29	39	27	27	32	30	29	39	27	27	-0.455138	11.4437	0	-0.119642	11.3562	0	-0.566622	11.4021	0	-0.425524	11.4475	0	0.196894	11.4044	0	-0.465197	11.4265	0
Casein kinase II subunit alpha	CSNK2A2	P19784;H3BSA1;H3BNI9;H3BV19	7;5;3;2	7;5;3;2	7;5;3;2	1	5	2	1	5	2	1	5	2	1	5	2	1	5	2	1	5	2	1.95015		0			0	0		0	2.36611	8.83772	1			0	2.13704	8.83772	0
Annexin A7	ANXA7	P20073-2;P20073	11;11	11;11	11;11	9	3	3	9	3	1	9	3	3	9	3	1	9	3	3	9	3	1	-2.35899	9.37297	1			0	-2.74121	9.37297	0	-2.504	9.36615	1	-2.02542	9.24458	1	-2.63135	9.3096	1
TATA-box-binding protein;TATA box-binding protein-like protein 2	TBP;TBPL2	Q32MN6;P20226-2;P20226;A0A1B0GVC6;Q6SJ96;H0Y6D8;Q7Z6S5	3;3;3;2;2;1;1	3;3;3;2;2;1;1	3;3;3;2;2;1;1	0	2	0	0	2	0	0	2	0	0	2	0	0	2	0	0	2	0							0					0	0.947882		0	0		0
Transcription factor BTF3	BTF3	P20290	18	18	5	13	4	11	14	4	9	13	4	11	14	4	9	2	1	2	3	0	2	-0.336511	10.0959	0	-0.23661	10.1542	0	-0.556749	10.126	0	-1.20961	9.99867	0	-0.676547	10.0983	0	-1.26347	10.0514	0
Ras-related protein Rab-6A;Ras-related protein Rab-6B;Ras-related protein Rab-39A	RAB6A;RAB6B;RAB39A	P20340-2;P20340;C9JB90;F5H3K7;C9JU14;F5GX61;J3KR73;P20340-3;P20340-4;Q9NRW1-2;Q9NRW1;Q14964	2;2;1;1;1;1;1;1;1;1;1;1	2;2;1;1;1;1;1;1;1;1;1;1	2;2;1;1;1;1;1;1;1;1;1;1	1	2	1	1	2	2	1	2	1	1	2	2	1	2	1	1	2	2							0					0	3.03593		0	0		0
Proteasome subunit beta type-1	PSMB1	P20618	6	6	6	5	2	3	5	3	3	5	2	3	5	3	3	5	2	3	5	3	3	0.693594	8.89894	0	0.704093	8.9614	0	0.432053	8.93129	0	1.29628	9.01965	0	0.594754	8.9413	0	0.656742	8.98224	0
Cytochrome c oxidase subunit 5A, mitochondrial	COX5A	P20674;H3BNX8;H3BRM5;H3BV69;H3BRI0	9;7;5;5;2	9;7;5;5;2	9;7;5;5;2	6	4	3	9	4	5	6	4	3	9	4	5	6	4	3	9	4	5	-2.28479	9.46032	1	-2.32275	9.61181	1	-2.58521	9.54263	1	-1.5889	9.50389	0	-2.58986	9.5994	1	-2.36981	9.55427	1
Lamin-B1	LMNB1	P20700;E9PBF6;A0A0D9SFE5;A0A0D9SFY5	84;66;53;29	74;61;50;26	74;61;50;26	68	65	67	80	64	63	60	58	59	71	55	55	60	58	59	71	55	55	0.443448	11.5915	0	-0.0752976	11.568	0	-0.0674271	11.5799	0	0.0149225	11.5219	0	0.0149754	11.5815	0	-0.317565	11.5527	0
Homeobox protein Hox-A5	HOXA5	P20719;V9GYH0;P09630-2;Q00444;P31268;P31267;P09630;P09067	7;1;1;1;1;1;1;1	7;1;1;1;1;1;1;1	7;1;1;1;1;1;1;1	4	4	2	5	5	2	4	4	2	5	5	2	4	4	2	5	5	2	-0.189234	8.83297	0			0	-0.420549	8.83297	0	0.117896	8.87863	0	0.183261	8.91255	0	-0.182972	8.89592	0
Ephrin-A1;Ephrin-A1, secreted form	EFNA1	P20827;P20827-2	5;4	5;4	5;4	2	2	2	1	3	2	2	2	2	1	3	2	2	2	2	1	3	2							0					0	0.615676	8.74758	0	0.252368	8.74758	0
V-type proton ATPase subunit B, brain isoform	ATP6V1B2	P21281;H0YC04;C9JL73;P15313;C9JNS9;E5RGH6;H0YAT8;C9JZ02;H0YC45	28;14;10;10;5;4;3;2;1	28;14;10;10;5;4;3;2;1	28;14;10;10;5;4;3;2;1	19	19	20	23	21	20	19	19	20	23	21	20	19	19	20	23	21	20	0.770371	10.4654	0	0.922793	10.5476	0	0.577841	10.5084	0	0.447325	10.4067	0	-0.0745864	10.3758	0	-0.137305	10.3915	0
V-type proton ATPase subunit C 1	ATP6V1C1	P21283;E7EV59	17;12	17;12	17;12	3	5	9	3	6	11	3	5	9	3	6	11	3	5	9	3	6	11	3.22366	9.34101	2	1.14275	9.65561	0	1.90023	9.52619	1	2.73917	9.2174	1	0.507755	9.53352	0	1.29968	9.40361	0
Filamin-A	FLNA	P21333-2;P21333;F8WE98;H0Y5C6;H0Y5F3;H7C2E7	156;156;34;15;10;5	144;144;25;14;9;5	3;3;2;0;0;0	140	112	126	112	117	119	129	105	118	105	111	111	3	3	2	1	2	3	0.215076	11.6541	0	0.447355	11.5953	0	0.0586989	11.6257	0	0.0160183	11.6229	0	0.362493	11.5808	0	-0.153355	11.6024	0
Voltage-dependent anion-selective channel protein 1	VDAC1	P21796;C9JI87	21;13	21;13	21;13	19	7	8	20	6	6	19	7	8	20	6	6	19	7	8	20	6	6	-2.63122	10.5426	1	-2.4902	10.5895	1	-2.79736	10.5667	1	-2.13408	10.5668	1	-2.64935	10.5826	1	-2.7203	10.5748	1
Succinate dehydrogenase [ubiquinone] iron-sulfur subunit, mitochondrial	SDHB	P21912;A0A087WWT1;A0A087WXX8	5;4;3	5;4;3	5;4;3	1	3	2	2	2	0	1	3	2	2	2	0	1	3	2	2	2	0	-0.186205		0			0	0		0	0.483585	8.5078	0			0	0.1778	8.5078	0
rRNA 2-O-methyltransferase fibrillarin	FBL	P22087;M0QXL5;M0R299;M0R2Q4;M0R0P1;M0R2U2;M0R1H0;M0R2B0;M0QXC9	21;19;17;17;15;10;10;10;1	21;19;17;17;15;10;10;10;1	20;18;16;16;14;10;10;10;1	20	16	19	17	13	13	20	16	19	17	13	13	19	15	18	16	12	12	0.543511	10.8837	0	-0.335659	10.6719	0	-0.139172	10.7905	0	0.0815375	10.8066	0	-0.522451	10.6479	0	-0.536607	10.7345	0
Trifunctional purine biosynthetic protein adenosine-3;Phosphoribosylamine--glycine ligase;Phosphoribosylformylglycinamidine cyclo-ligase;Phosphoribosylglycinamide formyltransferase	GART	P22102;P22102-2;A0A140TA71;F8WD69;C9JZG2;C9JKQ7;C9JBJ1;C9JTV6	18;8;4;4;3;3;3;3	18;8;4;4;3;3;3;3	18;8;4;4;3;3;3;3	11	9	9	6	8	10	11	9	9	6	8	10	11	9	9	6	8	10	0.111568	9.72569	0	1.35184	9.54901	0	0.439976	9.64627	0	0.483628	9.78744	0	1.83281	9.65767	0	0.773647	9.72738	0
Ubiquitin-like modifier-activating enzyme 1	UBA1	P22314-2;P22314;Q5JRR6;Q5JRR9;Q5JRS0;Q5JRS2;Q5JRS1;Q5JRS3	19;19;5;3;3;2;1;1	19;19;5;3;3;2;1;1	19;19;5;3;3;2;1;1	11	10	10	12	12	9	11	10	10	12	12	9	11	10	10	12	12	9	0.148666	9.41059	0	-0.54293	9.48374	0	-0.452113	9.44871	0	0.424051	9.45614	0	-0.0391025	9.55197	0	-0.130765	9.50669	0
Nucleoside diphosphate kinase;Nucleoside diphosphate kinase B;Putative nucleoside diphosphate kinase	NME1-NME2;NME2;NME1;NME2P1	Q32Q12;P22392-2;P22392;J3KPD9;E7ERL0;O60361;F6XY72;E5RHP0;C9K028	10;10;9;6;5;5;3;3;2	10;10;9;6;5;5;3;3;2	5;5;5;1;0;3;1;0;0	4	5	6	8	5	5	4	5	6	8	5	5	1	1	2	4	2	2	0.631928	9.12575	0	0.655824	9.1804	0	0.374391	9.15394	0	0.332851	9.07329	0	0.543293	9.16	0	0.10278	9.1188	0
Heterogeneous nuclear ribonucleoproteins A2/B1	HNRNPA2B1	P22626;P22626-2;A0A087WUI2	20;19;13	20;19;13	20;19;13	16	16	14	17	12	8	16	16	14	17	12	8	16	16	14	17	12	8	0.0287031	10.0066	0	0.482721	10.1046	0	-0.0260817	10.0583	0	0.288371	10.0478	0	0.408696	10.0917	0	0.0122978	10.0703	0
cAMP-dependent protein kinase catalytic subunit beta	PRKACB	P22694;A0A0A0MS54;P22694-4;P22694-3;P22694-5;P22694-7;P22694-6;P22694-9;P22694-2;A0A087WVC4;P22694-8;P22694-10;B1APG2;B1APF8;B1APF9;B1APG3;B1APF7;B1APG1;B1APG0	21;18;18;18;18;18;18;18;18;15;15;14;12;12;12;12;11;11;11	9;6;6;6;6;6;6;6;6;4;9;5;6;6;6;6;6;6;6	9;6;6;6;6;6;6;6;6;4;9;5;6;6;6;6;6;6;6	14	12	10	11	11	8	6	5	5	4	4	3	6	5	5	4	4	3	-1.10125	9.55336	0	-0.813611	9.44871	0	-1.23934	9.50418	0	-1.36046	9.53004	0	-0.462365	9.49008	0	-1.25344	9.51052	0
Cytochrome b-c1 complex subunit 2, mitochondrial	UQCRC2	P22695;H3BRG4;H3BSJ9;H3BP04;H3BUE4;H3BUI9;A0A087WVZ4	21;20;18;10;6;6;3	21;20;18;10;6;6;3	21;20;18;10;6;6;3	15	3	8	18	5	4	15	3	8	18	5	4	15	3	8	18	5	4	-2.87802	9.92043	1	-3.22768	9.92019	1	-3.34211	9.92031	1	-3.17113	9.91076	1	-3.25843	9.91931	1	-3.51861	9.91506	2
Splicing factor, proline- and glutamine-rich	SFPQ	P23246;P23246-2;H0Y9K7;H0Y9U2	27;23;6;2	27;23;6;2	25;21;6;2	12	16	22	13	17	18	12	16	22	13	17	18	11	15	20	11	15	16	1.25834	9.97248	0	0.74491	10.0243	0	0.745958	9.99914	0	0.954097	9.90995	0	0.264324	9.93943	0	0.293971	9.92494	0
Tubulin gamma-1 chain;Tubulin gamma-2 chain	TUBG1;TUBG2	P23258;Q9NRH3;K7EKE5;K7EIS0	9;8;3;3	9;8;3;3	9;8;3;3	5	3	6	1	6	5	5	3	6	1	6	5	5	3	6	1	6	5	0.519209	9.25506	0	2.53353	9.19036	1	1.26963	9.22391	0	0.554445	9.26134	0	2.55499	9.13755	2	1.19022	9.20384	0
40S ribosomal protein S3	RPS3	P23396;P23396-2;E9PL09;E9PPU1;F2Z2S8;H0YCJ7;H0YF32;H0YEU2;E9PQ96;E9PJH4;E9PK82;E9PQX2;H0YES8	39;36;35;27;24;23;19;18;16;16;16;6;1	39;36;35;27;24;23;19;18;16;16;16;6;1	30;27;26;21;24;23;19;9;16;16;16;6;1	32	32	32	39	27	28	32	32	32	39	27	28	25	25	25	30	20	21	-0.396156	11.9979	0	-0.126967	11.8887	0	-0.537609	11.9467	0	-0.315399	12.0086	0	-0.113921	11.8905	0	-0.551633	11.9536	0
Receptor-type tyrosine-protein phosphatase gamma	PTPRG	P23470-2;P23470	12;12	12;12	12;12	3	7	8	2	4	8	3	7	8	2	4	8	3	7	8	2	4	8	2.77237	9.25072	2	2.49129	9.1068	1	2.35869	9.18469	2	2.04989	9.06786	1	3.16495	9.18783	2	2.29346	9.13197	2
Adenosylhomocysteinase	AHCY	P23526;P23526-2	7;6	7;6	7;6	3	3	5	1	2	3	3	3	5	1	2	3	3	3	5	1	2	3	0.107222	8.89267	0	0.291865	8.75928	0	-0.0720763	8.83107	0			0	1.96751		0	0		0
Histone H2B type 2-E;Histone H2B type 1-B;Histone H2B type 1-O;Histone H2B type 1-J	HIST2H2BE;HIST1H2BB;HIST1H2BO;HIST1H2BJ	Q16778;P33778;P23527;P06899;Q6DRA6;Q6DN03	14;14;14;13;6;6	14;14;14;13;6;6	1;1;1;1;1;1	13	11	13	12	12	12	13	11	13	12	12	12	1	0	1	1	0	0	0.249889	11.3542	0	1.16049	11.3923	0	0.425712	11.3737	0	0.445073	11.3871	0	0.872704	11.3343	0	0.315402	11.3615	0
Cofilin-1	CFL1	P23528;E9PP50;E9PK25;G3V1A4;E9PQB7;E9PS23;E9PLJ3	27;26;26;25;20;16;15	27;26;26;25;20;16;15	20;19;19;19;14;15;14	19	15	17	22	13	15	19	15	17	22	13	15	15	12	15	17	10	11	-1.35666	10.8865	0	-1.10885	10.9888	0	-1.52675	10.9406	0	-0.544753	10.97	0	-0.487148	11.0572	0	-0.855788	11.0158	0
COUP transcription factor 2;COUP transcription factor 1	NR2F2;NR2F1	P24468;F1DAL7;F1DAL9;P24468-3;P24468-2;P10589;H3BTC2	5;4;4;4;4;4;1	5;4;4;4;4;4;1	5;4;4;4;4;4;1	1	1	2	2	3	3	1	1	2	2	3	3	1	1	2	2	3	3							0					0	0.620413	8.70809	0	0.258892	8.70809	0
Elongation factor 1-beta	EEF1B2	P24534;C9JZW3;F2Z2G2;F8WF65	6;4;3;2	6;4;3;2	6;4;3;2	4	2	2	3	1	2	4	2	2	3	1	2	4	2	2	3	1	2	-0.369528	8.84902	0			0	-0.612934	8.84902	0	-0.088922	8.88791	0			0	-0.413028	8.88791	0
ATP synthase F(0) complex subunit B1, mitochondrial	ATP5F1	Q5QNZ2;P24539	10;10	10;10	10;10	8	4	4	8	4	5	8	4	4	8	4	5	8	4	4	8	4	5	-0.444722	9.19373	0	-0.423241	9.20935	0	-0.69798	9.20161	0	-0.656289	9.16789	0	-0.934033	9.15018	0	-1.1308	9.15913	0
Acetyl-CoA acetyltransferase, mitochondrial	ACAT1	P24752;H0YEL7;P24752-2;E9PRQ6;E9PKF3	10;4;3;2;1	10;4;3;2;1	10;4;3;2;1	0	7	4	2	6	4	0	7	4	2	6	4	0	7	4	2	6	4	2.8052	9.08367	2	2.39137	9.0179	1	2.34838	9.05203	2	3.38299	9.17425	2	3.11191	9.21636	2	2.93406	9.19581	2
DNA-directed RNA polymerase II subunit RPB1	POLR2A	P24928;P24928-2	35;12	35;12	35;12	14	23	24	17	25	21	14	23	24	17	25	21	14	23	24	17	25	21	0.652696	9.82626	0	0.711262	9.90026	0	0.419203	9.86484	0	0.691572	9.83345	0	0.642795	9.88758	0	0.337996	9.86136	0
Adenomatous polyposis coli protein	APC	P25054;P25054-2;P25054-3;E9PFT7;E7EMH9;A0A2Q2SV78;D6RFL6;R4GMU6	9;8;7;4;2;2;1;1	9;8;7;4;2;2;1;1	9;8;7;4;2;2;1;1	3	3	1	4	5	1	3	3	1	4	5	1	3	3	1	4	5	1							0			0.0325958	8.72594	0	-0.00242475	8.68832	0	-0.319247	8.70754	0
DNA replication licensing factor MCM3	MCM3	P25205;P25205-2;J3KQ69;Q7Z6P5	27;26;22;5	27;26;22;5	27;26;22;5	12	14	17	7	12	15	12	14	17	7	12	15	12	14	17	7	12	15	0.800614	9.4312	0	0.768192	9.4463	0	0.515916	9.43882	0	0.605298	9.39478	0	1.21916	9.53663	0	0.557125	9.47147	0
40S ribosomal protein S12	RPS12	P25398	18	18	18	18	15	16	17	13	11	18	15	16	17	13	11	18	15	16	17	13	11	-0.0888391	11.1556	0	0.115037	11.0839	0	-0.261741	11.1212	0	-0.348993	11.1194	0	0.0234166	11.0698	0	-0.504236	11.0953	0
Transcriptional repressor protein YY1	YY1	P25490;H0YJV7;H0YJU4	8;6;2	8;6;2	6;5;2	2	5	3	3	3	1	2	5	3	3	3	1	2	3	2	2	1	1	1.90768	8.82192	1			0	1.74987	8.82192	0	1.2702	8.89742	0	-0.203945	8.72277	0	0.25987	8.81882	0
DnaJ homolog subfamily B member 1	DNAJB1	P25685;P25685-2;M0R080;M0R128;A0A1B0GX60;M0R1D6;M0QZD0;M0QYT3;M0QXK0	6;5;4;2;2;2;2;2;2	6;5;4;2;2;2;2;2;2	6;5;4;2;2;2;2;2;2	2	5	5	1	4	4	2	5	5	1	4	4	2	5	5	1	4	4	1.5613	8.78942	0	1.09364	8.80696	0	1.08395	8.79828	0	0.514563	8.65735	0	0.783682	8.71621	0	0.307355	8.68778	0
ATP synthase subunit alpha, mitochondrial	ATP5A1	P25705;P25705-2;P25705-3;K7EK77;K7ENJ4;K7ERX7;K7EJP1;K7EQH4;K7ESA0	40;39;36;21;17;16;14;9;2	40;39;36;21;17;16;14;9;2	40;39;36;21;17;16;14;9;2	25	22	26	31	25	24	25	22	26	31	25	24	25	22	26	31	25	24	0.157223	10.6198	0	0.39322	10.5841	0	0.00220682	10.6023	0	0.314968	10.6454	0	0.686364	10.6364	0	0.160513	10.6409	0
Proteasome subunit alpha type-1	PSMA1	P25786;P25786-2;F5GX11;B4DEV8	10;10;8;4	10;10;8;4	10;10;8;4	6	7	6	8	8	6	6	7	6	8	8	6	6	7	6	8	8	6	0.2555	8.95823	0	0.608491	8.98374	0	0.15203	8.97117	0	0.849734	9.06454	0	1.13244	9.08564	0	0.651326	9.07522	0
Proteasome subunit alpha type-3	PSMA3	P25788-2;P25788;G3V3W4;G3V5N4;H0YJ03	6;6;2;2;1	6;6;2;2;1	4;4;2;2;0	1	2	1	3	4	2	1	2	1	3	4	2	1	1	1	2	3	2			0	0.325329	8.45105	0	0.00463644	8.45105	0			0	0.875034	8.55071	0	0.49498	8.55071	0
Proteasome subunit alpha type-4;Proteasome subunit alpha type	PSMA4	P25789;H0YN18;P25789-2;H0YMZ1;H0YL69;H0YMA1;H0YKT8;H0YMI6;H0YKS0;H0YLC2;H0YLS6;H0YMV3	10;9;8;7;7;5;4;4;3;3;2;1	10;9;8;7;7;5;4;4;3;3;2;1	10;9;8;7;7;5;4;4;3;3;2;1	4	5	3	4	6	4	4	5	3	4	6	4	4	5	3	4	6	4	-0.325805	8.77788	0	-0.069025	8.72474	0	-0.468682	8.75212	0	0.181147	8.85227	0	0.318067	8.78551	0	-0.0831718	8.82018	0
Probable ATP-dependent RNA helicase DDX6	DDX6	P26196;Q8IV96	10;4	10;4	10;4	7	5	8	7	7	5	7	5	8	7	7	5	7	5	8	7	7	5	0.0520915	9.80381	0	0.0562171	9.72533	0	-0.210185	9.76634	0	-0.184995	9.76894	0	-0.0631765	9.70738	0	-0.461991	9.73925	0
DNA (cytosine-5)-methyltransferase 1	DNMT1	P26358;P26358-2;P26358-3;K7ENW7;K7ENQ6;K7EJL0;K7EIZ6;K7ERQ1;K7EMU8;K7ELB1	8;8;5;3;2;2;1;1;1;1	8;8;5;3;2;2;1;1;1;1	8;8;5;3;2;2;1;1;1;1	4	2	4	5	2	4	4	2	4	5	2	4	4	2	4	5	2	4	0.400263	9.27978	0	0.039487	9.19541	0	-0.0355579	9.23964	0			0	0.251742	9.22896	0	-0.0928708	9.22896	0
Splicing factor U2AF 65 kDa subunit	U2AF2	P26368-2;P26368;K7ENG2	26;26;16	26;26;16	23;23;16	16	17	17	20	14	18	16	17	17	20	14	18	14	15	15	19	12	16	1.26442	10.8873	0	1.46731	10.8384	0	1.09807	10.8635	0	0.989815	10.8306	0	1.16741	10.774	0	0.739084	10.8032	0
60S ribosomal protein L13	RPL13	P26373;P26373-2;J3QSB4;J3KS98;H3BTH3;H3BUK8	32;27;16;11;6;5	32;27;16;11;6;5	32;27;16;11;6;5	23	28	27	28	25	26	23	28	27	28	25	26	23	28	27	28	25	26	0.423026	11.9313	0	0.405998	11.9108	0	0.15303	11.9211	0	0.284091	11.9078	0	0.279514	11.8895	0	-0.0497741	11.8987	0
Polypyrimidine tract-binding protein 1	PTBP1	P26599;P26599-2;P26599-3;A6NLN1;A0A0U1RRM4;A0A0D9SF20;A0A087WU68;K7EK45;A0A087WUW5;K7ES59;K7EKJ7;K7ELW5	15;15;15;14;13;6;6;5;4;4;4;2	15;15;15;14;13;6;6;5;4;4;4;2	13;13;13;12;11;5;5;4;3;4;4;2	14	10	13	13	10	8	14	10	13	13	10	8	12	8	11	11	8	7	0.379298	9.91464	0	0.244274	9.89291	0	0.0533654	9.90391	0	0.112089	9.87101	0	-0.157647	9.83151	0	-0.350513	9.8517	0
Threonine--tRNA ligase, cytoplasmic	TARS	P26639;P26639-2;D6R9F8;D6RCA5;D6RDJ6	14;13;2;1;1	14;13;2;1;1	12;11;2;1;1	8	6	4	6	9	7	8	6	4	6	9	7	7	5	4	5	8	6	0.597125	9.22449	0	0.735535	9.22211	0	0.39674	9.2233	0	0.253237	9.16517	0	0.943075	9.26218	0	0.250868	9.21638	0
Valine--tRNA ligase	VARS	P26640;A0A140T936;A0A140T954;P26640-2;A2ABF4;A0A0G2JJT9;H0Y426;A0A140T904	30;27;8;8;5;5;5;2	30;27;8;8;5;5;5;2	30;27;8;8;5;5;5;2	15	11	16	16	12	11	15	11	16	16	12	11	15	11	16	16	12	11	0.208348	9.49609	0	0.1329	9.53122	0	-0.0972347	9.51401	0	0.218276	9.49769	0	0.0202409	9.51382	0	-0.206389	9.50583	0
Elongation factor 1-gamma	EEF1G	P26641;P26641-2	23;22	23;22	23;22	19	16	16	16	17	18	19	16	16	16	17	18	19	16	16	16	17	18	-0.298127	10.2605	0	-0.0664423	10.2621	0	-0.450836	10.2613	0	-0.0190365	10.3002	0	0.0869991	10.2853	0	-0.299307	10.2928	0
Ciliary neurotrophic factor receptor subunit alpha	CNTFR	P26992;Q5T8H6	3;2	3;2	3;2	2	1	1	1	3	2	2	1	1	1	3	2	2	1	1	1	3	2			0	0.407678		0	0		0			0	2.28955	9.00404	2	1.88155	9.00404	0
Erythrocyte band 7 integral membrane protein	STOM	P27105;P27105-2;F8VSL7	16;7;5	16;7;5	16;7;5	15	12	11	14	11	13	15	12	11	14	11	13	15	12	11	14	11	13	-1.13434	10.2281	0	-0.391582	10.2308	0	-1.02951	10.2294	0	-1.087	10.2326	0	-0.500117	10.2169	0	-1.11228	10.2248	0
14-3-3 protein theta	YWHAQ	P27348;E9PG15	19;12	13;9	13;9	11	10	7	15	7	8	7	6	4	9	4	4	7	6	4	9	4	4	-1.23147	9.05135	0	-0.630221	9.08437	0	-1.21666	9.06817	0	-0.528254	9.12603	0	-0.143844	9.14783	0	-0.681407	9.13707	0
MAP/microtubule affinity-regulating kinase 3	MARK3	P27448-3;P27448-4;P27448;A0A0A0MSZ1;J3KNR0;P27448-2;P27448-8;P27448-6;P27448-7;H0YIY6;H0YKP9;A2SY06;H0YNV4;H0YKJ3;K7EN95;K7EK17;K7EKG8;Q6IPE9	25;25;25;24;24;24;23;22;21;15;10;10;5;3;1;1;1;1	25;25;25;24;24;24;23;22;21;15;10;10;5;3;1;1;1;1	16;16;16;16;16;16;16;13;13;12;8;8;1;1;0;0;0;0	13	13	14	13	16	17	13	13	14	13	16	17	10	7	8	9	10	10	0.362656	9.70699	0	0.647003	9.82982	0	0.229599	9.77274	0	0.381517	9.71019	0	0.226534	9.75705	0	-0.0265811	9.73425	0
V-type proton ATPase 16 kDa proteolipid subunit	ATP6V0C	P27449;H3BNI4	3;1	3;1	3;1	1	3	1	2	1	2	1	3	1	2	1	2	1	3	1	2	1	2	1.54198	10.0829	0	1.73842	10.1904	0	1.37803	10.14	0	0.593238	9.88998	0	1.07531	10.0456	0	0.490163	9.97471	0
60S ribosomal protein L10	RPL10	P27635;X1WI28;Q96L21;B8A6G2;A6QRI9	27;26;12;9;9	3;3;1;3;3	3;3;1;3;3	22	21	25	26	18	20	2	2	3	3	1	2	2	2	3	3	1	2	-1.33878	10.6048	0	-2.57305	10.7483	1	-2.19394	10.6824	1	-2.73642	10.5208	2			0	-3.2802	10.5208	0
Replication protein A 70 kDa DNA-binding subunit;Replication protein A 70 kDa DNA-binding subunit, N-terminally processed	RPA1	P27694;I3L4R8	2;1	2;1	2;1	1	1	1	0	2	2	1	1	1	0	2	2	1	1	1	0	2	2			0	0.0466874		0	0		0			0	0.0256493		0	0		0
Calnexin	CANX	P27824;P27824-2;P27824-3;D6RAU8;D6RB85;D6RDP7;H0Y9Q7;D6RAQ8;D6RGY2;D6RFL1;D6RHJ3;D6RD16;H0Y9H1	11;11;8;4;4;4;4;3;3;2;1;1;1	11;11;8;4;4;4;4;3;3;2;1;1;1	11;11;8;4;4;4;4;3;3;2;1;1;1	6	8	6	4	5	2	6	8	6	4	5	2	6	8	6	4	5	2	0.0245457	9.23251	0	-1.03869	9.29315	0	-0.772221	9.26388	0	0.271212	9.27153	0	-0.293541	9.37999	0	-0.331891	9.32914	0
Proteasome subunit beta type-4	PSMB4	P28070	6	6	6	3	2	2	3	3	4	3	2	2	3	3	4	3	2	2	3	3	4			0	0.858324	8.88036	0	0.510835	8.88036	0			0	0.925071	8.89342	0	0.547918	8.89342	0
Proteasome subunit beta type-6;Proteasome subunit beta type	PSMB6	P28072;I3L3X7;A0A087X2I4	4;2;2	4;2;2	4;2;2	1	2	3	1	3	3	1	2	3	1	3	3	1	2	3	1	3	3			0	1.66792	8.93743	1	1.28512	8.93743	0			0	2.82843	9.2033	2	2.45727	9.2033	0
Proteasome subunit beta type-5	PSMB5	P28074;H0YJM8;P28074-3;P28074-2	9;5;5;5	9;5;5;5	9;5;5;5	3	4	3	7	6	4	3	4	3	7	6	4	3	4	3	7	6	4	-0.370079	8.98189	0	0.268482	9.12973	0	-0.332567	9.06207	0	0.839061	9.17843	0	0.732287	9.2115	0	0.456562	9.19528	0
ATP-binding cassette sub-family D member 3	ABCD3	P28288;P28288-2;P28288-3	35;29;8	35;29;8	35;29;8	31	17	22	28	17	12	31	17	22	28	17	12	31	17	22	28	17	12	-0.557553	10.5261	0	-0.951637	10.5337	0	-1.03701	10.5299	0	-0.901687	10.4871	0	-1.10835	10.5182	0	-1.34752	10.5029	0
Tropomodulin-1	TMOD1	P28289;P28289-2;Q9NZQ9-2;Q9NZQ9	30;21;1;1	29;20;1;1	29;20;1;1	16	24	24	14	19	19	16	23	23	14	19	19	16	23	23	14	19	19	1.60265	10.5823	0	2.06841	10.5528	1	1.5693	10.5678	0	1.15448	10.4849	0	1.67249	10.4593	0	1.06266	10.4723	0
NADH-ubiquinone oxidoreductase 75 kDa subunit, mitochondrial	NDUFS1	P28331;P28331-2;P28331-4;P28331-5;B4DJ81;P28331-3;C9JPQ5;F8WDL5	29;29;28;24;23;23;6;4	29;29;28;24;23;23;6;4	29;29;28;24;23;23;6;4	20	12	8	24	10	7	20	12	8	24	10	7	20	12	8	24	10	7	-2.55846	9.77078	1	-2.6749	9.80691	1	-2.88206	9.78922	1	-1.59055	9.82721	0	-2.26597	9.82576	1	-2.24163	9.82649	1
Ephrin type-A receptor 2	EPHA2	P29317;P29317-2	16;2	16;2	14;2	13	5	1	9	7	4	13	5	1	9	7	4	11	3	1	7	5	3			0	-1.32052	9.40644	0	-1.57774	9.40644	0	-1.18245	9.42747	0	-0.394032	9.50595	0	-1.10728	9.46848	0
DNA-3-methyladenine glycosylase	MPG	P29372-5;P29372-4;P29372-2;P29372;A2IDA3	8;8;8;8;7	8;8;8;8;7	8;8;8;8;7	8	5	5	6	5	4	8	5	5	6	5	4	8	5	5	6	5	4	-0.440423	8.97084	0	-0.137532	9.06556	0	-0.562523	9.02078	0	-0.383032	8.97826	0	-0.344743	9.03697	0	-0.702811	9.00861	0
Non-receptor tyrosine-protein kinase TYK2;Tyrosine-protein kinase	TYK2	P29597;E9PM19;E9PPF2;H0YE41;E9PQL2;E9PQE9;K7EJR6	22;21;16;3;1;1;1	22;21;16;3;1;1;1	22;21;16;3;1;1;1	8	8	8	11	10	11	8	8	8	11	10	11	8	8	8	11	10	11	0.119494	9.16615	0	0.37752	9.22397	0	-0.0265581	9.19602	0	0.00168256	9.14805	0	0.304767	9.21173	0	-0.186332	9.18106	0
Myristoylated alanine-rich C-kinase substrate	MARCKS	P29966	7	7	7	5	7	6	3	7	5	5	7	6	3	7	5	5	7	6	3	7	5	-0.547615	9.3596	0	0.266111	9.36577	0	-0.426473	9.3627	0	0.812714	9.57358	0	1.67794	9.64606	0	0.866264	9.61133	0
Guanine nucleotide-binding protein subunit alpha-11	GNA11	P29992;K7EL62;A0A087WVZ3;E9PC54;Q03113-3;Q03113-2;Q03113	20;11;2;1;1;1;1	20;11;2;1;1;1;1	10;4;1;0;0;0;0	17	12	10	13	11	12	17	12	10	13	11	12	9	8	6	7	7	7	-1.35276	10.3197	0	-0.0605956	10.3203	0	-1.00578	10.32	0	-0.625391	10.3933	0	0.639041	10.4361	0	-0.350256	10.4152	0
Thioredoxin-dependent peroxide reductase, mitochondrial	PRDX3	P30048-2;P30048	5;5	5;5	5;5	2	4	2	3	1	1	2	4	2	3	1	1	2	4	2	3	1	1	0.12856	8.77217	0			0	-0.096433	8.77217	0	0.529513	8.83936	0			0	0.22325	8.83936	0
60S ribosomal protein L12	RPL12	P30050;P30050-2	15;11	15;11	15;11	12	11	11	10	10	10	12	11	11	10	10	10	12	11	11	10	10	10	-0.262596	11.8298	0	-0.579191	11.7251	0	-0.679286	11.7806	0	-0.533305	11.7946	0	0.0823362	11.8161	0	-0.577179	11.8055	0
Protein disulfide-isomerase A3	PDIA3	P30101	13	13	9	4	8	7	7	8	6	4	8	7	7	8	6	4	5	6	6	5	4	1.76835	9.11158	0	1.61388	9.12796	1	1.40906	9.11985	1	1.8468	9.12995	0	1.29927	9.05856	0	1.25533	9.09572	0
Serine/threonine-protein phosphatase 2A 65 kDa regulatory subunit A alpha isoform	PPP2R1A	P30153;C9J9C1;B3KQV6;E9PH38;E9PNM7;M0QXG4;M0R0K6;E9PPI5;E9PHZ6	25;18;18;5;2;1;1;1;1	25;18;18;5;2;1;1;1;1	20;14;16;5;0;1;1;0;0	17	14	14	19	16	11	17	14	14	19	16	11	16	12	12	15	15	10	-0.195259	10.0054	0	0.0889733	10.0381	0	-0.322846	10.0221	0	-0.226522	10.0011	0	0.245275	10.063	0	-0.333498	10.0331	0
Glycylpeptide N-tetradecanoyltransferase 1	NMT1	P30419;B7Z8J4;P30419-2;K7EN82;K7EN42;Q5VUC6;O60551	8;6;5;3;2;1;1	8;6;5;3;2;1;1	8;6;5;3;2;1;1	2	4	6	5	5	7	2	4	6	5	5	7	2	4	6	5	5	7	1.17219	9.34313	0	1.82945	9.41796	0	1.21179	9.38216	0	0.940444	9.29603	0	1.32796	9.30494	0	0.775404	9.3005	0
Succinate dehydrogenase [ubiquinone] flavoprotein subunit, mitochondrial	SDHA	P31040-2;P31040;A0A087X1I3;D6RFM5;P31040-3;H0Y8X1	8;8;6;6;6;1	8;8;6;6;6;1	8;8;6;6;6;1	1	3	0	1	4	0	1	3	0	1	4	0	1	3	0	1	4	0							0					0	0.734058	8.83521	0	0.362923	8.83521	0
cAMP-dependent protein kinase type II-beta regulatory subunit	PRKAR2B	P31323	23	20	20	16	7	5	20	7	7	13	4	2	17	4	4	13	4	2	17	4	4	-2.47771	9.5231	1	-3.0373	9.73035	1	-3.0673	9.63897	1	-2.1899	9.53745	1	-3.47026	9.71794	2	-3.1716	9.63701	1
Carbamoyl-phosphate synthase [ammonia], mitochondrial	CPS1	P31327-2;P31327;P31327-3	5;5;5	3;3;3	3;3;3	1	3	3	1	2	1	0	2	1	0	1	0	0	2	1	0	1	0							0			-2.04396		0			0	0		0
DnaJ homolog subfamily A member 1	DNAJA1	P31689;P31689-2	23;20	23;20	23;20	16	12	16	21	13	13	16	12	16	21	13	13	16	12	16	21	13	13	0.270495	10.3421	0	0.489144	10.3664	0	0.105841	10.3544	0	0.39198	10.3625	0	0.557523	10.3786	0	0.141038	10.3706	0
Bifunctional purine biosynthesis protein PURH;Phosphoribosylaminoimidazolecarboxamide formyltransferase;IMP cyclohydrolase	ATIC	P31939-2;P31939;F8WEF0;C9JLK0;H7C1S2	6;6;2;1;1	6;6;2;1;1	6;6;2;1;1	1	3	1	2	4	1	1	3	1	2	4	1	1	3	1	2	4	1							0			1.00124	8.69658	0	1.0399	8.73856	0	0.69079	8.71808	0
Heterogeneous nuclear ribonucleoprotein H3	HNRNPH3	P31942-2;P31942;P31942-3;P31942-4;P31942-6;P31942-5	9;9;6;4;3;3	7;7;6;4;3;3	7;7;6;4;3;3	7	5	6	6	4	5	6	5	5	5	4	5	6	5	5	5	4	5	0.0525604	9.12823	0	-0.249443	9.17949	0	-0.360596	9.15462	0	0.054289	9.12849	0	-0.0334529	9.21041	0	-0.322121	9.17138	0
14-3-3 protein beta/alpha;14-3-3 protein beta/alpha, N-terminally processed	YWHAB	P31946;Q4VY20;Q4VY19;A0A0J9YWE8;A0A0J9YWZ2	19;9;9;9;3	13;6;6;6;2	2;2;2;2;0	12	8	7	17	9	9	8	4	4	11	6	5	0	0	0	1	1	1	-1.14837	9.43336	0	-0.674838	9.42607	0	-1.18872	9.42973	0	-0.574849	9.49472	0	-0.0651383	9.50618	0	-0.672999	9.50049	0
Stress-induced-phosphoprotein 1	STIP1	P31948;P31948-2;P31948-3;F5H783;H0YGI8;F5GXD8	27;26;24;11;8;7	27;26;24;11;8;7	27;26;24;11;8;7	15	10	9	13	9	9	15	10	9	13	9	9	15	10	9	13	9	9	-1.01855	9.51812	0	-0.484743	9.53119	0	-1.0065	9.5247	0	-0.292269	9.60314	0	-0.217825	9.5665	0	-0.588036	9.58521	0
Protein S100-A11;Protein S100-A11, N-terminally processed	S100A11	P31949	4	4	4	2	2	3	3	3	3	2	2	3	3	3	3	2	2	3	3	3	3	0.633537	8.28735	0	1.99885	8.40018	1	1.02955	8.34742	0	0.440472	8.25295	0	2.14799	8.43645	1	0.924115	8.35432	0
Peroxiredoxin-2	PRDX2	P32119;A6NIW5;P32119-2	10;6;2	9;6;2	9;6;2	7	3	5	8	5	3	6	2	4	7	4	2	6	2	4	7	4	2	-0.80735	9.03056	0	-0.117798	9.12777	0	-0.720088	9.08188	0	-0.56074	9.05905	0	0.117191	9.16314	0	-0.575792	9.1142	0
Pyrroline-5-carboxylate reductase 1, mitochondrial	PYCR1	P32322;P32322-3;E2QRB3;P32322-2;J3QKT4;J3QL24;J3KQ22	5;5;4;4;2;1;1	4;4;3;3;1;1;1	4;4;3;3;1;1;1	1	2	1	1	2	0	1	2	1	1	1	0	1	2	1	1	1	0							0			0.21809		0			0	0		0
60S ribosomal protein L9	RPL9	P32969;A0A2R8Y5Y7;D6RAN4;E7ESE0;H0Y9R4;H0Y9V9	20;17;16;14;10;9	20;17;16;14;10;9	20;17;16;14;10;9	16	14	14	19	11	13	16	14	14	19	11	13	16	14	14	19	11	13	-0.0397483	11.4694	0	-0.165999	11.4774	0	-0.371824	11.4734	0	-0.114721	11.4585	0	-0.31386	11.457	0	-0.541576	11.4577	0
Kinesin-1 heavy chain	KIF5B	P33176;C9JWB9	26;1	26;1	20;0	19	11	11	18	16	12	19	11	11	18	16	12	15	8	8	13	13	9	-0.522232	9.36641	0	-0.518782	9.45956	0	-0.790083	9.41548	0	-0.178013	9.41197	0	-0.261607	9.49307	0	-0.548393	9.45441	0
DNA replication licensing factor MCM4	MCM4	P33991;E5RG31;E5RFR3;E5RFJ8;E5RG53	15;5;2;2;1	15;5;2;2;1	15;5;2;2;1	7	7	6	5	7	7	7	7	6	5	7	7	7	7	6	5	7	7	-0.00874428	9.08786	0	0.760059	9.26313	0	0.088853	9.18428	0	0.445859	9.16144	0	0.769169	9.26486	0	0.268187	9.21622	0
DNA replication licensing factor MCM5;DNA helicase	MCM5	P33992;B1AHB1;B1AHB2;B1AHA9	15;14;4;2	15;14;4;2	15;14;4;2	6	8	11	8	9	9	6	8	11	8	9	9	6	8	11	8	9	9	0.903529	9.41122	0	0.840498	9.38785	0	0.605304	9.39969	0	0.81525	9.39409	0	0.637096	9.34956	0	0.402207	9.3724	0
DNA replication licensing factor MCM7	MCM7	P33993;P33993-3;P33993-2;C9J8M6	23;17;11;3	23;17;11;3	23;17;11;3	9	12	9	10	13	8	9	12	9	10	13	8	9	12	9	10	13	8	0.120208	9.46795	0	-0.213325	9.53301	0	-0.314704	9.5017	0	0.658529	9.55981	0	0.514794	9.64829	0	0.260687	9.6063	0
Serine hydroxymethyltransferase, mitochondrial;Serine hydroxymethyltransferase	SHMT2	P34897-3;P34897;P34897-2;H0YIZ0;G3V2Y4;G3V5L0;G3V241;G3V3Y8;G3V4T0;G3V4X0;G3V2W0;G3V2E4;G3V540;G3V4W5	10;10;9;7;5;3;1;1;1;1;1;1;1;1	10;10;9;7;5;3;1;1;1;1;1;1;1;1	10;10;9;7;5;3;1;1;1;1;1;1;1;1	2	4	4	2	5	6	2	4	4	2	5	6	2	4	4	2	5	6			0	1.39796	9.08022	0	1.03487	9.08022	0	3.07157	9.08918	2	2.6133	9.10499	2	2.48487	9.09716	2
Heat shock 70 kDa protein 4	HSPA4	P34932;A0A087WYC1	22;19	20;17	8;5	14	10	7	12	10	6	12	9	6	10	9	6	5	1	1	3	3	0	-0.710575	9.28263	0	-0.696337	9.28059	0	-0.983724	9.28161	0	-0.60348	9.29514	0	-0.228744	9.33981	0	-0.757285	9.31805	0
Catenin alpha-1	CTNNA1	P35221;P35221-2;G3XAM7;P35221-3;E5RIB1;E5RJ41;E5RGY6;E5RG03;A0A0A0MRI5;P26232-4;P26232-6;E5RHV7;H0YBB8;E5RGY7;A0A0A0MTJ6;E5RFM3;E5RJL0;E5RFM5;E5RIE0;E5RJP7;E5RGD2;E5RFG3;E5RFK9;E5RJZ2;E5RIT8;A0A087WZL6;E5RGU3;E5RHJ5;B9A010	41;41;39;23;10;8;6;6;6;6;6;5;5;5;4;3;3;3;3;3;3;2;2;1;1;1;1;1;1	41;41;39;23;10;8;6;6;6;6;6;5;5;5;4;3;3;3;3;3;3;2;2;1;1;1;1;1;1	31;31;29;17;9;7;5;5;0;0;0;5;2;4;0;3;3;2;3;2;2;1;1;1;1;0;0;0;0	16	27	25	19	29	21	16	27	25	19	29	21	14	20	20	13	24	17	0.598087	10.0819	0	0.539269	10.1488	0	0.303563	10.1166	0	1.47764	10.2596	0	1.33404	10.3057	0	1.08744	10.2833	0
Prohibitin	PHB	P35232;C9JW96;E9PCW0;C9JZ20;E7ESE2;P35232-2;D6RBK0	14;12;10;9;9;5;4	14;12;10;9;9;5;4	14;12;10;9;9;5;4	9	7	6	12	6	7	9	7	6	12	6	7	9	7	6	12	6	7	-1.52938	9.59949	0	-1.30502	9.66049	0	-1.69636	9.63106	0	-1.06592	9.63988	0	-0.945762	9.6945	0	-1.3344	9.66805	0
Merlin	NF2	P35240-4;P35240-6;P35240-5;P35240-8;P35240-3;P35240;P35240-2;P35240-10;P35240-7;P35240-9	7;7;7;7;7;7;7;2;2;1	7;7;7;7;7;7;7;2;2;1	7;7;7;7;7;7;7;2;2;1	5	5	2	5	4	4	5	5	2	5	4	4	5	5	2	5	4	4	-0.0939774	8.81326	0	-0.106271	8.84746	0	-0.372473	8.83069	0	-0.249107	8.7913	0	0.176561	8.89054	0	-0.37803	8.84375	0
Replication factor C subunit 4	RFC4	P35249;C9JZI1;P35249-2;C9J8M3;C9JTT7;C9JXZ7;C9JGY5;F8WE44;C9JW34;H7C1P0	23;22;22;17;14;9;7;7;5;5	23;22;22;17;14;9;7;7;5;5	23;22;22;17;14;9;7;7;5;5	9	16	18	13	12	18	9	16	18	13	12	18	9	16	18	13	12	18	0.526989	10.0466	0	1.31174	10.102	0	0.647504	10.0752	0	0.597655	10.0593	0	0.974471	10.0321	0	0.447111	10.0459	0
Replication factor C subunit 2	RFC2	P35250;P35250-2;A0A087WVY3;H7C5P4;H7C5P1;H7C5Q7;F8WC37;H7C5A0;H7C5G4;H7C596;H7C5S7	16;13;10;7;3;3;3;3;3;3;2	16;13;10;7;3;3;3;3;3;3;2	16;13;10;7;3;3;3;3;3;3;2	6	7	6	3	11	11	6	7	6	3	11	11	6	7	6	3	11	11	0.917115	9.82435	0	2.16823	9.85622	0	1.26366	9.84058	0	0.683603	9.7797	0	1.98332	9.81123	0	0.974669	9.79575	0
Replication factor C subunit 1	RFC1	P35251-2;P35251;A0A1W2PP02;E0CX09;H0Y8U4;D6RAD2;H0Y9P8	40;40;12;3;3;2;1	40;40;12;3;3;2;1	40;40;12;3;3;2;1	26	23	24	26	21	28	26	23	24	26	21	28	26	23	24	26	21	28	0.142862	10.1897	0	0.7202	10.2071	0	0.150601	10.1985	0	0.394196	10.231	0	0.508314	10.1685	0	0.116676	10.2009	0
General transcription factor IIF subunit 1	GTF2F1	P35269;M0QXD6;M0R0Z3;M0R0R9	4;3;1;1	4;3;1;1	4;3;1;1	4	1	1	2	3	1	4	1	1	2	3	1	4	1	1	2	3	1							0					0	0.696521	8.6778	0	0.330735	8.6778	0
Myosin-9	MYH9	P35579;P35579-2;Q5BKV1;B1AH99;REV__S4R3H4;REV__E7EQT4;REV__Q9UKV3-5;REV__Q9UKV3	271;174;30;17;1;1;1;1	271;174;30;17;1;1;1;1	228;137;24;14;1;1;1;1	242	218	232	221	218	227	242	218	232	221	218	227	202	178	191	181	180	187	0.439627	12.4996	0	0.132812	12.465	0	0.0310691	12.4827	0	0.0929144	12.4426	0	-0.0297452	12.4401	0	-0.300821	12.4414	0
Myosin-10	MYH10	P35580;P35580-3;E7ERA5;Q9UKX3;Q9Y623;P12882;P11055;Q9UKX2;REV__Q8IYT3;REV__Q5T655;H0Y6I0;Q13439-3;Q13439-4;Q13439;Q13439-5	267;265;20;2;2;2;2;2;1;1;1;1;1;1;1	233;231;16;0;0;0;0;0;1;0;1;1;1;1;1	3;3;0;0;0;0;0;0;0;0;0;0;0;0;0	246	227	234	234	215	224	215	196	202	203	186	193	3	2	3	2	2	2	0.393529	12.6763	0	0.0535081	12.6144	0	-0.0309446	12.6464	0	0.0388628	12.6189	0	-0.189047	12.5787	0	-0.406378	12.5993	0
Coatomer subunit beta	COPB2	P35606-2;P35606;H0YAC7;D6R997;D6RBZ7;D6RCL6;D6RBG7;D6RBT6;H0Y938	25;25;5;3;2;2;2;2;1	25;25;5;3;2;2;2;2;1	25;25;5;3;2;2;2;2;1	21	18	15	12	19	15	21	18	15	12	19	15	21	18	15	12	19	15	-0.678365	9.94465	0	0.458084	10.0122	0	-0.391307	9.97973	0	0.320911	10.0858	0	0.63836	10.0444	0	0.141804	10.0656	0
Alpha-adducin	ADD1	P35611-2;P35611-6;E7EV99;E7ENY0;P35611;P35611-3;P35611-5;H0Y9H2;A0A0A0MSR2;D6RAH3;D6RF25;D6RJE2;H0YG19;H0YFD8	34;34;33;33;33;33;22;21;19;8;8;7;4;3	34;34;33;33;33;33;22;21;19;8;8;7;4;3	1;1;1;1;1;1;0;1;0;0;0;0;0;0	21	27	20	28	22	21	21	27	20	28	22	21	1	1	1	1	1	1	-0.0868874	10.4325	0	0.0429616	10.4616	0	-0.294362	10.4473	0	0.569568	10.5396	0	0.687187	10.5708	0	0.293764	10.5554	0
Beta-adducin	ADD2	P35612;P35612-4;P35612-3;P35612-2;P35612-8;P35612-9;A0A1C7CYY0;P35612-5;P35612-6;C9J080;C9JTM0	11;9;9;8;8;8;3;3;3;2;2	10;8;8;7;7;7;3;3;3;2;2	10;8;8;7;7;7;3;3;3;2;2	3	6	7	5	7	7	2	5	6	4	6	6	2	5	6	4	6	6	2.5932	9.00977	2	0.703338	9.17843	0	1.35393	9.10224	0	2.88721	9.06311	1	1.45701	9.33226	0	1.79209	9.21821	1
Basigin	BSG	P35613-2;P35613;A0A087X2B5;I3L192;P35613-4;A0A087WUV8;A0A2R8YDZ0	14;14;12;10;9;8;5	14;14;12;10;9;8;5	6;6;6;6;1;0;5	9	11	9	11	9	11	9	11	9	11	9	11	2	3	2	4	2	3	0.343566	11.4327	0	0.646352	11.3284	0	0.21826	11.3837	0	-0.2365	11.3438	0	0.306188	11.2688	0	-0.308375	11.3079	0
Metalloproteinase inhibitor 3	TIMP3	P35625	5	5	5	1	4	3	2	4	5	1	4	3	2	4	5	1	4	3	2	4	5	1.25884	8.76756	0	1.09753	8.89892	0	0.919522	8.83819	0	2.16653	8.81969	1	1.19739	8.91963	0	1.34968	8.87253	1
Nuclear pore complex protein Nup214	NUP214	P35658-2;P35658-4;P35658;P35658-3;P35658-5;A0A0A0MSW3;H0YF36;H0Y837;E9PKD2;B7ZAV2;H0YDS4	17;17;17;17;16;14;4;4;3;3;1	17;17;17;17;16;14;4;4;3;3;1	17;17;17;17;16;14;4;4;3;3;1	6	7	7	10	9	8	6	7	7	10	9	8	6	7	7	10	9	8	-0.333241	9.27882	0	0.304638	9.35534	0	-0.290318	9.31876	0	-0.0995697	9.31136	0	-0.0445008	9.30042	0	-0.403054	9.30593	0
Protein DEK	DEK	P35659;B4DFG0;P35659-2;D6RDA2;D6R9L5;H0Y993;H0Y8X0	10;8;7;5;5;3;2	10;8;7;5;5;3;2	10;8;7;5;5;3;2	3	5	5	2	5	5	3	5	5	2	5	5	3	5	5	2	5	5	0.764189	9.24502	0	0.394146	9.05184	0	0.321029	9.15908	0	0.151469	9.13833	0	0.549579	9.07903	0	0.00957556	9.10969	0
26S protease regulatory subunit 7	PSMC2	P35998;A0A1W2PQS1;P35998-2;C9JLS9	23;19;13;9	23;19;13;9	23;19;13;9	10	14	9	14	16	13	10	14	9	14	16	13	10	14	9	14	16	13	-0.442506	9.57711	0	-0.014592	9.65782	0	-0.50055	9.61934	0	0.192463	9.66856	0	0.263192	9.70143	0	-0.103235	9.68531	0
Gap junction gamma-1 protein	DKFZp686P0738;GJC1	Q5H9P2;P36383;K7ERH3	5;5;3	5;5;3	5;5;3	4	2	3	4	2	2	4	2	3	4	2	2	4	2	3	4	2	2	-0.141696	9.52852	0	0.389062	9.48633	0	-0.154024	9.50794	0	0.278723	9.5933	0	0.395111	9.48736	0	0.000186609	9.54355	0
ATP synthase subunit gamma, mitochondrial	ATP5C1	P36542;P36542-2	15;14	15;14	15;14	10	9	10	12	7	5	10	9	10	12	7	5	10	9	10	12	7	5	0.129433	9.71859	0	0.359214	9.698	0	-0.0306131	9.70842	0	0.0479333	9.70595	0	0.739696	9.76603	0	0.0404178	9.73703	0
V-type proton ATPase subunit E 1	ATP6V1E1	P36543;P36543-3;P36543-2;C9J8H1;Q96A05	15;14;13;9;7	15;14;13;9;7	15;14;13;9;7	9	9	10	8	8	12	9	9	10	8	8	12	9	9	10	8	8	12	0.851973	9.66351	0	1.13458	9.74733	0	0.721285	9.70744	0	0.66496	9.62813	0	0.894797	9.69906	0	0.443235	9.66504	0
60S ribosomal protein L4	RPL4	P36578;H3BM89;H3BTP7;H3BU31	70;55;26;21	70;55;26;21	70;55;26;21	53	47	52	63	44	47	53	47	52	63	44	47	53	47	52	63	44	47	0.0474094	12.4229	0	-0.666153	12.4166	0	-0.575697	12.4197	0	-0.457166	12.3523	0	-0.890826	12.3917	0	-1.01323	12.3724	0
Serine/threonine-protein phosphatase PP1-gamma catalytic subunit;Serine/threonine-protein phosphatase	PPP1CC	P36873-2;P36873;F8VYE8;F8W0W8;F8VR82;A0A087WYY5;F8W0V8	27;26;24;24;22;13;2	7;6;4;4;4;3;0	7;6;4;4;4;3;0	23	18	20	24	17	15	5	5	4	5	4	4	5	5	4	5	4	4	-0.0392757	10.5125	0	0.796239	10.6656	0	0.0896005	10.5958	0	0.179697	10.5463	0	0.898813	10.6854	0	0.189406	10.6214	0
Guanine nucleotide-binding protein-like 1	GNL1	P36915;A0A140T8Y2;P36915-2;A2AB27	7;5;5;2	7;5;5;2	7;5;5;2	4	4	4	5	5	1	4	4	4	5	5	1	4	4	4	5	5	1	-0.25831	8.47394	0			0	-0.491657	8.47394	0	0.398421	8.57518	0	0.171777	8.60506	0	-0.0414334	8.59037	0
DNA-directed RNA polymerase II subunit RPB9	POLR2I	P36954;K7EKS1;K7EK49	3;2;1	3;2;1	3;2;1	1	2	1	1	2	1	1	2	1	1	2	1	1	2	1	1	2	1							0			-1.95105		0			0	0		0
Dihydrolipoyllysine-residue succinyltransferase component of 2-oxoglutarate dehydrogenase complex, mitochondrial	DLST	P36957;P36957-2;Q86SW4;H0YJF9;G3V5M3;G3V3F0	14;12;6;2;2;2	14;12;6;2;2;2	14;12;6;2;2;2	12	8	8	13	9	9	12	8	8	13	9	9	12	8	8	13	9	9	-1.21331	10.1122	0	-0.497993	10.1817	0	-1.12833	10.1483	0	-0.457034	10.1942	0	-0.377043	10.1971	0	-0.757213	10.1957	0
Signal recognition particle 14 kDa protein	SRP14	P37108;H0YLA2;H0YLW0	14;10;2	14;10;2	14;10;2	9	8	10	8	7	9	9	8	10	8	7	9	9	8	10	8	7	9	0.459041	9.88811	0	0.572261	10.0179	0	0.250321	9.95786	0	0.40834	9.87934	0	0.24892	9.96241	0	-0.000298311	9.92286	0
Transgelin-2	TAGLN2	P37802;X6RJP6;P37802-2;C9J5W6;Q9UI15	10;9;9;1;1	10;9;9;1;1	10;9;9;1;1	0	9	3	4	7	6	0	9	3	4	7	6	0	9	3	4	7	6	0.642045	8.4996	0	1.91462	8.87074	1	0.998023	8.72366	0	1.35533	8.76939	0	1.86086	8.858	0	1.28241	8.81595	1
Transaldolase	TALDO1	P37837;F2Z393	2;1	2;1	2;1	0	0	0	0	2	1	0	0	0	0	2	1	0	0	0	0	2	1							0					0	-0.579744		0	0		0
Electron transfer flavoprotein subunit beta	ETFB	P38117;P38117-2;M0QY67	5;5;2	5;5;2	5;5;2	0	2	2	0	4	3	0	2	2	0	4	3	0	2	2	0	4	3			0	-0.325641	8.51129	0	-0.618153	8.51129	0	0.354249		0	0.664192	8.55356	0	0.299657	8.55356	0
RNA-binding motif protein, X chromosome;RNA-binding motif protein, X chromosome, N-terminally processed	RBMX	P38159;P38159-2;H3BT71;H0Y6E7;H3BUY5;H3BR27;P38159-3;H3BNC1;O75526;Q8N7X1	47;44;38;35;30;11;11;6;6;1	47;44;38;35;30;11;11;6;6;1	16;15;13;13;6;5;5;2;3;0	32	30	32	36	29	34	32	30	32	36	29	34	13	10	11	13	10	10	0.453553	10.96	0	0.744322	10.9784	0	0.332069	10.9693	0	0.314759	10.9364	0	0.653087	10.9614	0	0.145922	10.9491	0
Coilin	COIL	P38432	24	24	24	11	16	11	11	17	12	11	16	11	11	17	12	11	16	11	11	17	12	0.168627	9.61759	0	0.0920682	9.66943	0	-0.132825	9.64428	0	0.873784	9.7426	0	0.55633	9.74711	0	0.392957	9.74486	0
Vitamin K-dependent gamma-carboxylase	GGCX	P38435-2;P38435	6;6	6;6	6;6	4	2	5	2	4	2	4	2	5	2	4	2	4	2	5	2	4	2	0.646813	9.32238	0	0.413033	9.39384	0	0.274248	9.35958	0	0.0747122	9.2256	0	-0.570758	9.24977	0	-0.562742	9.23785	0
V-type proton ATPase catalytic subunit A	ATP6V1A	P38606;P38606-2;C9JVW8;C9JA17;F8WDJ3	31;30;8;6;1	31;30;8;6;1	31;30;8;6;1	20	22	22	22	21	25	20	22	22	22	21	25	20	22	22	22	21	25	0.981754	10.3422	0	0.623152	10.297	0	0.535274	10.3202	0	0.480447	10.2481	0	0.327521	10.2452	0	0.0767358	10.2467	0
Stress-70 protein, mitochondrial	HSPA9	P38646;D6RJI2;H0YBG6;H0Y8S0;D6RA73;D6RDH7;D6RCD7;H0Y8K0	53;11;8;7;6;1;1;1	53;11;8;7;6;1;1;1	53;11;8;7;6;1;1;1	39	39	37	41	37	36	39	39	37	41	37	36	39	39	37	41	37	36	-0.273338	10.7898	0	-0.0749307	10.8414	0	-0.443868	10.8164	0	0.00495361	10.8297	0	0.0342752	10.8577	0	-0.313066	10.844	0
Eukaryotic initiation factor 4A-III;Eukaryotic initiation factor 4A-III, N-terminally processed	EIF4A3	P38919;I3L3H2	30;5	30;5	26;4	21	16	20	16	17	17	21	16	20	16	17	17	18	15	18	14	14	15	0.403243	10.5317	0	0.611044	10.4498	0	0.231698	10.4927	0	0.351374	10.5228	0	0.658147	10.4584	0	0.167905	10.4918	0
DNA-binding protein SMUBP-2	IGHMBP2	P38935;F5GX64;H3BRR1;F5H5K3	49;7;6;3	49;7;6;3	49;7;6;3	31	28	32	16	23	27	31	28	32	16	23	27	31	28	32	16	23	27	0.215105	10.1577	0	0.170443	10.2034	0	-0.0722504	10.1812	0	0.194451	10.1544	0	-0.231813	10.1435	0	-0.33915	10.149	0
40S ribosomal protein S19	RPS19	P39019;A0A075B6E2;M0R2L9;M0QXK4;M0QYF7;M0R140	21;13;7;7;7;7	21;13;7;7;7;7	21;13;7;7;7;7	20	18	18	17	16	16	20	18	18	17	16	16	20	18	18	17	16	16	0.279902	11.1413	0	0.808999	11.1927	0	0.262631	11.1678	0	0.175574	11.1243	0	0.484655	11.1332	0	-0.00963739	11.1288	0
60S ribosomal protein L3	RPL3	P39023;G5E9G0;B5MCW2;H7C422;H7C3M2;F8WCR1;Q92901	65;59;40;39;33;15;5	65;59;40;39;33;15;5	65;59;40;39;33;15;5	46	45	44	63	41	39	46	45	44	63	41	39	46	45	44	63	41	39	0.624531	12.2389	0	-0.0257841	12.0973	0	0.0535627	12.1738	0	-0.0366143	12.1293	0	-0.167102	12.0767	0	-0.432535	12.1038	0
Alpha-taxilin	TXLNA	P40222	7	7	7	1	4	1	1	2	2	1	4	1	1	2	2	1	4	1	1	2	2							0			0.762826	8.54886	0			0	0.475179	8.54886	0
T-complex protein 1 subunit zeta	CCT6A	P40227;P40227-2	23;20	23;20	19;17	15	9	11	20	14	11	15	9	11	20	14	11	14	6	9	17	12	10	-0.315659	9.95809	0	-0.0544263	10.0263	0	-0.455281	9.99356	0	-0.18848	9.97556	0	0.134134	10.0551	0	-0.364033	10.0172	0
60S ribosomal protein L13a	RPL13A;RPL13a	P40429;M0QYS1;Q8J015;Q6NVV1;M0QZU1;A0A096LPE0	32;30;23;8;2;2	32;30;23;8;2;2	32;30;23;8;2;2	25	24	26	26	19	21	25	24	26	26	19	21	25	24	26	26	19	21	0.228053	11.5265	0	-0.0429266	11.4729	0	-0.166827	11.5005	0	-0.0151775	11.4885	0	-0.151291	11.4572	0	-0.413695	11.4731	0
Peroxisomal biogenesis factor 19	PEX19	Q5QNY5;P40855;P40855-5;E9PS71;B7Z8B3;H0YJ60	16;16;13;7;7;7	16;16;13;7;7;7	11;11;8;7;7;2	9	10	8	10	10	10	9	10	8	10	10	10	5	7	5	5	8	8	0.351588	9.34719	0	1.1152	9.4591	0	0.456981	9.40674	0	1.23351	9.51525	0	1.47971	9.53707	0	1.02453	9.5263	0
Malate dehydrogenase, mitochondrial;Malate dehydrogenase	MDH2	P40926;G3XAL0;P40926-2	7;5;5	7;5;5	7;5;5	3	4	3	2	4	4	3	4	3	2	4	4	3	4	3	2	4	4	0.496439	8.63541	0	0.551287	8.6341	0	0.259613	8.63476	0	0.0556789	8.56276	0	0.215212	8.57685	0	-0.204188	8.56986	0
Replication factor C subunit 5	RFC5	P40937;P40937-2;F5H5S0;E9PEP3;C9JH72;F5H304;F5H0U6	16;14;5;4;3;2;2	16;14;5;4;3;2;2	16;14;5;4;3;2;2	9	9	11	5	9	11	9	9	11	5	9	11	9	9	11	5	9	11	0.158814	9.8332	0	2.48842	9.80938	1	1.03681	9.82146	0	-0.125001	9.79024	0	2.12071	9.71735	0	0.611695	9.75532	0
Replication factor C subunit 3	RFC3	P40938;P40938-2;A0A087X270	21;20;5	21;20;5	21;20;5	11	14	11	5	10	12	11	14	11	5	10	12	11	14	11	5	10	12	0.312448	9.88463	0	1.69863	9.88582	0	0.712084	9.88522	0	0.752699	9.96296	0	1.27194	9.79122	0	0.657768	9.88553	0
Eukaryotic translation initiation factor 2 subunit 3;Putative eukaryotic translation initiation factor 2 subunit 3-like protein	EIF2S3;EIF2S3L	P41091;Q2VIR3;Q2VIR3-2;H7BZU1	15;13;10;6	15;13;10;6	15;13;10;6	7	10	12	10	10	7	7	10	12	10	10	7	7	10	12	10	10	7	0.595753	9.80696	0	0.127892	9.85716	0	0.107917	9.83279	0	1.13142	9.91096	0	0.644192	9.94518	0	0.589121	9.92841	0
Centrin-2	CETN2	P41208;Q12798	7;2	7;2	7;2	5	4	5	7	3	5	5	4	5	7	3	5	5	4	5	7	3	5	0.370847	9.11839	0	0.616801	9.14961	0	0.222476	9.13428	0	0.204123	9.0908	0	-1.43811	8.88231	1	-0.920787	8.99895	0
Peripherin	PRPH	P41219;P41219-2;H7C5W5;F8W835	11;11;8;5	5;5;2;3	5;5;2;3	5	6	4	7	8	5	0	2	0	1	4	1	0	2	0	1	4	1							0					0	0.569159	8.61294	0	0.211932	8.61294	0
Protein BUD31 homolog	BUD31	P41223;P41223-2;C9JCD9;F8WCN7	6;5;4;1	6;5;4;1	6;5;4;1	1	3	1	3	2	2	1	3	1	3	2	2	1	3	1	3	2	2			0	-2.67781		0	0		0	-2.19934	8.38683	0	-1.06162		0	-2.68905	8.38683	0
Tyrosine-protein kinase CSK	CSK	P41240;H3BUM9;H3BU69	7;2;1	7;2;1	7;2;1	3	3	6	3	3	6	3	3	6	3	3	6	3	3	6	3	3	6	0.246384	9.00641	0	0.539481	9.10504	0	0.119395	9.05852	0	-0.353934	8.91773	0	0.0177603	9.01897	0	-0.509994	8.97129	0
Glycine--tRNA ligase	GARS	P41250	3	3	3	1	2	1	1	0	0	1	2	1	1	0	0	1	2	1	1	0	0							0			-2.57893		0			0	0		0
Isoleucine--tRNA ligase, cytoplasmic	IARS	P41252;A0A0A0MSX9;J3KR24;Q5TCD1;Q5TCC6;Q5TCC9	52;50;47;10;4;1	52;50;47;10;4;1	52;50;47;10;4;1	37	30	40	41	31	28	37	30	40	41	31	28	37	30	40	41	31	28	0.351154	10.4412	0	0.250013	10.4635	0	0.0414984	10.4525	0	0.47279	10.4621	0	0.234123	10.4609	0	0.0246235	10.4615	0
Beta-centractin	ACTR1B	P42025	11	5	5	4	6	3	5	5	3	1	2	1	2	1	0	1	2	1	2	1	0							0					0	1.89073		0	0		0
Lamina-associated polypeptide 2, isoform alpha;Thymopoietin;Thymopentin	TMPO	P42166	42	42	25	20	34	32	19	28	24	20	34	32	19	28	24	4	21	18	3	17	10	0.445023	10.9445	0	0.156018	11.032	0	0.0452836	10.9905	0	0.578471	10.9681	0	-0.302501	10.9647	0	-0.172761	10.9664	0
Lamina-associated polypeptide 2, isoforms beta/gamma;Thymopoietin;Thymopentin	TMPO	P42167;G5E972;P42167-3	40;34;21	23;17;4	7;1;0	35	26	33	36	23	25	19	13	19	20	12	11	7	2	6	5	3	2	0.15784	10.8206	0	0.32947	10.8921	0	-0.0279821	10.8579	0	-0.114086	10.7794	0	-0.925661	10.7224	0	-0.843466	10.7518	0
Superkiller viralicidic activity 2-like 2	SKIV2L2	P42285;H0YAC4;H0Y8U3;D6REC7	42;3;3;1	42;3;3;1	42;3;3;1	28	21	27	25	23	21	28	21	27	25	23	21	28	21	27	25	23	21	-0.287256	10.2042	0	-0.0682229	10.1646	0	-0.44519	10.1848	0	-0.100729	10.2304	0	0.146981	10.1974	0	-0.310097	10.2142	0
Serine/threonine-protein kinase mTOR	MTOR	P42345	3	3	3	1	2	1	1	2	0	1	2	1	1	2	0	1	2	1	1	2	0							0			-1.98651		0	-1.93809		0	0		0
Phosphatidylinositol 4-kinase alpha	PI4KA	P42356;P42356-2;A4QPH2;A8MTF1;A4QPH2-4;A4QPH2-2;Q8N8J0;C9JLI1	106;44;23;22;20;17;10;2	106;44;23;22;20;17;10;2	106;44;23;22;20;17;10;2	84	70	63	84	65	60	84	70	63	84	65	60	84	70	63	84	65	60	-0.37367	10.8033	0	-0.388337	10.8977	0	-0.651025	10.853	0	-0.121636	10.8379	0	-0.681516	10.8616	0	-0.72387	10.85	0
Epidermal growth factor receptor substrate 15	EPS15	P42566;B1AUU8;P42566-2;S4R3U1	7;5;4;1	7;5;4;1	7;5;4;1	0	6	4	3	5	3	0	6	4	3	5	3	0	6	4	3	5	3	0.705656	8.63056	0	0.503741	8.78551	0	0.340625	8.71491	0	1.35413	8.71845	0	1.10423	8.90036	0	0.940714	8.81886	0
40S ribosomal protein S27	RPS27	P42677	10	10	6	10	10	10	10	7	7	10	10	10	10	7	7	6	6	6	6	3	3	0.184702	10.8206	0	0.327592	10.7306	0	-0.0134444	10.7779	0	0.0802887	10.8041	0	0.453054	10.752	0	-0.0755054	10.7788	0
Probable helicase with zinc finger domain	HELZ	P42694	25	25	1	9	10	8	10	12	15	9	10	8	10	12	15	0	0	0	0	1	1	0.493358	9.24386	0	0.0651086	9.29879	0	0.0303637	9.27219	0	0.777674	9.29592	0	0.249255	9.32801	0	0.198125	9.31226	0
Condensin-2 complex subunit D3	NCAPD3	P42695;G3V1A9;E9PKK4;E9PQA3;E9PLE0	14;10;7;1;1	14;10;7;1;1	14;10;7;1;1	4	10	5	4	8	4	4	10	5	4	8	4	4	10	5	4	8	4	-0.780977	8.74288	0	-0.352123	8.92946	0	-0.822331	8.84612	0	2.36505	9.33268	1	0.829078	9.12171	0	1.28546	9.23988	0
RNA-binding protein 34	RBM34	P42696;A2A2V2;P42696-2;Q5TCT4;H7C5M1	43;38;27;19;6	43;38;27;19;6	43;38;27;19;6	36	27	29	35	22	27	36	27	29	35	22	27	36	27	29	35	22	27	-0.116104	10.6843	0	0.103819	10.6896	0	-0.277255	10.687	0	-0.014244	10.6993	0	-0.126955	10.655	0	-0.401234	10.6777	0
Leucine-rich PPR motif-containing protein, mitochondrial	LRPPRC	P42704;B8ZZ38;A0A0C4DG06;C9JCA9;H7C3W8	49;16;16;14;2	49;16;16;14;2	49;16;16;14;2	24	29	34	27	29	26	24	29	34	27	29	26	24	29	34	27	29	26	0.824074	10.0039	0	0.70281	9.9784	0	0.492835	9.99135	0	0.470708	9.93902	0	0.739784	9.98533	0	0.267097	9.96279	0
60S ribosomal protein L35	RPL35	P42766;F2Z388	16;8	16;8	16;8	12	11	12	12	10	10	12	11	12	12	10	10	12	11	12	12	10	10	0.420553	11.1558	0	-0.427704	10.9575	0	-0.245189	11.0679	0	0.274469	11.1312	0	0.277194	11.0609	0	-0.0567423	11.0975	0
Platelet-activating factor acetylhydrolase IB subunit alpha	PAFAH1B1	P43034;I3L3N5;P43034-2;I3L495	13;4;3;2	13;4;3;2	13;4;3;2	12	3	1	7	3	3	12	3	1	7	3	3	12	3	1	7	3	3			0	-0.297968	9.17774	0	-0.591274	9.17774	0	-2.57943	9.28617	1	-1.0882	9.08667	0	-2.23408	9.19777	1
Cell surface glycoprotein MUC18	MCAM	P43121;P43121-2	4;2	4;2	4;2	3	1	1	3	2	0	3	1	1	3	2	0	3	1	1	3	2	0							0					0	-0.867492	8.75991	0	-1.17758	8.75991	0
DNA mismatch repair protein Msh2	MSH2	P43246-2;P43246;A0A2R8YFH0;E9PHA6;A0A2R8Y6P0;A0A2R8YG02;A0A2R8Y7S8;C9J809;A0A2R8Y713	11;11;10;10;10;10;7;2;1	11;11;10;10;10;10;7;2;1	11;11;10;10;10;10;7;2;1	4	7	4	3	4	4	4	7	4	3	4	4	4	7	4	3	4	4	0.417458	8.90864	0	-0.3643	8.80158	0	-0.21763	8.8584	0	0.735201	8.96588	0	0.223265	8.88786	0	0.160837	8.92862	0
Translocon-associated protein subunit alpha	SSR1	P43307;C9J3L8;C9J5W0;E9PAL7;C9IZQ1;P43307-2;C9JBX5	4;3;3;3;3;3;1	4;3;3;3;3;3;1	4;3;3;3;3;3;1	4	3	3	4	3	3	4	3	3	4	3	3	4	3	3	4	3	3	-1.55571	9.58964	0	-0.67658	9.51008	0	-1.4271	9.55168	0	-0.961717	9.64245	0	-0.689845	9.50854	0	-1.15888	9.58064	0
26S protease regulatory subunit 6B	PSMC4	P43686;P43686-2	20;19	20;19	20;19	8	8	7	13	7	7	8	8	7	13	7	7	8	8	7	13	7	7	0.0730127	9.4138	0	-0.0853179	9.59112	0	-0.269631	9.51145	0	-0.23077	9.36933	0	-0.647066	9.51721	0	-0.764904	9.44953	0
Elongation factor Ts, mitochondrial;Elongation factor Ts	TSFM	P43897;C9JG32;C9JT21;F8VPA7;F8VS27;P43897-4;P43897-2	2;1;1;1;1;1;1	2;1;1;1;1;1;1	2;1;1;1;1;1;1	0	0	0	0	2	2	0	0	0	0	2	2	0	0	0	0	2	2							0					0	0.344515		0	0		0
Voltage-dependent anion-selective channel protein 2	VDAC2	P45880;A0A0A0MR02;P45880-1;Q5JSD2;Q5JSD1;A2A3S1	21;20;18;15;15;8	21;20;18;15;15;8	3;3;0;3;3;0	18	12	14	20	14	11	18	12	14	20	14	11	3	2	2	3	3	2	-1.50983	10.8116	1	-1.67088	10.8039	1	-1.85314	10.8078	1	-1.14287	10.8431	0	-1.77312	10.7967	1	-1.74717	10.8205	0
Chromobox protein homolog 5	CBX5	P45973	4	3	3	0	2	3	1	2	2	0	2	3	0	2	2	0	2	3	0	2	2	-0.769654	8.38103	0	-0.1794		0	-0.989356	8.38103	0	-1.0749		0	-0.383985		0	0		0
Antigen KI-67	MKI67	P46013	52	52	12	29	35	20	28	36	28	29	35	20	28	36	28	6	10	5	5	9	5	-0.334807	9.98851	0	0.0372789	10.0528	0	-0.420852	10.0219	0	0.168818	10.0621	0	0.108273	10.0638	0	-0.192231	10.063	0
Ran GTPase-activating protein 1	RANGAP1	P46060;H0Y4Q3;B0QYT6;B0QYT5;B0QYT4	20;6;2;2;2	20;6;2;2;2	20;6;2;2;2	10	11	7	12	9	10	10	11	7	12	9	10	10	11	7	12	9	10	0.0786935	9.38326	0	0.262572	9.47336	0	-0.100308	9.43064	0	0.381671	9.43249	0	0.334908	9.48537	0	0.0278963	9.45973	0
ATP-dependent DNA helicase Q1	RECQL	P46063;F5H2L2;F8WA66;F8WD97	4;1;1;1	4;1;1;1	4;1;1;1	0	1	2	0	2	0	0	1	2	0	2	0	0	1	2	0	2	0							0			-0.529115		0			0	0		0
Probable 28S rRNA (cytosine(4447)-C(5))-methyltransferase	NOP2	P46087;P46087-4;F5GWB7;F5H709;F5H359;F5GYR3;F5H8G6	55;55;15;15;11;10;5	55;55;15;15;11;10;5	2;2;2;2;0;0;0	43	40	43	46	38	39	43	40	43	46	38	39	1	1	1	1	2	2	0.635675	11.2215	0	0.531391	11.2304	0	0.322543	11.226	0	0.356444	11.1724	0	0.0193186	11.146	0	-0.133649	11.1594	0
Lys-63-specific deubiquitinase BRCC36	BRCC3	P46736-2;P46736-3;P46736;X6RJS7;A0A087WZR3;H9KVA9;A0A0D9SF50;P46736-5;A0A0A0MS96;P46736-4	4;4;4;3;3;3;3;3;2;2	4;4;4;3;3;3;3;3;2;2	4;4;4;3;3;3;3;3;2;2	2	3	3	4	2	2	2	3	3	4	2	2	2	3	3	4	2	2							0			0.22887	8.48456	0			0	-0.0909262	8.48456	0
60S ribosomal protein L27a	RPL27A	P46776;E9PLL6;E9PJD9;E9PLX7;E9PKT2;H0YF34	15;13;9;6;2;2	15;13;9;6;2;2	15;13;9;6;2;2	12	13	12	11	9	10	12	13	12	11	9	10	12	13	12	11	9	10	0.170704	11.6233	0	0.0788307	11.6626	0	-0.138269	11.6434	0	0.0880812	11.6103	0	-0.555399	11.575	0	-0.5486	11.593	0
60S ribosomal protein L5	RPL5	P46777;A0A2R8Y6J3;A0A2R8Y4A2;R4GNJ2;Q5T7N0	47;34;24;13;12	47;34;24;13;12	47;34;24;13;12	34	31	35	44	30	31	34	31	35	44	30	31	34	31	35	44	30	31	0.683299	12.0722	0	0.0492258	12.0804	0	0.117208	12.0763	0	0.465825	12.033	0	-0.576645	11.9948	0	-0.356903	12.0143	0
60S ribosomal protein L21	RPL21	P46778;M0R181;G3V1B3;M0R3I5	21;15;12;2	21;15;12;2	21;15;12;2	19	19	18	18	17	15	19	19	18	18	17	15	19	19	18	18	17	15	0.343312	11.6482	0	-0.0181349	11.6426	0	-0.0913956	11.6454	0	0.167831	11.6195	0	-0.900051	11.5306	0	-0.684675	11.5773	0
60S ribosomal protein L28	RPL28	P46779;H0YKD8;P46779-2;P46779-3;H0YMF4;P46779-4;P46779-5;H0YLP6	21;19;19;19;14;14;14;10	21;19;19;19;14;14;14;10	21;19;19;19;14;14;14;10	19	19	18	16	14	13	19	19	18	16	14	13	19	19	18	16	14	13	0.639542	11.7129	0	0.832751	11.649	0	0.467695	11.6821	0	0.575282	11.7013	0	0.572424	11.6005	0	0.245136	11.6538	0
40S ribosomal protein S10	RPS10;RPS10-NUDT3	P46783;F6U211;A0A2R8Y7H1;A0A2R8YFH6;A0A1W2PQS6;S4R435;A0A2R8Y6L3	27;24;24;24;24;19;17	27;24;24;24;24;19;17	16;15;15;15;15;14;8	22	21	22	23	18	18	22	21	22	23	18	18	13	13	13	14	11	11	-0.438654	11.674	0	-0.657993	11.5218	0	-0.820281	11.6045	0	-0.591137	11.6551	0	-0.759112	11.5102	0	-1.01404	11.5886	0
Microtubule-associated protein 1B;MAP1B heavy chain;MAP1 light chain LC1	MAP1B	P46821;D6RA32;D6RA40;D6RCL2;D6RGJ3	44;11;9;2;2	44;11;9;2;2	43;11;9;2;2	2	30	32	8	27	25	2	30	32	8	27	25	1	29	31	7	26	24	2.07399	10.0209	0	2.06022	10.0647	0	1.78266	10.0433	0	2.01314	10.0062	0	1.9577	10.04	0	1.63319	10.0234	0
Utrophin	UTRN	P46939;P46939-2;P46939-4;Q5T097;P46939-3;H0Y337;Q5JT45;Q5JT44;Q5T098;A0A0D9SG57;A0A0A0MSM3;E7EQR9;F5GZY3;E7EQS5;F8VX32;E7ESB2;H0Y304;P11532-10;P11532-9;P11532-8;P11532-7;P11532-5;P11532-6;Q5JT49;H0Y3E8;Q4G0X0;Q13474-2;Q13474	90;90;37;23;11;6;3;3;2;2;2;2;2;2;2;2;2;2;2;2;2;2;2;1;1;1;1;1	90;90;37;23;11;6;3;3;2;2;2;2;2;2;2;2;2;2;2;2;2;2;2;1;1;1;1;1	87;87;35;21;9;5;2;2;2;2;2;0;0;0;0;0;0;0;0;0;0;0;0;1;0;0;0;0	55	51	42	45	59	53	55	51	42	45	59	53	53	50	41	44	58	51	-0.1464	10.2073	0	0.0249595	10.2709	0	-0.32999	10.2402	0	0.0952591	10.2433	0	0.0195065	10.2701	0	-0.273072	10.2569	0
Ras GTPase-activating-like protein IQGAP1	IQGAP1	P46940;A0A0J9YXZ5;H0YLE8;A0A087X225;A0A087WWP1;H0YKA5	88;66;61;4;3;2	88;66;61;4;3;2	85;63;58;4;3;2	70	41	45	71	44	39	70	41	45	71	44	39	68	39	42	68	41	36	-1.20897	10.754	0	-1.28183	10.8034	0	-1.50411	10.7794	0	-1.3425	10.7422	0	-1.67319	10.7722	0	-1.82431	10.7575	0
Dolichyl-diphosphooligosaccharide--protein glycosyltransferase subunit STT3A	STT3A	P46977;P46977-2;A0A0C4DH80;E9PN73;E9PI32;Q8TCJ2	8;5;3;3;3;1	8;5;3;3;3;1	8;5;3;3;3;1	6	4	2	4	3	3	6	4	2	4	3	3	6	4	2	4	3	3	-0.395629	9.16522	0	-0.0498187	9.08113	0	-0.49628	9.12521	0	-0.851998	9.11112	0	-0.477242	9.02264	0	-0.993698	9.06913	0
F-actin-capping protein subunit alpha-2	CAPZA2	P47755;F8W9N7;C9JUG7;A0A0D9SET8;P47755-2;F8WED3	16;10;8;8;8;1	12;9;7;7;7;1	12;9;7;7;7;1	13	10	8	13	10	8	9	7	6	10	7	6	9	7	6	10	7	6	-0.474587	10.2263	0	-0.502485	10.2265	0	-0.758228	10.2264	0	-0.396303	10.2363	0	-0.442354	10.2341	0	-0.750961	10.2352	0
F-actin-capping protein subunit beta	CAPZB	P47756-2;B1AK87;B1AK88	33;31;31	33;31;31	8;8;8	29	26	25	32	24	19	29	26	25	32	24	19	7	5	5	8	5	3	-0.159089	11.1485	0	-0.114914	11.1522	0	-0.406404	11.1504	0	-0.0960016	11.1576	0	-0.262952	11.1314	0	-0.502832	11.1447	0
Glutamine--tRNA ligase	QARS	P47897-2;P47897;B4DDN1;C9J165;A0A0U1RQT0;H7C0R3;A0A0U1RQM8;A0A0U1RQE9;A0A0U1RQU2;A0A0U1RRI9;A0A0U1RQL2;F2Z2V6;A0A0U1RQC3;A0A0U1RRJ7;A0A0U1RQJ6	30;30;22;14;13;11;8;8;7;6;6;5;3;3;3	30;30;22;14;13;11;8;8;7;6;6;5;3;3;3	6;6;1;5;5;1;5;4;5;2;1;5;3;0;0	16	15	19	16	11	16	16	15	19	16	11	16	3	3	3	3	2	3	0.133314	9.63536	0	0.292955	9.6949	0	-0.0572319	9.66615	0	-0.00105104	9.61468	0	0.235434	9.68546	0	-0.224973	9.65151	0
60S ribosomal protein L29	RPL29	P47914;F8WF43;C9IYI4	7;1;1	7;1;1	7;1;1	6	7	6	7	5	7	6	7	6	7	5	7	6	7	6	7	5	7	1.23314	11.2512	0	0.99167	11.328	0	0.856261	11.2913	0	1.30886	11.2673	0	0.490468	11.2337	0	0.615808	11.2508	0
ATP synthase subunit O, mitochondrial	ATP5O	P48047;H7C0C1;H7C086;H7C068	11;7;3;3	11;7;3;3	11;7;3;3	5	7	5	7	10	6	5	7	5	7	10	6	5	7	5	7	10	6	0.579409	9.67571	0	0.216786	9.75664	0	0.143188	9.71806	0	0.966238	9.74915	0	0.788858	9.85755	0	0.549783	9.80672	0
Coatomer subunit delta	ARCN1	P48444;B0YIW6;P48444-2;Q6P1Q5;E9PK34	21;20;13;10;4	21;20;13;10;4	21;20;13;10;4	14	12	16	12	8	9	14	12	16	12	8	9	14	12	16	12	8	9	0.55483	9.68249	0	0.304773	9.78048	0	0.175784	9.73424	0	0.154044	9.6148	0	-0.00933196	9.73078	0	-0.256586	9.67665	0
26S proteasome non-ATPase regulatory subunit 8	PSMD8	R4GMR5;P48556;K7EJR3;K7EJC1;K7ERW6;K7ENY6	5;5;4;3;1;1	5;5;4;3;1;1	5;5;4;3;1;1	1	2	5	2	2	0	1	2	5	2	2	0	1	2	5	2	2	0	0.585728	8.57704	0			0	0.390484	8.57704	0	1.12712		0	1.51325		0	0		0
Protein PRRC2A	PRRC2A	P48634;P48634-3;P48634-2;P48634-4	36;30;28;19	35;29;27;18	34;29;27;18	29	15	11	30	17	10	28	15	11	29	17	10	28	15	11	29	17	10	-0.730437	9.99948	0	-0.874562	10.0949	0	-1.07589	10.0498	0	-0.194634	10.0673	0	-0.591806	10.1268	0	-0.713343	10.0981	0
Phosphatidylserine synthase 1	PTDSS1	P48651;P48651-2;P48651-3;J3KNR6	5;4;2;1	5;4;2;1	5;4;2;1	3	4	3	4	3	3	3	4	3	4	3	3	3	4	3	4	3	3	-0.184802	9.51796	0	-0.0108636	9.34331	0	-0.364143	9.43936	0	-0.25406	9.50833	0	0.499644	9.42663	0	-0.227842	9.46939	0
Casein kinase I isoform alpha;Casein kinase I isoform alpha-like	CSNK1A1;CSNK1A1L	P48729;P48729-3;P48729-2;D6REM4;E7ETM0;Q8N752;H0Y9X2;U3KQK7;U3KPX3;U3KQ83;E5RG27;D6RGE5	18;17;17;13;12;9;8;7;6;5;4;4	18;17;17;13;12;9;8;7;6;5;4;4	17;16;16;12;11;9;7;7;6;5;4;4	14	7	7	13	7	7	14	7	7	13	7	7	14	7	7	13	6	6	-0.344419	9.48484	0	-0.0923606	9.43737	0	-0.491543	9.46175	0	0.0866926	9.54684	0	0.212525	9.48421	0	-0.190123	9.51665	0
MARCKS-related protein	MARCKSL1	P49006	8	8	8	8	3	2	7	3	3	8	3	2	7	3	3	8	3	2	7	3	3	-3.40263	9.75695	2	-1.82331	9.75653	1	-2.92556	9.75674	1	-1.22799	9.87211	0	-0.906048	9.83417	0	-1.39172	9.85356	0
Deoxyribonuclease-1-like 1	DNASE1L1	P49184;A6QRJ0;Q5HY40;E7ESG1;E7EUJ0	9;6;4;3;2	9;6;4;3;2	9;6;4;3;2	6	5	5	6	6	6	6	5	5	6	6	6	6	5	5	6	6	6	-0.157069	9.43038	0	-0.187965	9.3807	0	-0.442012	9.40625	0	-0.028624	9.44909	0	0.239255	9.44557	0	-0.235317	9.44734	0
60S ribosomal protein L34	RPL34	P49207	13	13	13	12	10	9	9	9	9	12	10	9	9	9	9	12	10	9	9	9	9	0.706323	10.9872	0	0.853872	11.035	0	0.510761	11.0118	0	0.516472	10.9527	0	0.582282	10.9842	0	0.215731	10.9687	0
Protein ERGIC-53	LMAN1	P49257	8	8	8	3	2	1	5	1	4	3	2	1	5	1	4	3	2	1	5	1	4							0			-0.495911	9.05058	0			0	-0.863211	9.05058	0
Nuclear autoantigenic sperm protein	NASP	P49321;P49321-3;P49321-2;P49321-4;E9PRH9;H0YF33;Q5T624;H0YDS9;E9PI86;E9PPR5;E9PPQ8	8;8;6;6;4;4;4;3;3;3;2	8;8;6;6;4;4;4;3;3;3;2	8;8;6;6;4;4;4;3;3;3;2	0	4	2	1	2	5	0	4	2	1	2	5	0	4	2	1	2	5			0	0.281176	8.60547	0	-0.0368775	8.60547	0	0.15002	8.62932	0	0.0527267		0	-0.172012	8.62932	0
Fatty acid synthase;[Acyl-carrier-protein] S-acetyltransferase;[Acyl-carrier-protein] S-malonyltransferase;3-oxoacyl-[acyl-carrier-protein] synthase;3-oxoacyl-[acyl-carrier-protein] reductase;3-hydroxyacyl-[acyl-carrier-protein] dehydratase;Enoyl-[acyl-carrier-protein] reductase;Oleoyl-[acyl-carrier-protein] hydrolase	FASN	P49327;A0A0U1RQF0;A0A0U1RRG3;A0A1B0GTR5;J3KTF0	74;73;4;1;1	74;73;4;1;1	74;73;4;1;1	58	42	39	52	39	35	58	42	39	52	39	35	58	42	39	52	39	35	-0.466604	10.4204	0	-0.273122	10.424	0	-0.647792	10.4222	0	-0.39171	10.43	0	-0.555608	10.3875	0	-0.803481	10.4093	0
T-complex protein 1 subunit gamma	CCT3	P49368;P49368-2;B4DUR8;E9PRC8;Q5SZX6;Q5SZX9;E9PM09;Q5SZW8;E9PQ35	31;29;27;13;12;8;7;6;5	31;29;27;13;12;8;7;6;5	31;29;27;13;12;8;7;6;5	21	21	19	23	21	23	21	21	19	23	21	23	21	21	19	23	21	23	0.227658	10.2599	0	0.330334	10.3225	0	0.0100776	10.2924	0	0.305116	10.2727	0	0.614778	10.3723	0	0.121252	10.3253	0
Elongation factor Tu, mitochondrial	TUFM	P49411;H3BNU3	14;1	14;1	14;1	2	10	11	4	9	7	2	10	11	4	9	7	2	10	11	4	9	7	3.35079	9.45553	2	3.1733	9.51286	1	2.94478	9.48514	2	2.87101	9.32614	1	3.26614	9.5381	1	2.73238	9.44492	1
Centromere protein F	CENPF	P49454	4	4	4	1	2	1	2	2	0	1	2	1	2	2	0	1	2	1	2	2	0							0			2.32981		0			0	0		0
Signal recognition particle 9 kDa protein	SRP9	P49458;E9PE20;P49458-2	9;5;5	9;5;5	9;5;5	6	8	5	4	3	7	6	8	5	4	3	7	6	8	5	4	3	7	0.0540362	9.2751	0	1.0948	9.46428	0	0.28944	9.37991	0	0.96445	9.43588	0	1.07266	9.45976	0	0.685455	9.44798	0
Alanine--tRNA ligase, cytoplasmic	AARS	P49588;P49588-2;H3BPK7	9;9;6	9;9;6	9;9;6	0	4	5	0	6	4	0	4	5	0	6	4	0	4	5	0	6	4	1.0747	8.62285	0	0.957547	8.70359	0	0.745424	8.6651	0	0.579051	8.76046	0	0.622526	8.7608	0	0.270403	8.76063	0
Serine--tRNA ligase, cytoplasmic	SARS	Q5T5C7;P49591	6;6	6;6	6;6	1	3	1	2	2	2	1	3	1	2	2	2	1	3	1	2	2	2							0			0.691603	8.60044	0			0	0.399025	8.60044	0
Casein kinase I isoform epsilon	CSNK1E	P49674;H0Y5S9;H0Y682;B0QY35;B0QY34;B0QY36;H0Y645;H0Y2N6;J3QQI9;B4DLF1	14;7;7;7;7;6;6;5;5;1	13;7;7;6;6;5;5;4;4;1	7;7;7;0;0;0;0;0;0;0	10	5	4	9	6	7	10	5	4	9	5	6	5	3	2	6	2	3	-1.13386	9.27945	0	-0.476726	9.27685	0	-1.06595	9.27815	0	-0.917142	9.30094	0	-0.565047	9.26593	0	-1.06877	9.28379	0
Proteasome subunit beta type-2	PSMB2	P49721;A0A087WVV1	7;2	7;2	7;2	2	2	2	3	3	5	2	2	2	3	3	5	2	2	2	3	3	5			0	0.875253	8.73527	0	0.531141	8.73527	0			0	1.61688	8.8359	0	1.14157	8.8359	0
DNA replication licensing factor MCM2	MCM2	P49736;H0Y8E6;F8WDM3;C9J013;C9JZ21;H7C4N9	24;21;3;2;2;1	24;21;3;2;2;1	24;21;3;2;2;1	10	12	18	12	16	15	10	12	18	12	16	15	10	12	18	12	16	15	0.6315	9.48551	0	0.494197	9.5127	0	0.29907	9.49932	0	0.712249	9.50044	0	0.513687	9.51614	0	0.287959	9.50836	0
YLP motif-containing protein 1	YLPM1	P49750-1;P49750;P49750-3;H0YIQ2;F8VU51;H0YI23;U3KQT9	15;15;14;12;10;6;1	15;15;14;12;10;6;1	15;15;14;12;10;6;1	12	5	5	8	5	3	12	5	5	8	5	3	12	5	5	8	5	3	-0.833177	9.05057	0	-0.673505	9.00381	0	-1.01247	9.02782	0	-0.387665	9.10367	0	-0.523325	9.02179	0	-0.786071	9.06466	0
Transmembrane emp24 domain-containing protein 10	TMED10	P49755	9	9	6	7	5	5	7	3	3	7	5	5	7	3	3	4	2	2	4	1	1	-1.09806	9.20362	0	-0.530188	9.27517	0	-1.07286	9.24087	0	-0.612338	9.25572	0	-1.09822	9.21311	0	-1.19662	9.23494	0
RNA-binding protein 25	RBM25	P49756;P49756-2;P49756-3;E9PQU5;H0YE46	23;6;6;4;2	23;6;6;4;2	23;6;6;4;2	16	12	8	13	9	9	16	12	8	13	9	9	16	12	8	13	9	9	-0.197811	9.49097	0	-0.720085	9.5814	0	-0.73991	9.53854	0	0.32788	9.57187	0	-0.308331	9.63247	0	-0.307169	9.60323	0
Dual specificity protein kinase CLK3	CLK3	P49761-1;P49761;H3BUL5;H3BVF8;H3BQG1;P49761-3	3;3;2;2;2;1	3;3;2;2;2;1	3;3;2;2;2;1	2	2	2	0	0	0	2	2	2	0	0	0	2	2	2	0	0	0							0			0.539186		0			0	0		0
Translation initiation factor eIF-2B subunit beta	EIF2B2	P49770;H0YJJ8;G3V5E5;H0YK01	8;4;4;1	8;4;4;1	8;4;4;1	3	6	5	1	7	4	3	6	5	1	7	4	3	6	5	1	7	4	0.515313	9.24345	0	3.55507	9.25105	2	1.76513	9.24726	0	1.25441	9.38761	0	3.30742	9.36185	2	1.99162	9.37492	1
Nuclear pore complex protein Nup153	NUP153	P49790-2;P49790;P49790-3	6;6;6	6;6;6	6;6;6	2	2	2	0	5	2	2	2	2	0	5	2	2	2	2	0	5	2	-0.234193		0			0	0		0	0.573049		0			0	0		0
E3 SUMO-protein ligase RanBP2	RANBP2	P49792;F8VYC4;A0A286YES2;A0A1W2PNU4;P0DJD0;P0DJD1;H7BZ48;H0YBN8;C9J1W9;C9JF75;C9J6W1;Q7Z3J3-2;F8WBP7	90;15;15;15;15;15;4;3;2;2;2;2;1	90;15;15;15;15;15;4;3;2;2;2;2;1	63;0;0;0;0;0;0;0;0;0;0;0;1	53	59	54	60	61	52	53	59	54	60	61	52	36	41	36	38	43	36	-0.0135041	10.7027	0	-0.187878	10.7444	0	-0.367597	10.7241	0	0.115271	10.7224	0	0.07372	10.783	0	-0.234622	10.7538	0
Regulator of G-protein signaling 19	RGS19	P49795	7	7	6	4	4	1	4	3	5	4	4	1	4	3	5	3	3	1	4	3	4			0	-0.0614752	9.36265	0	-0.366083	9.36265	0	0.0351436	9.28656	0	-0.00233079	9.37146	0	-0.316059	9.33108	0
DNA ligase 3	LIG3	P49916-3;P49916;P49916-4;P49916-2;K7ERZ5;K7EQB6;K7ENR9	20;20;18;18;12;6;4	20;20;18;18;12;6;4	20;20;18;18;12;6;4	6	12	9	7	9	8	6	12	9	7	9	8	6	12	9	7	9	8	0.595048	9.06696	0	-0.0281969	9.07932	0	0.0357216	9.07318	0	0.622187	9.07189	0	-0.0172421	9.08095	0	-0.0135798	9.07644	0
Double-strand break repair protein MRE11A	MRE11A	P49959;P49959-3	34;33	34;33	2;2	18	27	26	17	25	23	18	27	26	17	25	23	1	2	2	1	2	2	1.14649	10.1247	0	1.25401	10.2068	0	0.936937	10.1677	0	2.03169	10.3243	1	1.69795	10.305	0	1.50596	10.3148	0
Guanine nucleotide-binding protein G(q) subunit alpha	GNAQ	P50148;B1AM21	18;8	10;7	10;7	15	11	8	8	8	10	9	8	5	4	5	6	9	8	5	4	5	6	-1.08459	9.71048	0	-0.57848	9.80336	0	-1.0876	9.7594	0	-0.253925	9.8072	0	-0.000833665	9.88164	0	-0.464077	9.84601	0
Emerin	EMD	P50402;Q5HY57;F8WEQ1	28;15;2	28;15;2	28;15;2	25	17	20	25	17	17	25	17	20	25	17	17	25	17	20	25	17	17	-0.670263	11.0501	0	-0.650712	11.044	0	-0.927886	11.0471	0	-1.12122	11.0026	0	-1.08935	10.9973	0	-1.43395	10.9999	0
Sulfate transporter	SLC26A2	P50443;C9JAN6	7;1	7;1	7;1	5	4	6	4	3	3	5	4	6	4	3	3	5	4	6	4	3	3	-0.705937	9.30601	0	-0.688315	9.25362	0	-0.973175	9.28061	0	-1.16337	9.25868	0	-1.06475	9.21364	0	-1.43557	9.23674	0
Hsc70-interacting protein;Putative protein FAM10A5;Putative protein FAM10A4	ST13;ST13P5;ST13P4	P50502;H7C3I1;F6VDH7;Q3KNR6;Q8NFI4;Q8IZP2	5;4;4;4;4;3	5;4;4;4;4;3	5;4;4;4;4;3	3	3	2	3	4	2	3	3	2	3	4	2	3	3	2	3	4	2	-0.296485	9.02851	0	0.229648	9.02707	0	-0.305875	9.02779	0	0.0474014	9.07804	0	0.734307	9.11557	0	0.0374438	9.09721	0
Dynamin-2	DNM2	P50570-3;P50570-2;P50570-5;P50570-4;P50570;K7EPK9;K7EMQ3;A0A1B0GUX5;A0A1B0GU67;E5RIK2;E5RHK8;A0A0D9SFB1;A0A0U1RQP1;A0A0D9SFE4;Q9UQ16-5;Q05193-5;Q05193-3;Q9UQ16-2;Q9UQ16-3;Q05193-2;Q05193;Q9UQ16;Q9UQ16-4	5;5;5;5;5;1;1;1;1;1;1;1;1;1;1;1;1;1;1;1;1;1;1	5;5;5;5;5;1;1;1;1;1;1;1;1;1;1;1;1;1;1;1;1;1;1	5;5;5;5;5;1;1;1;1;1;1;1;1;1;1;1;1;1;1;1;1;1;1	1	3	3	0	4	0	1	3	3	0	4	0	1	3	3	0	4	0	1.62265	8.8072	0			0	1.46741	8.8072	0			0	1.97722	8.9045	0	1.54819	8.9045	0
Cyclin-dependent kinase 9	CDK9	P50750;P50750-2;X6RE90	6;6;1	5;5;1	5;5;1	4	6	4	2	4	5	3	5	3	1	3	4	3	5	3	1	3	4	-0.194374	8.93355	0	1.64445	8.90934	1	0.411339	8.92161	0	-0.33811	8.9139	0	1.62547	8.77461	0	0.234095	8.84982	0
60S ribosomal protein L14	RPL14	P50914;E7EPB3	16;11	16;11	16;11	14	15	15	13	12	13	14	15	15	13	12	13	14	15	15	13	12	13	0.433215	11.5949	0	0.428814	11.5945	0	0.168086	11.5947	0	0.158658	11.5493	0	-0.116339	11.508	0	-0.306326	11.5291	0
T-complex protein 1 subunit theta	CCT8	P50990;P50990-2;P50990-3;H7C4C8;H7C2U0	36;35;29;17;7	36;35;29;17;7	36;35;29;17;7	19	16	17	25	25	18	19	16	17	25	25	18	19	16	17	25	25	18	-0.304548	10.111	0	0.165792	10.1829	0	-0.344243	10.1484	0	0.396493	10.2182	0	0.169351	10.1834	0	-0.0445092	10.2012	0
T-complex protein 1 subunit delta	CCT4	P50991;P50991-2	31;29	31;29	31;29	22	19	19	25	18	17	22	19	19	25	18	17	22	19	19	25	18	17	-0.263066	10.0633	0	-0.108047	10.1022	0	-0.454738	10.0832	0	0.00155387	10.1013	0	0.0490525	10.1256	0	-0.307468	10.1136	0
Annexin A11	ANXA11	P50995-2;P50995;H0Y6E1;E5RIN3;P27216;P27216-2	26;26;5;1;1;1	26;26;5;1;1;1	26;26;5;1;1;1	22	8	10	21	8	7	22	8	10	21	8	7	22	8	10	21	8	7	-2.45595	10.2906	1	-2.40986	10.3677	1	-2.70574	10.3309	1	-2.01405	10.3139	1	-2.67517	10.356	1	-2.66161	10.3355	1
Fragile X mental retardation syndrome-related protein 1	FXR1	P51114;B4DXZ6;P51114-2;P51114-3;E9PFF5;E7EU85;C9JAJ4;C9JZE0;C9JY20;C9IZ22;C9J5B4;C9JYQ6	32;31;28;26;24;22;7;5;5;3;2;1	29;28;25;23;21;19;7;5;5;3;2;1	23;22;23;17;19;17;7;5;5;3;2;1	22	25	20	20	22	20	19	22	17	17	19	17	16	18	14	15	16	14	0.336965	10.1844	0	-0.774078	10.1323	0	-0.486991	10.1591	0	0.628912	10.2356	0	-0.0675872	10.2233	0	-0.0388337	10.2295	0
Fragile X mental retardation syndrome-related protein 2	FXR2	P51116;I3L1Z2	44;11	44;11	39;11	34	35	36	31	29	34	34	35	36	31	29	34	30	31	31	27	24	29	0.409898	10.9258	0	0.173022	10.9058	0	0.0337454	10.916	0	0.0343374	10.865	0	-0.0223595	10.8757	0	-0.328797	10.8704	0
Ras-related protein Rab-5C	RAB5C	P51148;P51148-2;K7ERI8;F8VVK3;K7ENY4;F8VVZ0;F8VUA5;P20339-2;P20339;K7EIP6;F8WCY6;F8WD79;F8VPW9;F8VSF8;F8VWZ7;F8VWU4	6;6;4;3;3;2;2;2;2;1;1;1;1;1;1;1	6;6;4;3;3;2;2;2;2;1;1;1;1;1;1;1	2;2;0;0;0;0;0;0;0;1;0;0;0;0;0;0	6	4	3	4	4	4	6	4	3	4	4	4	2	2	1	1	2	2	-0.149023	8.58003	0	0.647133	8.50398	0	-0.0394203	8.54367	0	-0.122935	8.58378	0	1.22915	8.61902	0	0.180848	8.60176	0
Ras-related protein Rab-7a	RAB7A	P51149;C9J592;C9J8S3;C9IZZ0;C9J4V0;C9J4S4;C9J7D1	10;8;7;6;5;4;3	10;8;7;6;5;4;3	10;8;7;6;5;4;3	6	6	3	8	5	2	6	6	3	8	5	2	6	6	3	8	5	2	-0.0767888	8.93465	0	-0.301592	8.97478	0	-0.455542	8.95518	0	1.07494	9.13732	0	1.05561	9.20513	0	0.749133	9.17255	0
28S ribosomal protein S29, mitochondrial	DAP3	P51398-2;P51398-3;P51398;V9GZ03;V9GYL9;V9GYJ9;V9GYA7;V9GZ61;V9GYC9;V9GYW1;V9GY11;V9GYJ3;V9GYF7	8;8;8;6;6;5;4;3;3;3;3;2;1	8;8;8;6;6;5;4;3;3;3;3;2;1	8;8;8;6;6;5;4;3;3;3;3;2;1	2	6	3	0	6	6	2	6	3	0	6	6	2	6	3	0	6	6	0.277813	9.17155	0	2.72757	9.19249	2	1.25444	9.18215	0	0.89349	9.2827	0	3.25518	9.24203	2	1.74394	9.26284	1
Probable global transcription activator SNF2L2	SMARCA2	P51531-2;P51531;F6VDE0;A0A0U1RQZ9;A0A0U1RRG6;A0A0U1RRD6;A0A0U1RRF8;A0A0A0MSS5;F6UH26;A0A0U1RQU0;A0A0U1RR09;F6XE55;A0A0U1RQW7;A0A0U1RRN2;B1ALG1;A0A0U1RR83;A0A0U1RQX3;F6T8Q0;B1ALG2;A0A0U1RR26;A0A1W2PS06;B4DNT1;B1ALF6;A0A0U1RRF5;A0A0U1RQE1;A0A0U1RRJ4	20;20;19;17;6;4;4;4;4;4;4;4;4;4;4;4;4;4;4;4;4;4;4;3;2;1	3;3;3;3;1;1;1;1;1;1;1;1;1;1;1;1;1;1;1;1;1;1;1;0;1;1	3;3;3;3;1;1;1;1;1;1;1;1;1;1;1;1;1;1;1;1;1;1;1;0;1;1	11	9	13	10	9	11	2	2	1	2	2	2	2	2	1	2	2	2							0					0	0.263208		0	0		0
Translocon-associated protein subunit delta	SSR4	P51571;A6NLM8	7;4	7;4	7;4	7	5	7	7	3	4	7	5	7	7	3	4	7	5	7	7	3	4	-0.84868	9.16798	0	-0.748157	9.28872	0	-1.06585	9.23253	0	-0.548878	9.20239	0	-0.716298	9.29232	0	-0.975584	9.24968	0
B-cell receptor-associated protein 31	BCAP31	P51572;P51572-2;A0A2R8Y5M6;C9JSP1;C9JQ75;C9J0M4;C9JMD7;C9JM14	14;14;10;7;7;7;5;1	14;14;10;7;7;7;5;1	14;14;10;7;7;7;5;1	8	8	6	9	5	7	8	8	6	9	5	7	8	8	6	9	5	7	-0.86214	9.18548	0	-0.835653	9.19681	0	-1.11122	9.19118	0	-0.34148	9.24778	0	-0.317606	9.25944	0	-0.664855	9.25365	0
Methyl-CpG-binding protein 2	MECP2	P51608-2;P51608;A0A087X1U4;I6LM39;A0A087WVW7	9;8;5;3;2	9;8;5;3;2	7;7;4;2;1	4	3	5	4	4	6	4	3	5	4	4	6	4	3	4	3	4	5	0.32093	9.17869	0	0.613913	9.17612	0	0.190121	9.17741	0	0.134897	9.14848	0	0.397131	9.13783	0	-0.0743433	9.14319	0
Caveolin-2;Caveolin	CAV2	P51636-2;P51636;E9PCT3;P51636-3	2;2;1;1	2;2;1;1	2;2;1;1	0	2	1	1	1	2	0	2	1	1	1	2	0	2	1	1	1	2			0	1.18869		0	0		0	-0.140847		0			0	0		0
26S proteasome non-ATPase regulatory subunit 7	PSMD7	P51665;H3BNT7;H3BTM8;H3BQV2	4;3;3;1	4;3;3;1	4;3;3;1	1	3	1	1	2	2	1	3	1	1	2	2	1	3	1	1	2	2			0	0.46894		0	0		0	1.58858	8.67992	0	1.75152		0	1.3804	8.67992	0
NADH dehydrogenase [ubiquinone] 1 alpha subcomplex subunit 8	NDUFA8	P51970	8	8	8	4	2	2	7	0	1	4	2	2	7	0	1	4	2	2	7	0	1	-1.59213	9.18755	0			0	-1.91165	9.18755	0	-1.46605	9.19731	0			0	-1.84117	9.19731	0
Heterogeneous nuclear ribonucleoprotein A3	HNRNPA3	P51991;P51991-2;H7C1J8	19;13;2	19;13;2	19;13;2	9	10	9	9	10	5	9	10	9	9	10	5	9	10	9	9	10	5	-0.289879	9.74475	0	0.179418	9.71273	0	-0.325052	9.72904	0	0.251612	9.82572	0	0.609081	9.78616	0	0.0882613	9.80639	0
Heterogeneous nuclear ribonucleoprotein M	HNRNPM	P52272;P52272-2;A0A087X0X3;M0R019;M0R2T0;M0R0N3;M0QYQ7;M0R2I7;M0R0Y6;M0QY96;M0QYL3	76;75;74;39;39;33;28;19;16;8;5	76;75;74;39;39;33;28;19;16;8;5	46;45;44;33;32;28;24;6;16;6;2	61	58	56	69	54	54	61	58	56	69	54	54	35	29	29	41	28	28	-0.272852	11.5531	0	-0.607805	11.5701	0	-0.709001	11.5617	0	0.0354241	11.5976	0	-0.116721	11.6348	0	-0.375197	11.6166	0
Importin subunit alpha-1	KPNA2	P52292;J3QLL0;J3KS65;J3QL07	16;9;9;1	16;9;9;1	16;9;9;1	12	16	13	13	14	16	12	16	13	13	14	16	12	16	13	13	14	16	0.936874	10.4366	0	0.93107	10.4393	0	0.667401	10.4379	0	1.15191	10.4801	0	0.818156	10.4173	0	0.680418	10.4499	0
Importin subunit alpha-5;Importin subunit alpha-5, N-terminally processed	KPNA1	P52294;C9JYI4;C9J352;C9JWD9;F2Z3G4;C9J4U1	14;10;7;7;7;7	9;7;6;6;6;6	8;6;6;6;6;6	9	8	7	7	10	7	6	5	5	4	6	4	6	5	5	4	5	4	1.37276	9.30423	0	1.43054	9.41407	0	1.14851	9.36261	0	1.98262	9.44396	0	2.18507	9.5905	0	1.75789	9.52338	0
Nuclear cap-binding protein subunit 2	NCBP2	P52298;C9JQX9;B3KSB0;P52298-3;P52298-2;F8WE41;A6PVI3	4;2;2;2;2;1;1	4;2;2;2;2;1;1	4;2;2;2;2;1;1	1	2	2	2	3	3	1	2	2	2	3	3	1	2	2	2	3	3			0	-0.0314926	8.01624	0	-0.329067	8.01624	0	-1.78124		0	0.419163	8.08861	0	0.0640112	8.08861	0
DNA-directed RNA polymerase II subunit RPB11-a	POLR2J;POLR2J3	P52435;A0A0B4J2F8;F6S314;E2QRJ6;D6RAG0;E7EP90;A0A0B4J1Z8;A6NFM0;E7EWC6;H0Y980;Q9H1A7;Q9GZM3	4;2;2;2;1;1;1;1;1;1;1;1	4;2;2;2;1;1;1;1;1;1;1;1	4;2;2;2;1;1;1;1;1;1;1;1	1	2	2	1	1	1	1	2	2	1	1	1	1	2	2	1	1	1	-1.78227		0			0	0		0	-2.08373		0			0	0		0
Heterogeneous nuclear ribonucleoprotein F;Heterogeneous nuclear ribonucleoprotein F, N-terminally processed	HNRNPF	P52597;A0A1B0GW42	22;6	22;6	20;6	17	12	15	20	13	13	17	12	15	20	13	13	15	10	13	18	11	11	-0.310195	10.883	0	-0.413811	10.9119	0	-0.623278	10.8977	0	-0.360081	10.8764	0	-0.388645	10.9152	0	-0.709056	10.8962	0
DNA mismatch repair protein Msh6	MSH6	P52701;P52701-3;P52701-4;P52701-2;A0A087WWJ1;A0A087WYT6;F8WAX8;C9JH55;F8W7G9;C9J8Y8;C9J7Y7;U3KQ72	41;37;34;32;31;8;5;3;3;3;3;1	41;37;34;32;31;8;5;3;3;3;3;1	41;37;34;32;31;8;5;3;3;3;3;1	27	29	31	23	25	27	27	29	31	23	25	27	27	29	31	23	25	27	0.0727866	10.1397	0	0.374327	10.1804	0	-0.0501618	10.1605	0	0.0896625	10.1423	0	0.0819652	10.1329	0	-0.246239	10.1377	0
Kinesin-like protein KIF11	KIF11	P52732	16	16	16	4	5	10	3	10	10	4	5	10	3	10	10	4	5	10	3	10	10	1.37505	9.01317	0	1.48903	9.04157	0	1.17944	9.0276	1	1.69617	9.08503	0	1.73558	9.09749	0	1.37678	9.0913	0
RNA-binding protein 5	RBM5	P52756;C9JFQ5;P52756-4;P52756-2;P52756-5;C9J9P7	6;2;2;2;2;1	5;2;2;2;2;1	5;2;2;2;2;1	0	2	0	1	5	2	0	2	0	0	5	2	0	2	0	0	5	2							0					0	0.502743	8.50513	0	0.144378	8.50513	0
F-actin-capping protein subunit alpha-1	CAPZA1	P52907	23	23	19	17	17	16	21	17	14	17	17	16	21	17	14	13	14	14	18	14	12	-0.177726	11.1943	0	0.0320074	11.1623	0	-0.341126	11.1786	0	-0.136572	11.2002	0	0.119013	11.1758	0	-0.345631	11.1881	0
Nuclear pore complex protein Nup98-Nup96;Nuclear pore complex protein Nup98;Nuclear pore complex protein Nup96	NUP98	P52948-2;P52948-5;P52948;P52948-6;H7C3P6;P52948-4;P52948-3;H0YCT1;H0YEN4;H0YCR0;H0YDF4;H0YDA1	40;40;40;39;25;14;14;4;4;3;2;1	40;40;40;39;25;14;14;4;4;3;2;1	40;40;40;39;25;14;14;4;4;3;2;1	20	26	27	17	23	24	20	26	27	17	23	24	20	26	27	17	23	24	0.955731	9.8648	0	0.944593	9.86749	0	0.68443	9.86615	0	1.06005	9.88577	0	0.998597	9.87826	0	0.71576	9.88203	0
Tricarboxylate transport protein, mitochondrial	SLC25A1	P53007;B4DP62	7;4	7;4	7;4	5	4	5	4	3	2	5	4	5	4	3	2	5	4	5	4	3	2	0.213409	9.2519	0	-0.148881	9.2989	0	-0.228188	9.27603	0	-0.191694	9.19069	0	-0.643029	9.23464	0	-0.734843	9.21322	0
Serine/threonine-protein kinase PLK1	PLK1	P53350;I3L2H5;I3L387	8;2;2	8;2;2	8;2;2	0	7	1	1	3	1	0	7	1	1	3	1	0	7	1	1	3	1							0			0.838941	8.76531	0	1.49984	8.88512	0	0.802439	8.82934	0
Death-associated protein kinase 1	DAPK1	P53355;P53355-3;P53355-4;P53355-2;F8WCQ3	75;75;74;18;11	75;75;74;18;11	75;75;74;18;11	59	58	59	56	56	59	59	58	59	56	56	59	59	58	59	56	56	59	0.183221	11.0969	0	0.286755	11.0514	0	-0.0325422	11.0748	0	0.196724	11.0991	0	0.297998	11.0533	0	-0.0819868	11.0768	0
ATP-citrate synthase	ACLY	P53396;P53396-2;P53396-3;K7ESG8;K7EIE7	31;30;25;6;2	31;30;25;6;2	31;30;25;6;2	12	18	16	11	18	15	12	18	16	11	18	15	12	18	16	11	18	15	0.142767	9.59036	0	-0.10568	9.64699	0	-0.245478	9.6196	0	0.656888	9.67837	0	0.29067	9.70856	0	0.153485	9.69373	0
Succinyl-CoA ligase [ADP/GDP-forming] subunit alpha, mitochondrial	SUCLG1	P53597	5	5	5	2	2	2	2	3	2	2	2	2	2	3	2	2	2	2	2	3	2	-0.311687		0	-0.207769		0	0		0	0.209368		0	-0.426501	8.53159	0	-0.736819	8.53159	0
Coatomer subunit beta	COPB1	P53618;E9PP73;E9PP63;E9PKQ1	23;11;2;2	23;11;2;2	23;11;2;2	11	9	21	8	9	16	11	9	21	8	9	16	11	9	21	8	9	16	0.853191	9.7596	0	1.1824	9.77556	0	0.749243	9.76765	0	0.778095	9.74518	0	0.597666	9.66131	0	0.364962	9.70527	0
Coatomer subunit alpha;Xenin;Proxenin	COPA	P53621;P53621-2	57;56	57;56	57;56	46	42	42	45	35	33	46	42	42	45	35	33	46	42	42	45	35	33	0.0297638	10.5116	0	-0.30771	10.5087	0	-0.400323	10.5102	0	0.111141	10.5241	0	-0.0355168	10.5473	0	-0.292552	10.5359	0
Monocarboxylate transporter 1	SLC16A1	P53985;Q5T8R5;P53985-2;Q5T8R3;Q5T8R4	18;11;11;9;1	18;11;11;9;1	18;11;11;9;1	9	11	13	11	12	11	9	11	13	11	12	11	9	11	13	11	12	11	0.579306	11.1636	0	1.04806	11.176	0	0.541289	11.1698	0	0.577652	11.1633	0	0.979658	11.1623	0	0.439481	11.1628	0
IST1 homolog	IST1	P53990-2;H3BMU1;H3BUI0;P53990-3;P53990;P53990-4;P53990-5;H3BQF7;J3KR23;F5GXM3;H3BRE2;H3BPP6;P53990-6	10;9;9;9;9;9;9;8;7;6;3;2;1	10;9;9;9;9;9;9;8;7;6;3;2;1	10;9;9;9;9;9;9;8;7;6;3;2;1	4	4	5	9	5	6	4	4	5	9	5	6	4	4	5	9	5	6	0.700767	9.68159	0	1.07138	9.79305	0	0.616336	9.74089	0	0.274122	9.60665	0	0.363002	9.66058	0	-0.0181996	9.63445	0
Activated RNA polymerase II transcriptional coactivator p15	SUB1	P53999;D6RC37;D6R970	7;1;1	7;1;1	7;1;1	1	3	4	1	3	4	1	3	4	1	3	4	1	3	4	1	3	4	0.935344	8.55785	0	0.446326	8.58399	0	0.432324	8.57111	0	0.346157	8.53702	0	0.0135712	8.72148	0	-0.1428	8.63897	0
Bloom syndrome protein	BLM	P54132;H0YNU5;H0YLV8	34;33;8	34;33;8	34;33;8	11	17	15	14	17	17	11	17	15	14	17	17	11	17	15	14	17	17	1.16048	9.65374	0	0.783573	9.67679	0	0.707336	9.66542	0	0.535431	9.53288	0	0.520346	9.62837	0	0.196821	9.58324	0
Arginine--tRNA ligase, cytoplasmic	RARS	P54136;P54136-2;E5RJM9;E5RH09	23;19;6;5	23;19;6;5	23;19;6;5	10	16	13	9	13	11	10	16	13	9	13	11	10	16	13	9	13	11	0.176685	9.54376	0	0.155414	9.5419	0	-0.102416	9.54283	0	0.233846	9.55297	0	0.477877	9.59574	0	0.0171249	9.57488	0
Protein HIRA	HIRA	P54198;P54198-2	15;13	15;13	15;13	3	8	9	2	10	9	3	8	9	2	10	9	3	8	9	2	10	9	3.34824	8.85	2	2.89827	8.69419	2	2.80554	8.77904	2	3.20712	8.81149	2	4.61579	9.17391	2	3.47415	9.02946	2
Voltage-dependent calcium channel subunit alpha-2/delta-1;Voltage-dependent calcium channel subunit alpha-2-1;Voltage-dependent calcium channel subunit delta-1	CACNA2D1	P54289-4;P54289-5;P54289-3;P54289;P54289-2;E7ERK3;H0Y715	48;47;47;47;46;15;11	48;47;47;47;46;15;11	46;45;45;45;44;14;11	29	42	39	36	40	41	29	42	39	36	40	41	28	40	38	35	38	39	1.558	10.9184	0	1.70763	10.9618	0	1.373	10.9406	0	1.59322	10.9264	0	1.48137	10.9106	0	1.21561	10.9186	0
Sodium/potassium-transporting ATPase subunit beta-3	ATP1B3	P54709;C9JA36;P54709-2;H7C547;F8WBY4;C9J6S2;C9JXZ1;H7C4L9	13;5;5;3;3;3;3;1	13;5;5;3;3;3;3;1	13;5;5;3;3;3;3;1	10	7	11	9	7	7	10	7	11	9	7	7	10	7	11	9	7	7	0.135592	10.5107	0	0.329676	10.5434	0	-0.0389226	10.5274	0	0.000747075	10.4899	0	0.112759	10.5083	0	-0.279351	10.4992	0
UV excision repair protein RAD23 homolog B	RAD23B	P54727;P54727-2;H0Y579;Q5W0S5;K7ENJ0;K7ELW1;P54725-2;P54725-3;P54725	6;4;2;2;1;1;1;1;1	6;4;2;2;1;1;1;1;1	6;4;2;2;1;1;1;1;1	2	3	2	3	4	3	2	3	2	3	4	3	2	3	2	3	4	3							0					0	0.590736	8.76898	0	0.229367	8.76898	0
Growth arrest-specific protein 1	GAS1	P54826	14	14	14	3	13	13	2	12	13	3	13	13	2	12	13	3	13	13	2	12	13	4.5098	10.5343	2	6.54746	10.6607	2	5.00634	10.6021	2	5.22865	10.7435	2	6.91546	10.7704	2	5.60793	10.7572	2
Delta-1-pyrroline-5-carboxylate synthase;Glutamate 5-kinase;Gamma-glutamyl phosphate reductase	ALDH18A1	P54886-2;P54886	12;12	12;12	12;12	4	4	6	2	10	5	4	4	6	2	10	5	4	4	6	2	10	5	0.392554	9.0845	0	0.3987	9.09465	0	0.132197	9.0896	0	0.180218	9.04938	0	0.437429	9.10131	0	-0.027615	9.07613	0
Solute carrier family 12 member 2	SLC12A2	P55011-3;P55011;G3XAL9;H0YMG9;Q8IUN5;H0YLJ2;A0A2R8Y6V7;Q13621-3;Q13621	25;25;23;1;1;1;1;1;1	25;25;23;1;1;1;1;1;1	25;25;23;1;1;1;1;1;1	14	10	14	23	11	17	14	10	14	23	11	17	14	10	14	23	11	17	-0.263536	10.1405	0	-0.732177	10.1542	0	-0.780401	10.1474	0	-0.915035	10.0621	0	-0.988333	10.1268	0	-1.28412	10.0957	0
26S proteasome non-ATPase regulatory subunit 4	PSMD4	P55036;Q5VWC4;H0Y3Y9;P55036-2;A6PVX3;H0Y561	6;5;4;3;2;1	6;5;4;3;2;1	6;5;4;3;2;1	3	3	3	3	2	3	3	3	3	3	2	3	3	3	3	3	2	3			0	0.771058	8.83863	0	0.426823	8.83863	0	1.52584	8.85279	0	1.73688		0	1.321	8.85279	0
Exportin-2	CSE1L	P55060-3;P55060;P55060-4;P55060-2	22;22;20;5	22;22;20;5	22;22;20;5	7	14	17	7	14	15	7	14	17	7	14	15	7	14	17	7	14	15	0.181624	9.6952	0	0.847106	9.70644	0	0.231252	9.70086	0	0.440115	9.73828	0	0.899665	9.71667	0	0.327139	9.72761	0
Transitional endoplasmic reticulum ATPase	VCP	P55072;C9JUP7;C9IZA5	38;4;4	38;4;4	38;4;4	29	12	19	31	23	25	29	12	19	31	23	25	29	12	19	31	23	25	-0.934935	10.2117	0	-0.71794	10.2874	0	-1.09613	10.2512	0	-0.607142	10.2482	0	-0.567728	10.305	0	-0.914261	10.2775	0
Microfibrillar-associated protein 1	MFAP1	P55081	14	14	14	5	8	9	6	11	10	5	8	9	6	11	10	5	8	9	6	11	10	1.18227	9.33195	0	0.682304	9.55251	0	0.670631	9.45608	0	1.65932	9.43645	0	0.918225	9.59762	0	0.994343	9.52447	0
Trifunctional enzyme subunit beta, mitochondrial;3-ketoacyl-CoA thiolase	HADHB	P55084;P55084-2;F5GZQ3;B5MD38;C9JEY0;C9JE81;C9K0M0	32;31;28;24;11;11;7	32;31;28;24;11;11;7	32;31;28;24;11;11;7	24	15	18	27	17	15	24	15	18	27	17	15	24	15	18	27	17	15	-1.2515	10.5458	0	-0.674244	10.5029	0	-1.25529	10.5249	0	-1.28677	10.5427	0	-1.13439	10.4547	0	-1.55199	10.5009	0
Double-stranded RNA-specific adenosine deaminase	ADAR	P55265;P55265-4;P55265-5;H0YCK3;P55265-3;P55265-2	50;50;48;46;46;46	50;50;48;46;46;46	50;50;48;46;46;46	31	34	30	25	27	27	31	34	30	25	27	27	31	34	30	25	27	27	-0.0525236	10.1287	0	-0.00273219	10.2027	0	-0.293602	10.1673	0	0.167807	10.1625	0	-0.194958	10.1747	0	-0.339224	10.1687	0
Protein SEC13 homolog	SEC13	P55735;A8MXL6;P55735-2;P55735-4;P55735-3;E7ERC8	6;5;5;5;5;2	6;5;5;5;5;2	6;5;5;5;5;2	4	6	6	6	5	4	4	6	6	6	5	4	4	6	6	6	5	4	-0.269681	9.41551	0	0.052563	9.40233	0	-0.379447	9.40897	0	0.414429	9.52105	0	0.472166	9.4712	0	0.109573	9.49684	0
NHP2-like protein 1;NHP2-like protein 1, N-terminally processed	NHP2L1	P55769;B1AHD1	9;8	9;8	9;8	8	8	8	6	6	7	8	8	8	6	6	7	8	8	8	6	6	7	0.618676	9.43688	0	0.322783	9.35742	0	0.21374	9.39896	0	0.210592	9.3667	0	-0.49847	9.23755	0	-0.453889	9.30691	0
Heterogeneous nuclear ribonucleoprotein H2	HNRNPH2	P55795	14	7	7	9	9	9	10	10	8	4	5	4	4	5	4	4	5	4	4	5	4	0.977501	9.63423	0	1.03843	9.71723	0	0.739354	9.67771	0	1.09132	9.65725	0	0.942074	9.69794	0	0.704341	9.67807	0
Eukaryotic translation initiation factor 3 subunit B	EIF3B	P55884;P55884-2;C9JZG1;C9JQN7	37;37;12;5	37;37;12;5	37;37;12;5	23	22	23	22	24	25	23	22	23	22	24	25	23	22	23	22	24	25	0.13796	10.4791	0	0.387607	10.4342	0	-0.0100272	10.4573	0	-0.116366	10.4407	0	0.243005	10.4101	0	-0.277004	10.4257	0
Ribosomal RNA processing protein 1 homolog A	RRP1	P56182;D6RE82	29;2	29;2	29;2	17	21	24	23	15	17	17	21	24	23	15	17	17	21	24	23	15	17	0.364298	10.5083	0	0.454019	10.5089	0	0.1428	10.5086	0	0.637306	10.5564	0	0.680229	10.5495	0	0.327831	10.553	0
Methionine--tRNA ligase, cytoplasmic	MARS	P56192;H0YIP0;H0YHV5;F5H2V6;H0YIC2;F8VS26;F8W0M7;F8W0S4;F8VZZ9;H0YI94;F8VPL7;H0YHL6;H0YI27	31;7;7;5;3;3;3;3;3;2;1;1;1	31;7;7;5;3;3;3;3;3;2;1;1;1	11;7;0;0;0;0;0;0;0;2;0;1;1	19	23	22	19	21	17	19	23	22	19	21	17	8	7	7	6	8	6	-0.0614331	10.0079	0	0.958545	10.0732	0	0.162295	10.0418	0	0.743409	10.1432	0	1.17278	10.1168	0	0.613738	10.1302	0
Myc-associated zinc finger protein	MAZ	P56270-2;P56270-3;P56270;I3L2Z5;A0A087WWR2;H3BQI4;I3L0M3;H3BQS2;I3L4Y2;P56270-4;I3L411;H3BPU3	18;14;14;12;11;7;6;6;5;4;2;2	18;14;14;12;11;7;6;6;5;4;2;2	16;12;12;10;9;7;6;6;5;4;2;2	9	14	12	10	14	9	9	14	12	10	14	9	9	12	12	9	12	8	1.67606	9.74267	0	1.7927	9.70844	0	1.45779	9.72589	0	2.239	9.87733	0	2.10161	9.78226	0	1.80845	9.83239	0
AP-1 complex subunit sigma-2	AP1S2	P56377;H7BZG6;H0Y673;F6SFB5;A6NH01;P56377-2	2;1;1;1;1;1	2;1;1;1;1;1	2;1;1;1;1;1	1	1	2	0	2	2	1	1	2	0	2	2	1	1	2	0	2	2	-1.0901		0	-0.518076		0	0		0			0	0.269506		0	0		0
Eukaryotic translation initiation factor 6	EIF6	P56537;P56537-2;B7ZBH1;A0A0U1RQV5;F8WD20;A0A0B4J1Y7;F8WDS6	9;5;4;2;1;1;1	9;5;4;2;1;1;1	9;5;4;2;1;1;1	8	8	8	7	9	9	8	8	8	7	9	9	8	8	8	7	9	9	0.839912	10.4659	0	1.05435	10.5846	0	0.675357	10.5293	0	0.617725	10.4242	0	0.654899	10.5072	0	0.306484	10.4677	0
C-terminal-binding protein 2	CTBP2	Q5SQP8;P56545;P56545-3;P56545-2;Q13363-2;Q13363;A0A087WYL1;E9PGB1;H0Y9M9;E7EUB3;E7ESU7;H0Y8U5;D6RAX2;E7EPF8;H0Y8W7	7;7;7;7;2;2;1;1;1;1;1;1;1;1;1	7;7;7;7;2;2;1;1;1;1;1;1;1;1;1	7;7;7;7;2;2;1;1;1;1;1;1;1;1;1	1	5	5	1	3	2	1	5	5	1	3	2	1	5	5	1	3	2	1.78313	8.844	0	1.80591		0	1.63134	8.844	0	2.6141	9.15352	1	2.30169	9.17306	2	2.11819	9.1634	2
Breast cancer anti-estrogen resistance protein 1	BCAR1	P56945-5;P56945-8;P56945;P56945-7;P56945-3;P56945-2;P56945-6;A0A2R8YFK2;A0A2R8Y6M6;A0A2R8Y4C2;A0A2R8YFS8;A0A2R8Y8C4;A0A2R8Y5C9;A0A2R8Y596;P56945-4;A0A2R8Y5E4;H3BN62;H3BVF0;H3BSY4;H3BQJ7;H3BSB2;H3BTL5;H3BTB0;H3BU42	20;20;20;20;20;20;20;18;18;18;18;18;18;18;17;15;6;2;2;2;2;1;1;1	20;20;20;20;20;20;20;18;18;18;18;18;18;18;17;15;6;2;2;2;2;1;1;1	20;20;20;20;20;20;20;18;18;18;18;18;18;18;17;15;6;2;2;2;2;1;1;1	14	11	14	14	13	13	14	11	14	14	13	13	14	11	14	14	13	13	0.045408	9.6388	0	-0.461178	9.82528	0	-0.457793	9.74197	0	0.27251	9.67486	0	-0.589625	9.80943	0	-0.469711	9.74733	0
Syntaxin-17	STX17	P56962;E9PIC2;E9PJW1;E9PQU9;E9PJV6	5;3;2;2;2	5;3;2;2;2	5;3;2;2;2	1	3	2	4	1	2	1	3	2	4	1	2	1	3	2	4	1	2							0			0.849853	8.60974	0			0	0.560897	8.60974	0
Transmembrane protein 33	TMEM33	P57088;D6RAA6;H0Y8N0	7;6;4	7;6;4	7;6;4	6	3	4	5	2	3	6	3	4	5	2	3	6	3	4	5	2	3	-0.568546	9.10177	0	-0.306749	9.16082	0	-0.710325	9.1323	0	-0.190305	9.15127	0	-0.200247	9.17545	0	-0.527812	9.16353	0
Nuclear pore complex protein Nup107	NUP107	P57740;P57740-2;P57740-3;G3V1T4;H0YG15	25;21;17;6;2	25;21;17;6;2	25;21;17;6;2	15	18	17	13	18	17	15	18	17	13	18	17	15	18	17	13	18	17	0.517186	9.94243	0	0.354761	9.99054	0	0.178591	9.96715	0	0.200383	9.88885	0	0.41323	10.0005	0	-0.0276333	9.94826	0
Myeloid leukemia factor 1	MLF1	P58340;C9J3M3;P58340-5;P58340-4;P58340-3;C9K0D3;C9JNE5;P58340-2;C9K0D4	4;3;3;3;3;2;2;2;1	4;3;3;3;3;2;2;2;1	4;3;3;3;3;2;2;2;1	1	1	0	1	2	0	1	1	0	1	2	0	1	1	0	1	2	0							0					0	-1.80157		0	0		0
Histone H2B;Histone H2B type 1-M;Histone H2B type 1-N;Histone H2B type 1-H;Histone H2B type 2-F;Histone H2B type 1-C/E/F/G/I;Histone H2B type 1-D;Histone H2B type 1-K	HIST1H2BN;HIST1H2BM;HIST1H2BH;HIST2H2BF;HIST1H2BC;HIST1H2BD;HIST1H2BK	U3KQK0;Q99879;Q99877;Q93079;Q5QNW6;P62807;P58876;Q5QNW6-2;O60814	14;14;14;14;14;14;14;14;13	3;3;3;3;3;3;3;3;3	0;0;0;0;0;0;0;0;0	13	12	13	12	12	12	3	2	3	3	2	2	0	0	0	0	0	0	0.122958	10.5084	0	-2.62449	10.2735	1	-1.4548	10.4066	0	-1.29681	10.3368	0	-2.35303	10.2859	1	-2.09875	10.3121	1
Triosephosphate isomerase	TPI1	P60174-1;P60174;P60174-4;U3KPZ0;U3KQF3	8;8;5;3;2	8;8;5;3;2	8;8;5;3;2	4	6	1	5	5	3	4	6	1	5	5	3	4	6	1	5	5	3			0	-0.0282504	8.79381	0	-0.327015	8.79381	0	0.0133304	8.7436	0	0.831137	8.94091	0	0.0686709	8.85337	0
Eukaryotic translation initiation factor 3 subunit E	EIF3E	P60228;E5RGA2;E5RHS5;H0YBR5;E5RIT4;H0YAW4;E5RII3;H0YBP5;E5RIP5;E5RJ25	22;15;9;8;6;5;3;2;1;1	22;15;9;8;6;5;3;2;1;1	22;15;9;8;6;5;3;2;1;1	18	12	15	13	15	14	18	12	15	13	15	14	18	12	15	13	15	14	-0.0612807	10.0106	0	0.377736	9.92869	0	-0.119247	9.97158	0	-0.0407712	10.0136	0	0.301979	9.91595	0	-0.207894	9.96754	0
Protein transport protein Sec61 subunit beta	SEC61B	P60468;S4R3B5	3;1	3;1	3;1	3	3	3	3	3	3	3	3	3	3	3	3	3	3	3	3	3	3	0.225853	8.85584	0	0.587014	8.96382	0	0.127891	8.91318	0	0.279631	8.86464	0	0.386808	8.92865	0	-0.00330782	8.89782	0
Ubiquitin-conjugating enzyme E2 G2	UBE2G2	P60604;P60604-2;F8WCB9;F8WDB1	3;2;1;1	3;2;1;1	3;2;1;1	3	1	3	2	3	3	3	1	3	2	3	3	3	1	3	2	3	3	1.1034	9.20183	0	0.964087	9.14911	0	0.762198	9.17627	0			0	0.259628	9.02103	0	-0.0852184	9.02103	0
Myosin light polypeptide 6	MYL6	P60660-2;G8JLA2;F8VZU9;F8W180;F8VXL3	15;13;6;6;2	13;11;6;6;2	1;1;1;1;1	14	13	13	11	12	11	12	11	11	9	10	9	1	0	1	1	1	1	0.805614	10.9376	0	-0.201718	10.8849	0	0.0532859	10.912	0	0.275772	10.8431	0	-0.310121	10.8701	0	-0.337476	10.8568	0
Actin, cytoplasmic 1;Actin, cytoplasmic 1, N-terminally processed	ACTB	P60709;A0A2R8Y793;A0A2R8YEA7;E7EVS6;A0A2R8YGF8;G5E9R0;C9JUM1;C9JZR7;C9JTX5;A0A2R8YFE2	63;52;23;20;20;19;16;16;13;10	3;3;0;3;3;3;3;3;3;0	3;3;0;3;3;3;3;3;3;0	47	42	42	60	40	42	2	3	1	2	1	1	2	3	1	2	1	1							0			-0.830581	11.1309	0	-0.511001	11.3178	0	-0.998221	11.2343	0
Eukaryotic initiation factor 4A-I	EIF4A1	P60842;J3KT12;P60842-2;J3QL43;J3QS69;J3QR64;J3KTB5;J3QLN6;J3KSZ0;J3QKZ9;J3KS25;J3KTN0;J3QL52	15;12;12;11;10;8;8;7;7;6;6;5;4	11;8;8;7;6;7;7;6;4;5;5;2;1	7;5;5;4;4;4;4;3;3;3;3;1;1	10	9	9	8	10	9	7	8	7	6	7	7	4	4	4	4	3	5	0.246611	9.7178	0	0.674104	9.66561	0	0.181728	9.69249	0	0.480898	9.75749	0	0.795464	9.68843	0	0.298855	9.72433	0
40S ribosomal protein S20	RPS20	P60866;P60866-2;E5RJX2;E5RIP1;G3XAN0	13;12;8;6;5	13;12;8;6;5	13;12;8;6;5	9	11	9	7	8	8	9	11	9	7	8	8	9	11	9	7	8	8	0.167062	11.2009	0	0.321541	11.0242	0	-0.0255996	11.1215	0	-0.0403561	11.169	0	0.437816	11.044	0	-0.143481	11.111	0
Protein S100-A10	S100A10	P60903	14	14	14	10	10	7	10	8	5	10	10	7	10	8	5	10	10	7	10	8	5	0.413258	9.98448	0	0.983851	10.031	0	0.426791	10.0084	0	1.20408	10.1358	0	1.06665	10.0477	0	0.835998	10.094	0
Cell division control protein 42 homolog	CDC42	P60953;P60953-1;Q5JYX0;B1AH79;G3V4H1;G3V476;Q9H4E5-2;Q9H4E5	9;5;4;1;1;1;1;1	8;4;3;0;0;0;0;0	8;4;3;0;0;0;0;0	8	3	4	8	4	3	7	2	3	8	3	2	7	2	3	8	3	2							0					0	-0.359885	9.54487	0	-0.681554	9.54487	0
Destrin	DSTN	P60981;P60981-2;F6RFD5	14;13;10	11;10;7	11;10;7	8	4	2	12	5	6	6	3	2	11	4	4	6	3	2	11	4	4	-1.7085	9.26577	1	-1.49795	9.59645	0	-1.89972	9.46185	1	-0.689017	9.35942	0	-1.43199	9.60173	0	-1.38146	9.49726	0
Signal recognition particle 54 kDa protein	SRP54	P61011;P61011-2;G3V4F7;G3V480;G3V346;A0A0D9SFN7;G3V3L9	30;27;25;5;3;3;3	30;27;25;5;3;3;3	30;27;25;5;3;3;3	21	15	17	20	12	16	21	15	17	20	12	16	21	15	17	20	12	16	-0.0991898	10.1297	0	0.494019	10.1627	0	-0.0882283	10.1465	0	-0.150684	10.1223	0	0.242481	10.12	0	-0.296705	10.1211	0
Ras-related protein Rab-2A	RAB2A	P61019;P61019-2;E9PKL7;H7C125;Q8WUD1;E9PE37;H0YD31;Q8WUD1-2	5;4;3;2;2;1;1;1	5;4;3;2;2;1;1;1	5;4;3;2;2;1;1;1	1	3	1	2	2	2	1	3	1	2	2	2	1	3	1	2	2	2			0	-0.731535		0	0		0	0.268563	8.53393	0			0	-0.0517237	8.53393	0
Ras-related protein Rab-14	RAB14	P61106;X6RFL8	4;3	4;3	4;3	0	1	2	1	3	2	0	1	2	1	3	2	0	1	2	1	3	2	1.05905		0			0	0		0			0	2.01546	8.8206	1	1.58738	8.8206	0
Actin-related protein 3	ACTR3	P61158;B4DXW1;F8WDR7;F8WEW2;F8WE84	29;23;5;2;2	29;23;5;2;2	25;19;5;2;2	20	15	13	27	10	14	20	15	13	27	10	14	16	12	11	23	9	12	-2.34335	10.4512	1	-2.02923	10.4867	1	-2.49554	10.4693	1	-1.61278	10.4959	1	-1.82952	10.4992	1	-2.06237	10.4976	1
Actin-related protein 2	ACTR2	P61160;P61160-2;F5H6T1;A0A1B0GWD0;A0A1B0GWH0	20;18;15;3;3	20;18;15;3;3	20;18;15;3;3	14	10	4	15	7	6	14	10	4	15	7	6	14	10	4	15	7	6	-2.32517	10.0985	1	-1.88056	9.93926	1	-2.42039	10.0261	1	-1.72105	10.1345	1	-1.02769	10.0082	0	-1.72972	10.0759	0
Alpha-centractin	ACTR1A	P61163;R4GMT0;A0A1B0GVS3	13;9;5	13;9;5	7;5;1	7	7	6	6	7	8	7	7	6	6	7	8	4	3	4	3	3	5	-0.120196	9.86572	0	0.489711	9.84137	0	-0.0984688	9.85371	0	0.104644	9.89947	0	0.911983	9.92004	0	0.153875	9.90988	0
ATP-binding cassette sub-family E member 1	ABCE1	P61221;D6R9I9;D6RGF4;H0Y990	13;11;7;4	13;11;7;4	13;11;7;4	6	6	5	6	10	5	6	6	5	6	10	5	6	6	5	6	10	5	0.098789	9.07845	0	0.745832	9.21978	0	0.138237	9.15484	0	1.14104	9.26818	0	1.02266	9.27382	0	0.776072	9.27101	0
Ras-related protein Rap-2b	RAP2B	P61225	12	6	6	10	7	7	11	7	6	5	4	3	5	3	3	5	4	3	5	3	3	-0.355797	9.11144	0	0.0279304	9.41554	0	-0.438287	9.28958	0	1.05125	9.34814	0	0.428072	9.48051	0	0.433693	9.41935	0
Protein max	MAX	P61244;P61244-3;P61244-4;G3V5L1;P61244-6;P61244-5;G3V570;G3V302	14;11;11;8;7;7;3;2	14;11;11;8;7;7;3;2	2;2;2;1;2;2;0;0	0	10	13	0	12	9	0	10	13	0	12	9	0	2	2	0	2	2	6.44903	10.1134	2	6.87963	10.3476	2	6.74973	10.2461	2	6.50228	10.3027	2	7.02105	10.3864	2	6.59488	10.3466	2
40S ribosomal protein S3a	RPS3A	P61247;D6RAT0;H0Y9Y4;D6RG13;E9PFI5;H0Y8L7;D6RB09;D6R9B6;D6RAS7;D6RI02;D6RED7;D6RGE0	56;45;42;42;40;38;36;27;24;19;19;10	56;45;42;42;40;38;36;27;24;19;19;10	56;45;42;42;40;38;36;27;24;19;19;10	34	35	38	53	35	38	34	35	38	53	35	38	34	35	38	53	35	38	0.309507	12.194	0	0.121508	12.2047	0	-0.0446098	12.1994	0	0.133168	12.1654	0	-0.360791	12.1351	0	-0.438876	12.1505	0
60S ribosomal protein L26	RPL26	P61254;J3QRI7;J3QQQ9;J3QQV1;J3QRC4;J3KSS0;J3KS10	27;20;20;20;18;9;8	27;20;20;20;18;9;8	8;3;3;3;3;3;0	22	25	25	22	19	19	22	25	25	22	19	19	7	8	8	7	7	6	0.575532	11.9093	0	-0.143047	11.7532	0	-0.0344777	11.8382	0	0.433938	11.8843	0	-0.629192	11.6897	0	-0.397057	11.7978	0
Proteasome activator complex subunit 3	PSME3	P61289;P61289-2;A0A087WTV2;K7ENH2;K7ESG5;K9J957;P61289-3;B7Z8D3;B3KQ25;K7EJF8;K7EMD0;K7EPX6;K7EKR3	4;4;3;3;3;3;3;2;2;1;1;1;1	4;4;3;3;3;3;3;2;2;1;1;1;1	4;4;3;3;3;3;3;2;2;1;1;1;1	3	3	2	4	4	2	3	3	2	4	4	2	3	3	2	4	4	2	0.533792	8.59737	0	0.275445	8.62765	0	0.149838	8.61277	0	0.215927	8.54335	0	0.185846	8.61309	0	-0.12847	8.57962	0
60S ribosomal protein L15;Ribosomal protein L15	RPL15	P61313;E7EQV9;A0A2R8YEM3;E7ENU7;E7EX53;A0A2R8Y738;P61313-2;E7ERA2	30;24;23;22;17;17;16;8	30;24;23;22;17;17;16;8	30;24;23;22;17;17;16;8	22	21	22	25	16	19	22	21	22	25	16	19	22	21	22	25	16	19	0.217898	11.682	0	-1.18487	11.5595	0	-0.729745	11.625	0	-0.347746	11.5987	0	-1.06233	11.5711	0	-1.03899	11.5851	0
60S ribosomal protein L27	RPL27	P61353;K7ELC7;K7EQQ9;K7ERY7	16;14;2;2	16;14;2;2	16;14;2;2	15	12	12	13	12	13	15	12	12	13	12	13	15	12	12	13	12	13	0.352172	11.5455	0	-0.996246	11.3605	0	-0.577681	11.4628	0	-0.310609	11.445	0	-0.81307	11.3797	0	-0.894017	11.4136	0
60S ribosomal protein L37a	RPL37A	P61513;C9J4Z3;Q6P4E4;E9PEL3;M0R0A1;M0R2L6;G5E9R3;A6NKH3	7;6;5;5;4;4;3;2	7;6;5;5;4;4;3;2	7;6;5;5;4;4;3;2	6	5	6	5	5	4	6	5	6	5	5	4	6	5	6	5	5	4	0.346547	10.5999	0	0.23542	10.5605	0	0.0303281	10.5807	0	0.243362	10.5828	0	0.369697	10.5828	0	-0.0291054	10.5828	0
Transforming protein RhoA;Rho-related GTP-binding protein RhoC	RHOA;RHOC	P61586;C9JNR4;C9JX21;Q5JR08;P08134;Q5JR07;E9PQH6;Q5JR05;Q5JR06;E9PN11;U3KQA9;U3KQV3;E9PLA2;C9JRM1	10;6;6;6;6;5;5;5;3;3;3;3;2;2	10;6;6;6;6;5;5;5;3;3;3;3;2;2	8;4;4;4;4;3;3;3;1;1;1;1;1;1	8	4	3	10	2	2	8	4	3	10	2	2	6	3	2	8	1	1	-2.52097	9.39719	1			0	-2.8705	9.39719	0	-1.32531	9.47328	0			0	-1.66962	9.47328	0
60S ribosomal protein L37;Ribosomal protein L37	RPL37	P61927;D6R9X9;D6RG19	11;7;7	11;7;7	11;7;7	7	8	8	4	6	5	7	8	8	4	6	5	7	8	8	4	6	5	0.609258	10.2291	0	1.49772	10.45	0	0.778497	10.3535	0	1.08369	10.3208	0	0.995589	10.3437	0	0.727112	10.3324	0
DDB1- and CUL4-associated factor 7	DCAF7	P61962;A0A087WWI6;P61962-2	12;8;1	12;8;1	12;8;1	4	8	8	5	7	6	4	8	8	5	7	6	4	8	8	5	7	6	0.756768	9.85737	0	1.46548	9.87184	0	0.831148	9.86466	0	1.7293	10.0627	0	2.35728	10.0835	0	1.73648	10.0732	0
WD repeat-containing protein 5	WDR5	P61964;V9GZ59;V9GYQ5	10;4;3	10;4;3	10;4;3	6	8	8	4	6	6	6	8	8	4	6	6	6	8	8	4	6	6	0.0618409	10.0465	0	0.961735	9.95388	0	0.232176	10.0026	0	0.233049	10.0736	0	1.31068	10.0261	0	0.397793	10.0505	0
Heterogeneous nuclear ribonucleoprotein K	HNRNPK	P61978-2;P61978-3;P61978;Q5T6W2;S4R359;S4R457	29;28;28;21;5;4	29;28;28;21;5;4	29;28;28;21;5;4	18	18	19	20	20	19	18	18	19	20	20	19	18	18	19	20	20	19	0.0605276	10.3658	0	0.269418	10.3466	0	-0.104647	10.3563	0	0.412497	10.4231	0	0.301618	10.3519	0	0.0280707	10.389	0
14-3-3 protein gamma;14-3-3 protein gamma, N-terminally processed	YWHAG	P61981	17	12	12	14	13	9	15	10	11	10	8	5	10	6	6	10	8	5	10	6	6	-0.953311	9.43178	0	-0.102594	9.54304	0	-0.792813	9.49096	0	0.0724617	9.56303	0	0.32322	9.60957	0	-0.143413	9.58692	0
Ras-related protein R-Ras2	RRAS2	P62070;P62070-4;P62070-3;E9PK85;P62070-2;E9PQK5;E9PQC5;E9PQ87	14;14;11;8;8;3;3;2	14;14;11;8;8;3;3;2	11;11;9;6;8;2;2;2	7	11	8	11	7	5	7	11	8	11	7	5	5	9	5	8	6	4	-0.936221	9.62713	0	-0.178224	9.69395	0	-0.820124	9.66182	0	0.058761	9.75451	0	0.179152	9.74775	0	-0.218037	9.75114	0
40S ribosomal protein S7	RPS7	P62081;B5MCP9	32;23	32;23	9;6	28	21	28	24	18	21	28	21	28	24	18	21	9	6	9	9	5	5	-0.544513	11.7637	0	-0.927069	11.7498	0	-1.01478	11.7568	0	-0.880859	11.7253	0	-1.26796	11.7171	0	-1.40715	11.7212	0
Serine/threonine-protein phosphatase PP1-alpha catalytic subunit;Serine/threonine-protein phosphatase	PPP1CA	P62136;P62136-2;P62136-3;E9PMD7;F5H1L6;F5H037	27;26;22;18;4;4	27;26;22;18;4;4	7;6;5;4;1;1	25	17	22	25	19	16	25	17	22	25	19	16	7	4	6	6	6	5	-1.03437	11.1437	0	-1.27422	11.0632	0	-1.3979	11.1053	0	-1.03718	11.1434	0	-0.8829	11.1011	0	-1.28906	11.1228	0
Serine/threonine-protein phosphatase PP1-beta catalytic subunit;Serine/threonine-protein phosphatase	PPP1CB	P62140;E7ETD8;C9JP48;C9J9S3;H0Y3Y6;F8WE71;F8W1A0	26;16;12;11;4;2;2	10;3;5;5;0;0;0	10;3;5;5;0;0;0	24	16	20	24	16	15	10	4	6	9	5	4	10	4	6	9	5	4	-1.39368	10.6215	0	-0.989308	10.6461	0	-1.48578	10.634	0	-1.06157	10.6514	0	-2.65315	10.533	1	-2.1177	10.5963	1
Neuronal calcium sensor 1	NCS1	P62166;P62166-2	9;7	9;7	9;7	7	2	0	8	0	1	7	2	0	8	0	1	7	2	0	8	0	1							0			-1.5896	9.40453	0			0	-1.99457	9.40453	0
26S protease regulatory subunit 4	PSMC1	P62191;P62191-2	11;9	11;9	11;9	7	5	4	7	6	6	7	5	4	7	6	6	7	5	4	7	6	6	0.043658	9.39536	0	0.369624	9.34426	0	-0.0675464	9.37056	0	0.544475	9.47838	0	0.768996	9.41606	0	0.320026	9.44834	0
26S protease regulatory subunit 8	PSMC5	P62195;P62195-2;J3QQM1;J3QLH6;J3KRP2;J3QSA9;J3QRW1;J3QSE0;J3QRR3;J3KTQ9	12;10;8;6;6;6;4;4;3;2	11;9;7;5;5;5;3;4;2;2	11;9;7;5;5;5;3;4;2;2	7	7	9	6	7	8	6	6	8	5	6	7	6	6	8	5	6	7	0.600312	9.24326	0	1.27494	9.28398	0	0.667368	9.2641	0	0.809004	9.28219	0	1.08312	9.24393	0	0.610926	9.26348	0
40S ribosomal protein S8	RPS8	P62241;Q5JR95	25;21	25;21	25;21	21	20	22	25	17	20	21	20	22	25	17	20	21	20	22	25	17	20	0.163239	11.7938	0	0.25416	11.7314	0	-0.0590561	11.7637	0	0.133784	11.7891	0	0.0583463	11.7003	0	-0.234565	11.747	0
40S ribosomal protein S15a	RPS15A	P62244;I3L3P7;I3L246;H3BV27;H3BT37;I3L303;H3BVC7	18;16;11;6;6;6;4	18;16;11;6;6;6;4	8;6;1;1;1;1;4	17	13	16	16	13	12	17	13	16	16	13	12	8	6	6	8	6	6	0.208863	11.0489	0	0.155296	10.9475	0	-0.0876952	11.0012	0	-0.11664	10.9991	0	-0.384542	10.8695	0	-0.574368	10.9391	0
40S ribosomal protein S16	RPS16	P62249;M0R210;M0R3H0;Q6IPX4;M0R1M5;M0QX76	29;26;18;15;12;7	29;26;18;15;12;7	29;26;18;15;12;7	22	21	20	19	21	23	22	21	20	19	21	23	22	21	20	19	21	23	0.61314	11.3013	0	0.109944	11.2271	0	0.108862	11.2658	0	0.430221	11.2688	0	0.304001	11.2584	0	0.0401185	11.2637	0
14-3-3 protein epsilon	YWHAE	P62258;P62258-2;B4DJF2;I3L3T1;K7EIT4;K7EM20;I3L0W5	25;20;11;11;8;8;3	25;20;11;11;8;8;3	22;18;9;9;7;7;2	21	20	16	22	16	16	21	20	16	22	16	16	19	17	14	19	14	13	-1.11313	10.211	0	-0.20703	10.2898	0	-0.931131	10.2522	0	-0.312259	10.3025	0	0.0341337	10.325	0	-0.475281	10.3139	0
40S ribosomal protein S23	RPS23	P62266;D6RD47;D6RIX0;D6R9I7;D6RDJ2	16;14;8;8;7	16;14;8;8;7	16;14;8;8;7	12	10	12	11	7	7	12	10	12	11	7	7	12	10	12	11	7	7	0.414814	11.0663	0	0.571498	10.9745	0	0.223114	11.0228	0	0.0748816	11.0108	0	0.595209	10.9788	0	-0.0116352	10.9951	0
40S ribosomal protein S18	RPS18	P62269;J3JS69;A0A0G2JQH2;Q5GGW2	29;10;5;5	29;10;5;5	29;10;5;5	27	23	24	22	20	18	27	23	24	22	20	18	27	23	24	22	20	18	0.343978	11.3496	0	0.303121	11.2537	0	0.0617941	11.3043	0	0.155249	11.3187	0	0.440632	11.277	0	-0.0406744	11.2984	0
40S ribosomal protein S13	RPS13	P62277	18	18	5	17	10	13	14	10	13	17	10	13	14	10	13	4	3	3	3	3	4	0.891302	11.6211	0	1.01253	11.5367	0	0.684027	11.581	0	-0.0678934	11.4565	0	-0.126992	11.3394	0	-0.427405	11.4019	0
40S ribosomal protein S11	RPS11	P62280;M0QZC5;M0R1H6;M0R1H5	28;26;11;7	28;26;11;7	28;26;11;7	26	24	26	23	17	19	26	24	26	23	17	19	26	24	26	23	17	19	0.107442	11.776	0	0.489127	11.8101	0	0.0175669	11.7934	0	0.320974	11.8105	0	0.592497	11.8285	0	0.120892	11.8196	0
Small nuclear ribonucleoprotein E	SNRPE	P62304;A6NHK2	5;3	5;3	5;3	3	2	2	5	3	3	3	2	2	5	3	3	3	2	2	5	3	3	-0.0651921	9.40651	0	0.221598	9.44854	0	-0.196175	9.42803	0	-0.0736686	9.40526	0	0.0829009	9.42656	0	-0.325207	9.41604	0
Small nuclear ribonucleoprotein F	SNRPF	P62306	3	3	3	2	2	2	3	2	2	2	2	2	3	2	2	2	2	2	3	2	2	-1.60586	8.30931	1	0.670035	8.94148	0	-0.806435	8.7315	0	0.511542	8.57075	0	1.09042	9.02345	0	0.454822	8.85359	0
Small nuclear ribonucleoprotein Sm D1	SNRPD1	P62314;J3QLI9;J3QLR7	5;3;1	5;3;1	5;3;1	4	4	4	3	2	1	4	4	4	3	2	1	4	4	4	3	2	1	0.152752	9.63035	0	-1.52943	9.46083	0	-0.928196	9.55381	0	-0.422646	9.54777	0	-1.70793	9.44763	0	-1.37827	9.50058	0
Small nuclear ribonucleoprotein Sm D2	SNRPD2	P62316;P62316-2;K7ERG4;K7EJB5	13;10;6;4	13;10;6;4	13;10;6;4	12	10	10	10	8	8	12	10	10	10	8	8	12	10	10	10	8	8	0.144376	9.62453	0	0.816842	9.68731	0	0.194973	9.65705	0	-0.0174822	9.59963	0	0.77225	9.67879	0	0.0248193	9.64101	0
Small nuclear ribonucleoprotein Sm D3	SNRPD3	P62318-2;P62318;H3BT13	5;5;3	5;5;3	5;5;3	3	3	3	5	3	3	3	3	3	5	3	3	3	3	3	5	3	3	0.0992201	10.0044	0	-0.655789	9.99746	0	-0.5433	10.0009	0	-0.599726	9.90821	0	-1.78574	9.89461	0	-1.49987	9.90146	0
60S ribosomal protein L7a	RPL7A	P62424;Q5T8U3;Q5T8U2	36;25;14	36;25;14	36;25;14	29	29	29	35	28	28	29	29	29	35	28	28	29	29	29	35	28	28	0.362052	12.2228	0	0.0365398	12.0804	0	-0.0564581	12.1574	0	-0.100448	12.15	0	0.00924621	12.0763	0	-0.374086	12.1147	0
Eukaryotic peptide chain release factor subunit 1	ETF1	P62495;B7Z7P8;P62495-2;D6RCB3;D6RJE8;I3L492	6;5;5;2;1;1	6;5;5;2;1;1	6;5;5;2;1;1	5	4	4	5	3	3	5	4	4	5	3	3	5	4	4	5	3	3	-1.13075	9.57375	0	-0.19038	9.63849	0	-0.932003	9.60733	0	-1.67027	9.52905	0	-1.16344	9.52547	0	-1.78583	9.52726	0
40S ribosomal protein S4, X isoform	RPS4X	P62701;C9JEH7;Q8TD47;P22090	35;14;14;14	35;14;14;14	35;14;14;14	30	27	32	31	23	24	30	27	32	31	23	24	30	27	32	31	23	24	0.0796206	11.8453	0	0.14424	11.7236	0	-0.157161	11.7887	0	-0.0399957	11.8272	0	-0.626654	11.6172	0	-0.644346	11.7347	0
Serine/threonine-protein phosphatase 2A catalytic subunit beta isoform	PPP2CB	P62714;E5RHC1;H0YC23;E7ESG8;E5RFI3;E5RHP4;E5RJX4;H0YBN9	11;5;4;4;3;3;2;2	2;0;0;0;0;0;2;0	2;0;0;0;0;0;2;0	7	7	3	5	8	3	1	2	0	0	2	1	1	2	0	0	2	1							0			0.392886		0	0.396424		0	0		0
Rho-related GTP-binding protein RhoB	RHOB	P62745	10	8	8	8	6	4	9	6	6	6	5	3	7	5	5	6	5	3	7	5	5	0.737744	9.07397	0	0.905846	9.29495	0	0.55123	9.19837	0	1.53001	9.23756	0	1.41475	9.40073	0	1.15742	9.32676	0
60S ribosomal protein L23a	RPL23A	P62750;H7BY10;K7ERT8;A8MUS3;K7EJV9;K7EMA7	25;22;22;22;21;8	25;22;22;22;21;8	25;22;22;22;21;8	18	17	20	22	13	15	18	17	20	22	13	15	18	17	20	22	13	15	0.408543	11.8097	0	1.0635	11.923	0	0.457618	11.87	0	0.643207	11.8513	0	0.556489	11.8258	0	0.274019	11.8388	0
40S ribosomal protein S6	RPS6	P62753;A2A3R5;A2A3R7	33;25;8	33;25;8	33;25;8	29	28	28	31	23	27	29	28	28	31	23	27	29	28	28	31	23	27	0.0831302	11.6938	0	-0.336346	11.5967	0	-0.386859	11.6479	0	0.141047	11.7028	0	-0.446258	11.5824	0	-0.467846	11.6468	0
Histone H4	HIST1H4A	P62805	20	20	20	18	13	16	17	14	12	18	13	16	17	14	12	18	13	16	17	14	12	0.34162	11.5673	0	0.115821	11.3958	0	-0.0305292	11.4899	0	-0.354065	11.4628	0	-0.218089	11.3464	0	-0.623972	11.4085	0
60S ribosomal protein L23	RPL23	P62829;J3KT29;C9JD32;J3KTJ3;B9ZVP7;J3QQT9	19;16;13;10;10;4	19;16;13;10;10;4	19;16;13;10;10;4	14	11	13	14	12	11	14	11	13	14	12	11	14	11	13	14	12	11	0.313443	11.2541	0	-0.223491	11.07	0	-0.212974	11.1718	0	-0.473276	11.139	0	-0.403233	11.0459	0	-0.775911	11.0949	0
Ras-related protein Rap-1A	RAP1A	P62834;A0A075B6Q0	17;11	17;11	6;5	13	7	1	14	6	4	13	7	1	14	6	4	6	3	0	4	1	1			0	-2.21391	10.0218	1	-2.42107	10.0218	0	-0.847991	9.90857	0	-1.10772	10.1025	0	-1.32267	10.0163	0
40S ribosomal protein S24	RPS24	P62847;E7ETK0;A0A2R8Y849;A0A087WUS0;A0A2R8YD14;P62847-2;P62847-3;P62847-4;A0A2R8Y8A0	7;6;6;6;6;6;6;6;3	7;6;6;6;6;6;6;6;3	7;6;6;6;6;6;6;6;3	7	7	7	7	6	7	7	7	7	7	6	7	7	7	7	7	6	7	0.999666	11.1734	0	0.0795057	11.0388	0	0.291402	11.1113	0	-0.0236789	10.9938	0	-1.07111	10.8947	0	-0.874993	10.9471	0
40S ribosomal protein S25	RPS25	P62851;E9PQK3;E9PK60	19;2;2	19;2;2	19;2;2	15	11	11	14	12	11	15	11	11	14	12	11	15	11	11	14	12	11	0.233783	11.0341	0	0.795082	11.0657	0	0.231399	11.0502	0	0.28435	11.0423	0	0.661647	11.0407	0	0.132576	11.0415	0
40S ribosomal protein S26;Putative 40S ribosomal protein S26-like 1	RPS26;RPS26P11	P62854;Q5JNZ5	9;6	9;6	9;6	8	8	7	6	6	7	8	8	7	6	6	7	8	8	7	6	6	7	0.430794	11.1203	0	0.750734	11.1178	0	0.320045	11.119	0	0.200657	11.0819	0	0.537699	11.0787	0	0.0321253	11.0803	0
40S ribosomal protein S28	RPS28	P62857	9	9	9	9	5	5	6	5	5	9	5	5	6	5	5	9	5	5	6	5	5	-2.93747	10.1105	1	-1.66969	9.97424	0	-2.56403	10.0477	1	-1.30134	10.2052	0	-1.10571	10.0213	0	-1.54029	10.1229	0
40S ribosomal protein S30	FAU	P62861;E9PR30;E9PM49	6;5;1	6;5;1	6;5;1	5	4	5	4	4	5	5	4	5	4	4	5	5	4	5	4	4	5	-0.00174565	10.5193	0	0.335932	10.3444	0	-0.108937	10.4406	0	0.172452	10.5463	0	0.183045	10.3194	0	-0.155611	10.4475	0
Guanine nucleotide-binding protein G(I)/G(S)/G(T) subunit beta-1	GNB1	P62873;P62873-2;F6UT28;F6X3N5;B1AKQ8;B3KVK2	24;23;17;15;13;10	14;14;9;7;7;7	13;13;8;6;6;7	20	18	21	22	18	18	12	11	12	12	12	11	12	11	12	12	11	10	-0.986965	11.1049	0	-1.58068	11.1767	1	-1.51416	11.1423	0	-0.323395	11.1825	0	-1.12144	11.2157	0	-1.06369	11.1994	0
E3 ubiquitin-protein ligase RBX1;E3 ubiquitin-protein ligase RBX1, N-terminally processed	RBX1	P62877	4	4	4	3	3	3	4	4	3	3	3	3	4	4	3	3	3	3	4	4	3	0.831146	8.25999	0	0.70544	8.41856	0	0.498248	8.34647	0	0.812197	8.25635	0	0.636896	8.40588	0	0.399242	8.33752	0
Guanine nucleotide-binding protein G(I)/G(S)/G(T) subunit beta-2	GNB2	P62879;C9JXA5;C9JIS1;E7EP32;C9JZN1;P62879-2	26;21;20;19;17;12	25;20;19;19;16;12	12;9;8;8;5;7	20	16	21	26	16	16	19	15	20	25	15	15	9	6	9	12	6	6	-1.31127	11.5085	0	-1.42716	11.4275	0	-1.6392	11.4699	0	-0.422273	11.6036	0	-0.692162	11.4994	0	-0.88962	11.5546	0
60S ribosomal protein L30	RPL30	P62888;E5RI99;E5RJH3;A0A0C4DH44;A0A0B4J213	14;13;6;6;4	14;13;6;6;4	14;13;6;6;4	14	12	12	12	10	10	14	12	12	12	10	10	14	12	12	12	10	10	0.0761497	11.1723	0	0.67905	11.1323	0	0.0939875	11.1527	0	0.0345642	11.1659	0	0.359954	11.0757	0	-0.146768	11.1231	0
60S ribosomal protein L31	RPL31	P62899;C9JU56;B7Z4E3;B7Z4C8;P62899-3;P62899-2;H7C2W9;B8ZZK4	18;17;17;17;17;17;16;10	18;17;17;17;17;17;16;10	18;17;17;17;17;17;16;10	15	12	17	17	13	13	15	12	17	17	13	13	15	12	17	17	13	13	0.288639	11.1283	0	0.73895	11.0938	0	0.236764	11.1114	0	-0.0188688	11.0799	0	0.0942512	10.9829	0	-0.295979	11.0341	0
60S ribosomal protein L10a	RPL10A	P62906	28	28	28	20	18	25	24	19	21	20	18	25	24	19	21	20	18	25	24	19	21	0.0912243	11.7068	0	0.183235	11.6249	0	-0.130975	11.6678	0	-0.130765	11.6736	0	-0.328703	11.5498	0	-0.559326	11.6161	0
60S ribosomal protein L11	RPL11	P62913;Q5VVC8	23;20	23;20	3;0	18	16	18	20	14	13	18	16	18	20	14	13	2	2	3	2	3	2	0.319378	11.8356	0	0.705007	11.796	0	0.234352	11.8163	0	0.729273	11.9083	0	0.839455	11.8216	0	0.454013	11.8671	0
60S ribosomal protein L11	RPL11	P62913-2	22	2	2	18	16	17	20	13	12	2	2	2	2	2	1	2	2	2	2	2	1							0			1.27005	9.55267	0	1.38365	9.36028	0	0.997013	9.46704	0
60S ribosomal protein L8	RPL8	P62917;E9PKZ0;E9PKU4;G3V1A1;E9PP36	32;27;25;24;14	32;27;25;24;14	32;27;25;24;14	22	24	23	27	16	21	22	24	23	27	16	21	22	24	23	27	16	21	0.264459	11.8394	0	0.364297	11.8265	0	0.0457987	11.833	0	0.419089	11.8654	0	-0.100031	11.7534	0	-0.165056	11.813	0
Peptidyl-prolyl cis-trans isomerase A;Peptidyl-prolyl cis-trans isomerase A, N-terminally processed;Peptidyl-prolyl cis-trans isomerase	PPIA	P62937;F8WE65;C9J5S7;P62937-2;E5RIZ5;P0DN26;A0A0H2UH34;A0A0B4J2A2;A0A075B767;A0A075B759;Q9Y536;F5H284	9;6;6;5;1;1;1;1;1;1;1;1	9;6;6;5;1;1;1;1;1;1;1;1	9;6;6;5;1;1;1;1;1;1;1;1	3	5	5	6	4	5	3	5	5	6	4	5	3	5	5	6	4	5	0.558713	8.97374	0	-0.0321866	9.0185	0	0.0166744	8.9967	0	-0.626526	8.79741	0	-0.404665	8.96667	0	-0.848458	8.89023	0
Ubiquitin-40S ribosomal protein S27a;Ubiquitin;40S ribosomal protein S27a	RPS27A	P62979;A0A2R8Y422	17;11	17;11	6;3	14	13	13	16	12	12	14	13	13	16	12	12	5	5	5	5	4	4	-0.393465	11.8145	0	-0.411267	11.8004	0	-0.668041	11.8075	0	-0.385301	11.8155	0	-0.282932	11.8174	0	-0.676732	11.8165	0
Ubiquitin-60S ribosomal protein L40;Ubiquitin;60S ribosomal protein L40;Polyubiquitin-B;Ubiquitin;Polyubiquitin-C;Ubiquitin	UBA52;UBB;RPS27A;UBC	P62987;J3QS39;J3QTR3;F5H6Q2;F5GYU3;F5H2Z3;M0R2S1;F5H265;B4DV12;F5H388;F5H747;F5GXK7;J3QKN0;Q5PY61;Q96C32;P0CG47;P0CG48;M0R1V7;Q49A90;M0R1M6;F5GZ39;J3QSA3	14;11;11;11;11;11;11;11;11;11;11;11;11;11;11;11;11;9;9;9;7;6	3;0;0;0;0;0;3;0;0;0;0;0;0;0;0;0;0;0;0;1;0;0	3;0;0;0;0;0;3;0;0;0;0;0;0;0;0;0;0;0;0;1;0;0	12	11	10	13	11	9	3	3	2	2	3	1	3	3	2	2	3	1	-1.92675	9.15908	1	-0.210547	9.00285	0	-1.34773	9.08795	1	-0.377907	9.30553	0	1.01025	9.21153	0	-0.0500137	9.26107	0
Transformer-2 protein homolog beta	TRA2B	P62995;P62995-3;H7C2L4;H7BXF3;P62995-2	17;15;9;9;1	17;15;9;9;1	15;13;7;7;1	10	11	9	14	8	7	10	11	9	14	8	7	10	9	9	14	6	6	0.101364	10.0095	0	0.0841709	10.0807	0	-0.174637	10.0466	0	0.567339	10.0877	0	0.451668	10.1411	0	0.17998	10.1152	0
Ras-related C3 botulinum toxin substrate 1	RAC1	P63000;P63000-2;P15153;B1AH77;B1AH78;B1AH80	11;11;5;4;4;4	11;11;5;4;4;4	5;5;2;2;2;2	8	9	8	10	6	5	8	9	8	10	6	5	4	3	3	5	3	2	-0.75178	9.93953	0	0.303798	10.0872	0	-0.494726	10.0196	0	0.773099	10.1699	0	0.814615	10.1788	0	0.462701	10.1744	0
AP-2 complex subunit beta	AP2B1	P63010;P63010-2;A0A087X253;P63010-3;A0A087WU93;A0A087WZQ6;A0A087WYD1;K7ERB2;K7EN71;K7EJX1;K7EJ01;A0A087WXS3;K7EKZ5;H7C034	32;32;29;29;22;22;19;8;6;4;4;3;3;3	32;32;29;29;22;22;19;8;6;4;4;3;3;3	16;16;16;14;8;8;8;2;2;2;1;2;2;0	6	27	20	1	29	17	6	27	20	1	29	17	3	14	10	1	14	10	2.9751	9.84164	1	5.47088	9.88057	2	3.91518	9.86154	2	4.11993	10.1586	2	6.23627	10.1703	2	4.9226	10.1645	2
Guanine nucleotide-binding protein G(s) subunit alpha isoforms short;Guanine nucleotide-binding protein G(s) subunit alpha isoforms XLas	GNAS	P63092;P63092-4;P63092-2;Q5JWF2;Q5JWF2-2;A0A0A0MR13;S4R3E3;P38405;P38405-2;Q5JWD1;Q5JWE9;S4R3V9;K7EQ80;K7EPE2;A2A2R6;H0Y7E8	41;41;40;35;34;22;12;9;9;8;8;7;3;3;2;2	41;41;40;35;34;22;12;9;9;8;8;7;3;3;2;2	1;1;0;1;0;0;1;0;0;1;1;1;0;0;0;1	27	23	22	35	20	18	27	23	22	35	20	18	0	1	1	0	1	1	-0.87161	11.2353	0	-1.15911	11.3661	0	-1.25991	11.3056	0	-0.282309	11.3066	0	-0.927805	11.3888	0	-0.936406	11.3496	0
Guanine nucleotide-binding protein G(i) subunit alpha-1	GNAI1	P63096;P63096-2;C9JPP4;C9JL77	37;32;15;3	16;16;13;3	16;16;13;3	24	20	21	31	18	20	13	10	10	11	8	11	13	10	10	11	8	11	-1.10472	10.682	0	-0.478465	10.6801	0	-1.05421	10.681	0	-0.0440494	10.8106	0	0.251661	10.7857	0	-0.234162	10.7983	0
14-3-3 protein zeta/delta	YWHAZ	P63104;E7EX29;E7ESK7;B0AZS6;P63104-2;E5RIR4;E9PD24;E7EVZ2;B7Z2E6;H0YB80;E5RGE1	23;19;13;13;11;10;10;10;10;10;7	20;16;11;12;10;8;8;8;9;9;5	17;13;10;10;8;7;7;7;7;7;4	14	12	7	22	14	14	12	9	5	19	12	11	10	8	4	16	11	10	-1.18631	9.92441	0	-0.684142	9.97658	0	-1.23016	9.95128	0	-0.641285	9.98137	0	-0.107618	10.0516	0	-0.717111	10.0179	0
Serine/threonine-protein phosphatase 2A 55 kDa regulatory subunit B alpha isoform	PPP2R2A	P63151;P63151-2;A0A1W2PQI2;E5RIY1;E5RFR9;Q9Y2T4-3;Q9Y2T4-4;Q9Y2T4-2;Q9Y2T4	4;4;1;1;1;1;1;1;1	4;4;1;1;1;1;1;1;1	4;4;1;1;1;1;1;1;1	0	3	0	0	3	1	0	3	0	0	3	1	0	3	0	0	3	1							0			1.01811	8.68624	0	1.43988	8.80745	0	0.866078	8.75106	0
Dynein light chain 1, cytoplasmic	DYNLL1	P63167;F8VXL2;F8VRV5;F8VXI7	7;4;4;1	7;4;4;1	4;4;4;1	4	3	5	4	3	2	4	3	5	4	3	2	2	1	3	2	2	1	-0.401245	9.485	0	-0.348726	9.36838	0	-0.644916	9.43059	0	-0.290429	9.49969	0	-0.278423	9.37782	0	-0.619	9.44301	0
60S ribosomal protein L38	RPL38	P63173;J3KT73;J3QL01;J3KSP2	8;6;6;3	8;6;6;3	8;6;6;3	8	6	6	8	7	7	8	6	6	8	7	7	8	6	6	8	7	7	-2.03059	10.4654	1	-3.10827	10.5206	2	-2.84031	10.4939	1	-1.80178	10.4798	1	-3.3149	10.5145	2	-2.86834	10.4975	1
Guanine nucleotide-binding protein G(I)/G(S)/G(O) subunit gamma-5	GNG5	P63218	4	4	4	1	1	0	4	2	0	1	1	0	4	2	0	1	1	0	4	2	0							0					0	-1.57044	8.44768	1	-1.85216	8.44768	0
40S ribosomal protein S21	RPS21	Q8WVC2;P63220;Q9BYK1;Q9BYK2	10;10;8;2	10;10;8;2	10;10;8;2	10	7	8	8	7	7	10	7	8	8	7	7	10	7	8	8	7	7	-1.48761	10.329	0	-0.854794	10.1683	0	-1.46329	10.256	0	-0.480425	10.4312	0	-0.552674	10.203	0	-0.848816	10.3319	0
Guanine nucleotide-binding protein subunit beta-2-like 1;Guanine nucleotide-binding protein subunit beta-2-like 1, N-terminally processed	GNB2L1	P63244;J3KPE3;D6RAC2;H0Y8W2;D6RHH4;H0YAM7;D6REE5;H0YAF8;D6R9Z1;D6R9L0;D6RFX4;D6RAU2;E9PD14;D6RFZ9;D6RBD0;H0Y8R5;D6RGK8;D6RHJ5;D6R909;H0Y9P0;D6RDI0	35;32;26;26;24;24;24;22;22;22;20;15;15;15;14;13;7;7;7;6;4	35;32;26;26;24;24;24;22;22;22;20;15;15;15;14;13;7;7;7;6;4	26;23;17;19;23;17;17;13;21;21;20;15;15;15;14;10;7;4;7;0;4	30	26	28	34	24	25	30	26	28	34	24	25	22	19	20	26	16	17	-0.21377	12.099	0	-0.0778571	12.0176	0	-0.416119	12.0602	0	-0.424788	12.0708	0	-0.353517	11.9792	0	-0.728111	12.0274	0
Actin, cytoplasmic 2;Actin, cytoplasmic 2, N-terminally processed	ACTG1	P63261;I3L3I0;I3L1U9;I3L4N8;I3L3R2;J3KT65	64;35;35;35;21;20	64;35;35;35;21;20	0;0;0;0;0;0	47	41	44	62	41	44	47	41	44	62	41	44	0	0	0	0	0	0	-0.192578	13.3657	0	-0.66345	13.4759	0	-0.699108	13.4243	0	-0.12316	13.3756	0	-1.00091	13.4394	0	-0.885073	13.4086	0
Serine/threonine-protein phosphatase 2A catalytic subunit alpha isoform	PPP2CA	P67775;P67775-2	11;9	11;9	0;0	7	6	4	7	8	4	7	6	4	7	8	4	0	0	0	0	0	0	-0.186402	9.39148	0	0.444292	9.405	0	-0.151864	9.3983	0	0.574211	9.5136	0	0.974307	9.50395	0	0.435116	9.50881	0
Nuclease-sensitive element-binding protein 1	YBX1	P67809;H0Y449;C9J5V9	24;21;9	24;21;9	19;19;8	20	11	17	21	14	14	20	11	17	21	14	14	15	10	12	16	11	11	-0.189297	10.6968	0	0.00348131	10.6743	0	-0.360156	10.6857	0	-0.233028	10.6907	0	-0.0602498	10.6648	0	-0.486744	10.6779	0
Casein kinase II subunit beta	CSNK2B;CSNK2B-LY6G5B-1181;CSNK2B-LY6G5B--991	Q5SRQ6;P67870;Q5SRQ3;N0E472;A0A0G2JM12	4;4;3;2;2	4;4;3;2;2	4;4;3;2;2	2	4	2	2	4	3	2	4	2	2	4	3	2	4	2	2	4	3	0.77804	9.00488	0	1.13036	9.21079	0	0.684935	9.11993	0	1.9882	9.26727	0	1.05332	9.19501	0	1.20764	9.23264	0
Tropomyosin alpha-4 chain	TPM4	P67936;A0A2R8YE05;K7ENT6;P67936-2;K7EPB9	46;33;33;33;15	29;16;16;16;13	4;4;4;4;4	37	28	31	42	23	30	23	15	17	27	11	16	3	3	3	4	2	3	-0.881016	10.4294	0	-1.18671	10.5709	0	-1.2773	10.5059	0	-0.538913	10.4685	0	-0.710402	10.6199	0	-0.96382	10.5507	0
Actin, alpha cardiac muscle 1;Actin, alpha skeletal muscle;Actin, aortic smooth muscle;Actin, gamma-enteric smooth muscle	ACTC1;ACTA1;ACTA2;ACTG2	P68032;P68133;P62736;P63267;A6NL76;P63267-2;C9JFL5;F6UVQ4;F6QUT6;F8WB63;B8ZZJ2	39;37;36;35;26;26;14;14;14;13;13	13;11;11;10;7;7;4;4;4;3;3	13;11;11;10;7;7;4;4;4;3;3	34	27	27	35	28	26	9	5	5	10	6	4	9	5	5	10	6	4	-0.401186	12.2241	0	-0.784163	12.3122	0	-0.882975	12.2704	0	-0.27486	12.2409	0	-0.5633	12.3378	0	-0.740302	12.292	0
Elongation factor 1-alpha 1;Putative elongation factor 1-alpha-like 3;Elongation factor 1-alpha;Elongation factor 1-alpha 2	EEF1A1;EEF1A1P5;EEF1A2	P68104;Q5VTE0;A0A087WVQ9;P68104-2;A0A087WV01;A0A2U3TZH3;Q05639;A6PW80;Q5JR01;A0A2R8Y488;A0A2R8Y660;A0A2R8YDN5	26;25;23;23;21;13;13;7;7;7;6;5	26;25;23;23;21;13;13;7;7;7;6;5	26;25;23;23;21;13;13;7;7;7;6;5	16	19	17	21	16	17	16	19	17	21	16	17	16	19	17	21	16	17	0.684733	11.114	0	0.722055	11.0979	0	0.438439	11.106	0	0.582327	11.0952	0	0.952108	11.1423	0	0.428364	11.1194	0
Tubulin alpha-1B chain	TUBA1B	P68363;P68363-2;C9JDS9	35;28;8	3;3;1	0;0;0	29	27	26	34	28	25	3	3	3	3	3	3	0	0	0	0	0	0	-0.451938	10.9514	0	-1.81183	10.957	1	-1.35348	10.9542	0	-0.0480517	11.0069	0	-0.9228	11.0321	0	-0.808323	11.0197	0
Tubulin beta-4B chain	TUBB4B	P68371;M0R2D3;M0R2T4;A0A075B724	37;11;3;1	37;11;3;1	2;0;0;0	30	25	26	37	25	24	30	25	26	37	25	24	1	1	1	2	1	1	-0.194264	11.8342	0	-0.304369	11.8581	0	-0.51213	11.8463	0	0.237387	11.8996	0	-0.209311	11.8711	0	-0.308075	11.8856	0
Histone H3.1;Histone H3.1t	HIST1H3A;HIST3H3	P68431;Q16695;Q6NXT2	14;11;6	14;11;6	1;0;0	8	9	5	7	7	9	8	9	5	7	7	9	0	0	0	1	0	1	0.757916	11.1499	0	0.687011	11.0826	0	0.454041	11.1175	0	0.457714	11.0953	0	0.848972	11.1133	0	0.310927	11.1044	0
Nucleolar protein 14	NOP14	P78316;E9PFK5;P78316-2	29;25;25	29;25;25	29;25;25	11	12	16	12	12	16	11	12	16	12	12	16	11	12	16	12	12	16	0.507453	9.71796	0	0.217082	9.65868	0	0.109632	9.68933	0	-0.196213	9.60637	0	-0.391004	9.5699	0	-0.620144	9.58852	0
Immunoglobulin-binding protein 1	IGBP1	P78318	6	6	6	3	4	3	2	2	2	3	4	3	2	2	2	3	4	3	2	2	2	-0.341984	9.07457	0			0	-0.57754	9.07457	0	-0.445247	9.06114	0	-0.107111	9.11864	0	-0.62609	9.09084	0
Ribonuclease P protein subunit p38	RPP38	P78345;Q5VUC3;Q5VUC9	15;8;5	15;8;5	15;8;5	8	4	2	8	7	7	8	4	2	8	7	7	8	4	2	8	7	7	-0.0721822	9.17369	0	0.420779	9.28349	0	-0.10709	9.23205	0	0.423983	9.25291	0	0.431368	9.28532	0	0.0951935	9.26942	0
Ribonuclease P protein subunit p30	RPP30	P78346-2;P78346;Q5VU10;Q5VU11	16;15;10;10	16;15;10;10	16;15;10;10	10	5	6	12	4	4	10	5	6	12	4	4	10	5	6	12	4	4	-1.02622	9.23898	0	-1.36484	9.05616	1	-1.43309	9.15712	1	-0.676366	9.27656	0	-0.719763	9.11975	0	-1.032	9.20519	0
General transcription factor II-I	GTF2I	P78347-2;P78347-4;P78347-3;P78347;P78347-5;C9J6M0;A0A087WW90;A0A0D9SF80;Q86UP8-3;Q86UP8;Q6EKJ0	51;51;51;51;13;4;2;2;2;2;2	51;51;51;51;13;4;2;2;2;2;2	51;51;51;51;13;4;2;2;2;2;2	38	32	28	38	32	18	38	32	28	38	32	18	38	32	28	38	32	18	-1.26245	10.5107	0	-0.979032	10.3914	0	-1.41502	10.4551	0	-0.308885	10.6164	0	0.343052	10.569	0	-0.328884	10.5933	0
SRSF protein kinase 2;SRSF protein kinase 2 N-terminal;SRSF protein kinase 2 C-terminal	SRPK2	P78362;P78362-2;H7C5L6;H7C521;F8WBW4;C9J2M4;C9JWF7	22;22;6;5;3;3;3	16;16;4;3;3;2;2	16;16;4;3;3;2;2	16	13	14	12	12	13	11	9	10	7	8	9	11	9	10	7	8	9	0.489607	9.81593	0	0.426661	9.90651	0	0.19801	9.86358	0	0.327112	9.78803	0	0.0606944	9.84679	0	-0.128415	9.81841	0
T-complex protein 1 subunit beta	CCT2	P78371;F5GWF6;P78371-2;F8VQ14	29;26;26;22	29;26;26;22	29;26;26;22	19	18	16	19	18	17	19	18	16	19	18	17	19	18	16	19	18	17	0.326425	10.0828	0	0.117806	10.1195	0	-0.0376781	10.1015	0	0.476388	10.1085	0	0.369061	10.1605	0	0.0934442	10.1353	0
mRNA export factor	RAE1	P78406;E9PQ57;E9PPG9;B0QZ36;B0QZ37	16;13;8;4;1	16;13;8;4;1	16;13;8;4;1	13	12	10	6	12	12	13	12	10	6	12	12	13	12	10	6	12	12	0.578465	9.98884	0	0.312327	10.0095	0	0.187264	9.99928	0	0.743182	10.0192	0	0.4137	10.0266	0	0.25677	10.0229	0
Suppression of tumorigenicity 5 protein	ST5	P78524;P78524-2;B4DDL8;P78524-3;E9PKE0;E9PJC3;E9PKN3;E9PLH5;E9PQA9;E9PJY5;E9PM84;E9PNX7;E9PNM8;E9PKM1;E9PK36;E9PN93;E9PME1;E9PMP1;E9PLH6;E9PMJ9;E9PLR2;E9PII1;E9PQU6;H0YDL0;E9PPL2;E9PRS6;E9PI72;E9PLB6;E9PJP0;E9PLD7;E9PI58;H0YE59;E9PQM5;E9PPS6;E9PM32;E9PI67;E9PKV3	54;31;27;24;17;16;11;11;10;9;9;9;8;8;7;7;7;7;7;7;7;6;6;6;4;4;4;4;3;3;3;3;2;2;2;2;2	54;31;27;24;17;16;11;11;10;9;9;9;8;8;7;7;7;7;7;7;7;6;6;6;4;4;4;4;3;3;3;3;2;2;2;2;2	53;30;26;23;16;16;11;11;10;9;9;8;8;8;7;7;7;7;7;7;7;6;6;6;4;4;4;4;3;3;3;2;2;2;2;2;2	45	18	15	48	19	13	45	18	15	48	19	13	44	18	15	47	19	13	-2.65825	10.3401	1	-2.63808	10.4222	1	-2.91115	10.3831	1	-1.62333	10.3983	1	-1.88458	10.4616	1	-2.10064	10.4311	1
DNA-dependent protein kinase catalytic subunit	PRKDC	P78527;P78527-2;F5GX40;H0YG84	178;175;5;3	178;175;5;3	178;175;5;3	119	113	142	93	125	118	119	113	142	93	125	118	119	113	142	93	125	118	0.841751	11.1225	0	0.450874	11.1343	0	0.384454	11.1284	0	0.506187	11.0604	0	0.219665	11.0955	0	0.0350783	11.0783	0
Brain acid soluble protein 1	BASP1	P80723;P80723-2;U3KQP0	30;24;9	30;24;9	30;24;9	18	25	17	22	24	20	18	25	17	22	24	20	18	25	17	22	24	20	0.395188	10.3766	0	0.688638	10.3849	0	0.269427	10.3808	0	1.67159	10.6338	0	1.81972	10.6241	0	1.40345	10.629	0
28S ribosomal protein S25, mitochondrial	MRPS25	P82663;E7EPW2;P82663-2;P82663-3	17;11;11;7	17;11;11;7	17;11;11;7	10	8	8	14	5	7	10	8	8	14	5	7	10	8	8	14	5	7	0.405581	9.41007	0	0.547355	9.56241	0	0.205915	9.49289	0	0.876188	9.49635	0	0.222795	9.50709	0	0.230139	9.50175	0
28S ribosomal protein S35, mitochondrial	MRPS35	P82673;H0YG82;P82673-2	4;2;2	4;2;2	4;2;2	2	3	2	1	1	1	2	3	2	1	1	1	2	3	2	1	1	1	0.612462		0			0	0		0	0.759019	8.56278	0			0	0.469351	8.56278	0
28S ribosomal protein S5, mitochondrial	MRPS5	P82675;P82675-2	6;3	6;3	6;3	1	4	0	2	1	1	1	4	0	2	1	1	1	4	0	2	1	1							0			0.970068	8.63641	0			0	0.690545	8.63641	0
28S ribosomal protein S11, mitochondrial	MRPS11	P82912-2;P82912;H0YL99;P82912-3	3;3;2;2	3;3;2;2	3;3;2;2	3	3	2	1	1	1	3	3	2	1	1	1	3	3	2	1	1	1							0			0.521155	8.43912	0			0	0.212886	8.43912	0
28S ribosomal protein S15, mitochondrial	MRPS15	P82914	7	7	7	4	3	3	4	5	5	4	3	3	4	5	5	4	3	3	4	5	5			0	0.409992	8.64102	0	0.0863052	8.64102	0	0.344859	8.59413	0	0.661514	8.79548	0	0.165071	8.70637	0
28S ribosomal protein S9, mitochondrial	MRPS9	P82933	12	12	12	3	5	5	5	6	5	3	5	5	5	6	5	3	5	5	5	6	5	0.691701	9.10102	0	2.4415	8.83787	1	1.29912	8.98908	1	0.388605	9.04696	0	2.7517	9.03699	2	1.21956	9.042	0
Serine beta-lactamase-like protein LACTB, mitochondrial	LACTB	P83111;P83111-2;H0YNN5	21;13;7	21;13;7	21;13;7	14	7	9	13	10	11	14	7	9	13	10	11	14	7	9	13	10	11	-0.455761	9.87354	0	-0.11437	9.78808	0	-0.564291	9.83291	0	-0.338647	9.88876	0	-0.299053	9.76227	0	-0.651511	9.8301	0
U7 snRNA-associated Sm-like protein LSm11	LSM11	P83369	10	10	10	1	6	2	3	4	6	1	6	2	3	4	6	1	6	2	3	4	6			0	0.397886	9.13928	0	0.073333	9.13928	0	1.97907	9.01955	0	0.181356	9.10343	0	0.786598	9.06351	0
60S ribosomal protein L24	RPL24	P83731;C9JNW5;C9JXB8	26;24;23	26;24;23	26;24;23	18	23	20	15	18	19	18	23	20	15	18	19	18	23	20	15	18	19	0.618599	11.7162	0	0.844564	11.7051	0	0.460651	11.7107	0	1.10094	11.8097	0	0.991904	11.7341	0	0.736154	11.7736	0
Enhancer of rudimentary homolog	ERH	P84090;G3V279	10;5	10;5	10;5	8	8	7	8	8	6	8	8	7	8	8	6	8	8	7	8	8	6	0.850788	9.92991	0	1.10363	10.0677	0	0.704103	10.0042	0	1.34938	10.0322	0	1.05055	10.0569	0	0.912864	10.0447	0
Serine/arginine-rich splicing factor 3	SRSF3	P84103-2;P84103;A0A087X2D0	13;13;7	12;12;6	12;12;6	8	11	10	10	10	9	7	10	9	9	9	8	7	10	9	9	9	8	0.441323	10.5267	0	0.986304	10.4902	0	0.445028	10.5089	0	0.835388	10.5989	0	0.852195	10.4638	0	0.510722	10.5366	0
Forkhead box protein K1	FOXK1	P85037;P85037-2;U3KQ26;E9PM37	16;12;2;1	16;12;2;1	15;11;2;0	1	12	10	1	9	8	1	12	10	1	9	8	1	12	10	0	8	8	3.73185	9.31257	2	3.49246	9.31357	2	3.38825	9.31307	2	3.32946	9.3645	2	3.68608	9.39492	2	3.15401	9.37998	2
Vacuolar fusion protein CCZ1 homolog;Vacuolar fusion protein CCZ1 homolog B	CCZ1;CCZ1B	P86791;P86790;F8WD66	3;3;1	3;3;1	3;3;1	1	2	0	1	0	0	1	2	0	1	0	0	1	2	0	1	0	0							0			-1.15373		0			0	0		0
Disabled homolog 2	DAB2	P98082-3;P98082;P98082-2;D6REB1;D6RIA5;D6RFF7	11;11;9;2;2;2	11;11;9;2;2;2	11;11;9;2;2;2	0	10	2	0	8	3	0	10	2	0	8	3	0	10	2	0	8	3	-0.134455		0	0.648695	8.78915	0	0.303608	8.78915	0	4.39515	9.48271	2	3.10697	9.18798	2	3.47839	9.35988	2
Basement membrane-specific heparan sulfate proteoglycan core protein;Endorepellin;LG3 peptide	HSPG2	P98160;H7BYA5;A0A0U1RQT3	14;1;1	14;1;1	14;1;1	8	2	0	10	2	0	8	2	0	10	2	0	8	2	0	10	2	0							0			-0.56086	8.69678	0	-1.54915	8.943	1	-1.38663	8.83711	1
RNA-binding protein 10	RBM10	P98175-2;P98175;P98175-5;P98175-4;P98175-3	15;15;15;14;14	15;15;15;14;14	13;13;13;12;12	4	3	2	12	2	3	4	3	2	12	2	3	4	3	1	10	1	2	-1.02353	8.74159	0			0	-1.24721	8.74159	0	-0.279486	8.82885	0			0	-0.6239	8.82885	0
Transcription factor A, mitochondrial	TFAM	Q00059;H7BYN3;Q00059-2	10;8;7	10;8;7	10;8;7	4	5	7	6	4	5	4	5	7	6	4	5	4	5	7	6	4	5	0.207245	9.12324	0	0.943047	9.1378	0	0.29114	9.13058	0	0.622561	9.19466	0	0.667948	9.08513	0	0.313402	9.14334	0
Phosphate carrier protein, mitochondrial	SLC25A3	Q00325-2;F8VVM2;Q00325;F8VWQ0;F8VZL5;F8VWR4	10;9;9;4;3;3	10;9;9;4;3;3	10;9;9;4;3;3	6	1	4	6	3	3	6	1	4	6	3	3	6	1	4	6	3	3	-0.324247	9.66724	0			0	-0.560007	9.66724	0			0	-0.0453547	9.6561	0	-0.382215	9.6561	0
Cyclin-dependent-like kinase 5	CDK5	Q00535;Q00535-2;F8VXD2;E7EUK8;Q00534;Q96Q40-6;O94921-3;O94921-2;O94921	8;6;1;1;1;1;1;1;1	7;5;0;0;0;0;0;0;0	7;5;0;0;0;0;0;0;0	5	6	3	4	6	3	4	5	2	3	5	2	4	5	2	3	5	2	0.59379	8.72771	0	0.29583	8.88222	0	0.189117	8.8118	0	0.958304	8.79697	0	0.348489	8.89102	0	0.334938	8.84654	0
Cyclin-dependent kinase 17	CDK17	Q00537;F5H6Z0;Q00537-2;F8VQZ9;F8VZY6	10;9;9;3;2	9;8;8;3;2	7;6;6;2;1	4	4	2	3	5	2	3	3	1	2	4	1	3	1	1	2	3	1							0			0.864943	8.62123	0	1.07864	8.80597	0	0.634681	8.72335	0
Cdc42 effector protein 1	CDC42EP1	Q00587-2;Q00587;B0QYC6;B0QYC7;B0QYC8	10;10;3;3;3	10;10;3;3;3	10;10;3;3;3	3	3	3	2	7	4	3	3	3	2	7	4	3	3	3	2	7	4	0.40517	9.37471	0	2.68116	9.17957	2	1.2895	9.28801	0	0.396919	9.3733	0	2.24123	9.1244	1	0.955102	9.26644	0
Heterogeneous nuclear ribonucleoprotein U	HNRNPU	Q00839	59	59	6	50	49	47	43	48	47	50	49	47	43	48	47	5	5	6	5	5	4	0.165648	11.417	0	-0.529607	11.3128	0	-0.433229	11.368	0	-0.0446248	11.3847	0	-0.310359	11.3411	0	-0.503366	11.3634	0
Spectrin beta chain, non-erythrocytic 1	SPTBN1	Q01082;A0A087WUZ3;F8W6C1	299;296;87	299;296;87	23;23;0	274	235	254	249	236	240	274	235	254	249	236	240	20	16	16	19	17	17	0.254241	12.7177	0	0.250869	12.7071	0	-0.0117308	12.7124	0	0.396605	12.7415	0	0.278589	12.7116	0	0.00876043	12.7268	0
Spectrin beta chain, non-erythrocytic 1	SPTBN1	Q01082-2	279	3	0	257	222	241	233	222	226	3	3	3	3	3	3	0	0	0	0	0	0	0.159264	9.53338	0	0.666394	9.67186	0	0.12942	9.60811	0	0.357524	9.56588	0	-0.313668	9.51542	0	-0.292841	9.54139	0
Spectrin beta chain, non-erythrocytic 1	SPTBN1	Q01082-3	277	6	6	255	222	241	231	221	225	6	5	6	6	5	5	6	5	6	6	5	5	0.240704	10.8248	0	0.261624	10.7355	0	-0.0172356	10.7824	0	0.12052	10.8056	0	0.966365	10.8637	0	0.192508	10.8356	0
Forkhead box protein K2	FOXK2	Q01167-2;Q01167;E9PPI7	3;3;2	2;2;1	2;2;1	0	2	0	2	3	1	0	2	0	1	2	1	0	2	0	1	2	1							0			-0.176603		0	0.392611		0	0		0
Fatty acid-binding protein, epidermal	FABP5	Q01469;I6L8B7;A8MUU1	11;7;1	11;7;1	11;7;1	2	3	9	1	0	1	2	3	9	1	0	1	2	3	9	1	0	1	1.78948	8.8838	0			0	1.64132	8.8838	0	-0.692748	8.53906	0			0	-1.04122	8.53906	0
Adenylyl cyclase-associated protein 1;Adenylyl cyclase-associated protein	CAP1	Q01518-2;Q01518;Q5T0R5;Q5T0R4;Q5T0R3;Q5T0R2;Q5T0R1;Q5T0R9;Q5T0R7;Q5T0R6;Q5T0R8;Q5T0S3	16;16;8;8;8;8;8;8;7;7;4;4	16;16;8;8;8;8;8;8;7;7;4;4	16;16;8;8;8;8;8;8;7;7;4;4	6	4	0	12	6	3	6	4	0	12	6	3	6	4	0	12	6	3							0			-0.492968	9.16864	0	-0.108646	9.31229	0	-0.65109	9.24638	0
Large neutral amino acids transporter small subunit 1	SLC7A5	Q01650;H0YJ95;A0A0C4DGL4;G3V4Z6;Q9UM01;Q92536	4;1;1;1;1;1	4;1;1;1;1;1	4;1;1;1;1;1	2	4	4	3	3	3	2	4	4	3	3	3	2	4	4	3	3	3	1.78917	9.14923	0	0.796643	9.13674	0	1.04416	9.14303	0	1.67844	9.1236	0	1.15037	9.20727	0	1.11205	9.16745	0
Exosome component 10	EXOSC10	Q01780;Q01780-2;K7EJ37	54;51;7	54;51;7	54;51;7	37	39	41	36	34	37	37	39	41	36	34	37	37	39	41	36	34	37	-0.203029	10.4946	0	0.700374	10.5506	0	-0.0405624	10.5235	0	0.432924	10.5941	0	0.604792	10.533	0	0.18286	10.5646	0
OTU domain-containing protein 4	OTUD4	Q01804;Q01804-5;Q01804-3	2;1;1	2;1;1	2;1;1	0	1	1	0	2	0	0	1	1	0	2	0	0	1	1	0	2	0							0					0	3.80539		0	0		0
DNA repair protein complementing XP-C cells	XPC	Q01831;Q01831-2;E7EUB5;Q01831-3	14;12;2;1	14;12;2;1	14;12;2;1	7	3	8	5	4	6	7	3	8	5	4	6	7	3	8	5	4	6	0.0154259	9.13289	0	0.0967678	9.1593	0	-0.212533	9.1463	0	0.162405	9.1557	0	-0.307816	9.10063	0	-0.39491	9.12904	0
A-kinase anchor protein 17A	AKAP17A	Q02040;X6RAJ1;Q02040-2;Q02040-3	22;14;14;14	22;14;14;14	22;14;14;14	12	15	14	10	11	15	12	15	14	10	11	15	12	15	14	10	11	15	0.800786	9.8176	0	0.167304	9.93337	0	0.229284	9.87933	0	0.447041	9.75303	0	-0.195688	9.879	0	-0.191134	9.82057	0
Kinesin-like protein KIF23;Kinesin-like protein	KIF23	Q02241;H7BYN4;A0A2R8Y531;H0YMJ4	44;43;8;4	44;43;8;4	3;2;0;0	31	31	28	28	28	25	31	31	28	28	28	25	3	3	2	2	2	3	-0.163642	10.3044	0	-0.351119	10.3128	0	-0.519469	10.3086	0	0.123791	10.3473	0	-0.273184	10.3233	0	-0.400049	10.3355	0
Desmoglein-1	DSG1	Q02413;Q02413-2	6;1	6;1	6;1	3	3	4	2	2	0	3	3	4	2	2	0	3	3	4	2	2	0	0.302382	8.82979	0			0	0.0886346	8.82979	0	-0.244428	8.74667	0	1.04882		0	-0.585865	8.74667	0
Desmocollin-2	DSC2	Q02487;Q02487-2	18;14	18;14	15;11	7	14	7	6	12	9	7	14	7	6	12	9	5	12	7	5	11	7	0.308209	9.53458	0	0.70853	9.57207	0	0.232979	9.55373	0	1.15539	9.69355	0	1.49865	9.73415	0	0.99161	9.71433	0
Histone H1.1	HIST1H1A	Q02539	16	8	8	13	14	14	16	9	9	6	6	6	8	4	4	6	6	6	8	4	4	-0.052552	10.1151	0	0.256356	10.1651	0	-0.172051	10.1409	0	-0.751282	10.0245	0	-0.383043	10.071	0	-0.900551	10.0484	0
60S ribosomal protein L18a	RPL18A	Q02543;M0R117;M0R0P7	28;27;20	28;27;20	5;5;3	24	24	23	22	19	19	24	24	23	22	19	19	3	5	3	2	3	3	-0.0540501	11.7231	0	-0.132208	11.6191	0	-0.360429	11.6742	0	-0.317541	11.686	0	-0.598488	11.5578	0	-0.777315	11.6266	0
Procollagen-lysine,2-oxoglutarate 5-dioxygenase 1	PLOD1	Q02809;Q02809-2;Q5JXB8;Q5JXB7	11;11;2;2	11;11;2;2	11;11;2;2	3	8	7	5	8	5	3	8	7	5	8	5	3	8	7	5	8	5	0.0447492	9.01924	0	0.00914728	8.93666	0	-0.236985	8.97991	0	0.941301	9.17684	0	1.3405	9.18232	0	0.783114	9.17959	0
60S ribosomal protein L6	RPL6	Q02878;F8VZ45;U3KQR5;F8VR69;F8VZA3;F8VWR1;F8VU16	40;18;18;9;9;9;9	40;18;18;9;9;9;9	40;18;18;9;9;9;9	31	29	32	35	28	31	31	29	32	35	28	31	31	29	32	35	28	31	0.400774	12.165	0	0.167422	12.0036	0	0.0243196	12.0918	0	0.069626	12.1111	0	0.113969	11.9952	0	-0.243259	12.057	0
DNA topoisomerase 2-beta;DNA topoisomerase 2	TOP2B	Q02880-2;Q02880;E9PCY5;H7BZ82	67;67;54;3	67;67;54;3	52;52;39;3	29	35	55	36	34	45	29	35	55	36	34	45	19	24	41	24	24	36	0.876414	10.5951	0	0.936937	10.6403	0	0.63876	10.6183	0	0.297779	10.4905	0	0.105051	10.4928	0	-0.125151	10.4917	0
A-kinase anchor protein 12	AKAP12	Q02952;Q02952-3;Q02952-2	25;24;24	25;24;24	25;24;24	2	13	18	3	18	16	2	13	18	3	18	16	2	13	18	3	18	16	3.38046	9.34783	2	3.23291	9.44525	2	3.03453	9.39926	2	3.73161	9.44524	2	3.58856	9.41916	2	3.33443	9.43239	2
Caveolin-1;Caveolin	CAV1	Q03135;E9PCT5	8;5	8;5	4;1	4	5	5	6	5	5	4	5	5	6	5	5	3	2	3	3	3	3	0.178394	9.60365	0	0.896474	9.71399	0	0.254422	9.66231	0	0.12622	9.59539	0	0.063277	9.56805	0	-0.234912	9.58193	0
Lamin-B2	LMNB2	Q03252	90	90	80	63	58	65	73	58	62	63	58	65	73	58	62	55	51	57	64	49	54	0.0703594	11.1916	0	-0.387871	11.214	0	-0.41711	11.203	0	-0.175331	11.1553	0	-0.286457	11.2275	0	-0.558875	11.1929	0
CCAAT/enhancer-binding protein zeta	CEBPZ	Q03701;C9J9W7	39;6	39;6	39;6	29	23	25	33	21	20	29	23	25	33	21	20	29	23	25	33	21	20	0.30489	10.2651	0	-0.0703668	10.2103	0	-0.141943	10.2386	0	0.149449	10.2399	0	-0.0719166	10.2101	0	-0.292862	10.2252	0
Eukaryotic translation initiation factor 4 gamma 1	EIF4G1	Q04637-3;Q04637;E7EUU4;Q04637-8;Q04637-9;Q04637-6;Q04637-5;Q04637-4;E7EX73;E9PGM1;Q04637-7;H7C044;C9J6B6;C9JF13;C9J2Z7;C9K073;C9JIH5;C9JWH9;C9JHW9;H7C0V6;A0A0A0MSA7;A0A0U1RQK7;O43432-4;O43432;O43432-3	21;21;20;20;20;19;19;19;18;18;18;6;6;6;5;4;2;2;2;2;1;1;1;1;1	21;21;20;20;20;19;19;19;18;18;18;6;6;6;5;4;2;2;2;2;1;1;1;1;1	21;21;20;20;20;19;19;19;18;18;18;6;6;6;5;4;2;2;2;2;1;1;1;1;1	8	13	7	8	12	7	8	13	7	8	12	7	8	13	7	8	12	7	0.237988	9.62409	0	0.403512	9.74854	0	0.0501928	9.69075	0	0.913237	9.74564	0	0.605051	9.78412	0	0.431659	9.76531	0
Transducin-like enhancer protein 1;Transducin-like enhancer protein 4	TLE1;TLE4	Q04724;Q04727-2;Q04727-4;Q04727;Q04727-3;Q5T3G3;Q5T3G2	7;4;4;4;4;2;1	7;4;4;4;4;2;1	4;1;1;1;1;2;1	1	6	4	2	5	4	1	6	4	2	5	4	0	4	2	0	2	1	2.58891	9.07312	2	1.23542	9.08735	0	1.61939	9.08029	1	2.64126	9.07559	1	1.77947	9.20842	0	1.84058	9.14706	1
Single-stranded DNA-binding protein, mitochondrial	SSBP1	Q04837;A0A0G2JLD8;E7EUY5;C9K0U8	8;7;7;6	8;7;7;6	8;7;7;6	4	1	4	4	5	6	4	1	4	4	5	6	4	1	4	4	5	6	0.336155	8.76228	0	1.54066	8.73229	0	0.651674	8.74754	0			0	1.45991	8.71433	0	1.01354	8.71433	0
14-3-3 protein eta	YWHAH	Q04917;A2IDB2;F8WEB6;A2IDB1	13;7;3;3	10;6;2;2	10;6;2;2	8	10	8	10	10	11	6	7	6	7	8	8	6	7	6	7	8	8	0.376794	9.19318	0	0.715208	9.191	0	0.275792	9.19209	0	0.632762	9.23837	0	1.35273	9.31982	0	0.626344	9.281	0
Serine/arginine-rich splicing factor 11	SRSF11	Q5T760;Q05519-2;Q05519;B4DWT1;Q5T757	3;3;3;1;1	3;3;3;1;1	3;3;3;1;1	1	1	2	2	2	1	1	1	2	2	2	1	1	1	2	2	2	1	1.51451		0			0	0		0			0	2.23026		0	0		0
MBT domain-containing protein 1	MBTD1	Q05BQ5;Q05BQ5-3;Q05BQ5-2;K7EQ11;H7C228	17;11;5;3;1	17;11;5;3;1	14;9;4;1;0	0	12	7	0	11	6	0	12	7	0	11	6	0	10	6	0	8	5	2.70416	9.15286	2	2.7136	9.25791	2	2.45239	9.20855	2	3.98127	9.45995	2	4.00816	9.55027	2	3.75183	9.50745	2
Exosome complex component RRP45	EXOSC9	Q06265;Q06265-2;D6R905;D6RIY6;D6RA17;Q06265-3;Q06265-4;D6RAP4;H0Y9L5	9;9;7;7;5;5;5;4;3	9;9;7;7;5;5;5;4;3	9;9;7;7;5;5;5;4;3	5	5	7	7	5	7	5	5	7	7	5	7	5	5	7	7	5	7	0.496923	9.79119	0	0.554393	9.81521	0	0.261527	9.80336	0	0.443105	9.78178	0	0.293539	9.77023	0	0.0426095	9.77604	0
E3 ubiquitin-protein ligase RING1	RING1	Q06587;Q06587-2	5;4	3;2	3;2	0	4	2	0	2	1	0	2	0	0	1	0	0	2	0	0	1	0							0			0.836452		0			0	0		0
Fragile X mental retardation protein 1	FMR1	Q06787-5;Q06787-3;Q06787	42;41;41	40;39;39	0;0;0	33	27	29	34	23	23	31	25	27	32	21	21	0	0	0	0	0	0	-0.985645	10.4764	0	-1.00103	10.4138	0	-1.26042	10.4462	0	-0.786573	10.4975	0	-0.705141	10.4456	0	-1.07282	10.4723	0
Fragile X mental retardation protein 1	FMR1	Q06787-6;Q06787-4;Q06787-7;Q06787-10	41;40;40;32	2;2;2;0	0;0;0;0	33	27	29	33	23	23	2	2	2	2	2	2	0	0	0	0	0	0	-1.12259	9.25291	0	-1.47384	9.46359	0	-1.54919	9.3709	0	-0.895346	9.27562	0	-1.4481	9.46566	0	-1.49156	9.38095	0
Peroxiredoxin-1	PRDX1	Q06830;A0A0A0MSI0;A0A0A0MRQ5	17;16;7	17;16;7	13;12;3	12	8	8	14	10	7	12	8	8	14	10	7	8	4	5	10	7	5	-0.264809	9.81293	0	0.229962	9.92288	0	-0.291353	9.87137	0	0.192787	9.88095	0	0.670541	9.99944	0	0.0916203	9.94422	0
Complement component 1 Q subcomponent-binding protein, mitochondrial	C1QBP	Q07021;I3L3Q7;I3L3B0	5;3;3	5;3;3	5;3;3	4	3	4	5	2	2	4	3	4	5	2	2	4	3	4	5	2	2	-1.04813	9.5327	0	-1.29445	9.53336	0	-1.41802	9.53303	0	-0.477689	9.59644	0	-0.812434	9.58059	0	-0.986743	9.58859	0
Cytoskeleton-associated protein 4	CKAP4	Q07065;H3BUW6;H3BN64;H3BRM1;H3BRF9;Q96K21-4;Q96K21-3;Q96K21-2;Q96K21	45;1;1;1;1;1;1;1;1	45;1;1;1;1;1;1;1;1	45;1;1;1;1;1;1;1;1	32	17	17	39	15	15	32	17	17	39	15	15	32	17	17	39	15	15	-1.58722	10.1816	0	-1.40938	10.3351	0	-1.78066	10.2651	0	-1.45534	10.1919	1	-1.60731	10.3196	0	-1.86298	10.2604	1
Glutamyl aminopeptidase	ENPEP	Q07075;H0YA67	23;6	23;6	23;6	15	13	9	18	12	9	15	13	9	18	12	9	15	13	9	18	12	9	-1.53559	9.54224	0	-1.86992	9.68634	1	-1.99336	9.62024	1	-0.266446	9.67631	0	-0.940268	9.76348	0	-0.933005	9.72208	0
KH domain-containing, RNA-binding, signal transduction-associated protein 1	KHDRBS1	Q07666;Q07666-2;Q07666-3;Q5VWX1	19;16;12;6	19;16;12;6	16;13;12;3	14	9	8	17	8	7	14	9	8	17	8	7	12	9	7	14	8	7	-0.503704	9.98356	0	-1.00134	10.0728	0	-1.03515	10.0305	0	0.170541	10.0792	0	-0.357222	10.1474	0	-0.416864	10.1147	0
DNA polymerase epsilon catalytic subunit A;DNA polymerase	POLE	Q07864;F5H1D6;F5H7E4	15;14;3	15;14;3	15;14;3	0	6	6	3	6	3	0	6	6	3	6	3	0	6	6	3	6	3	0.636381	8.72631	0	0.696285	8.73641	0	0.399129	8.73139	0	1.64914	8.68679	0	1.10935	8.56959	0	1.08468	8.63213	1
Serine/arginine-rich splicing factor 4	SRSF4	Q08170;A0A0D9SEM4;A0A0D9SGD2	11;8;2	8;5;1	8;5;1	10	9	8	7	6	8	7	6	5	4	3	5	7	6	5	4	3	5	-1.08116	9.40825	0	1.12865	9.21274	0	-0.262643	9.3214	0	-1.12688	9.40388	0	0.620373	9.11379	0	-0.598867	9.28262	0
ATP-dependent RNA helicase A	DHX9	Q08211;Q08211-2;REV__H0YA90;REV__Q7Z6J0-3	87;13;1;1	87;13;1;1	87;13;1;1	77	69	75	77	63	71	77	69	75	77	63	71	77	69	75	77	63	71	0.176925	11.8465	0	0.170885	11.8028	0	-0.0920436	11.8252	0	-0.057636	11.8105	0	-0.213455	11.7454	0	-0.462542	11.7792	0
Lactadherin;Lactadherin short form;Medin	MFGE8	Q08431-2;Q08431-4;Q08431;X6R3G6;Q08431-3;A0A087WUV5;H0YKS8	4;4;4;3;3;1;1	4;4;4;3;3;1;1	4;4;4;3;3;1;1	1	2	0	0	2	0	1	2	0	0	2	0	1	2	0	0	2	0							0					0	0.727241		0	0		0
FACT complex subunit SSRP1	SSRP1	Q08945;E9PMD4;A0A0U1RRK2;E9PPZ7	35;9;9;1	35;9;9;1	35;9;9;1	29	20	23	22	17	17	29	20	23	22	17	17	29	20	23	22	17	17	0.464195	10.5646	0	0.780964	10.4122	0	0.354395	10.495	0	0.107937	10.5057	0	0.551945	10.3699	0	-0.0132571	10.4431	0
Protein VAC14 homolog	VAC14	Q08AM6;A0A087WT26;H3BQD9	3;1;1	3;1;1	3;1;1	0	1	0	0	2	2	0	1	0	0	2	2	0	1	0	0	2	2							0					0	1.46866		0	0		0
tRNA (cytosine(34)-C(5))-methyltransferase	NSUN2	Q08J23-2;Q08J23;Q08J23-3;A0A140T9Y7	23;23;17;4	23;23;17;4	23;23;17;4	14	14	12	14	12	18	14	14	12	14	12	18	14	14	12	14	12	18	0.449664	9.75677	0	0.615285	9.83088	0	0.263354	9.7954	0	0.344411	9.73876	0	0.272064	9.77134	0	-0.0211231	9.75536	0
Histone-binding protein RBBP4	RBBP4	Q09028-3;Q09028;Q09028-2;Q09028-4;H0YF10;H0YCT5;H0YDK2;E9PNS2;E9PIC4;E9PNS6;H0YEU5;Q5JP02;C9JAJ9	14;14;13;10;6;5;5;4;4;4;4;4;3	5;5;4;4;1;1;1;1;1;1;1;0;0	5;5;4;4;1;1;1;1;1;1;1;0;0	12	11	12	13	12	11	5	4	4	4	4	3	5	4	4	4	4	3	0.401122	10.1633	0	0.0287821	10.0499	0	-0.040456	10.1103	0	-0.133947	10.079	0	-0.386128	9.99133	0	-0.58604	10.0374	0
Nuclear cap-binding protein subunit 1	NCBP1	Q09161;X6R941	11;3	11;3	11;3	7	3	8	3	2	3	7	3	8	3	2	3	7	3	8	3	2	3	0.350127	8.96752	0	0.560604	9.07661	0	0.185215	9.02548	0	0.316699	8.9619	0	0.141197	9.00586	0	-0.0950418	8.98444	0
Neuroblast differentiation-associated protein AHNAK	AHNAK	Q09666;E9PKR9;E9PLK4;E9PJZ0;E9PJC6;Q09666-2;E9PQE3	383;6;6;5;5;5;3	383;6;6;5;5;5;3	383;6;6;5;5;5;3	270	318	304	228	327	300	270	318	304	228	327	300	270	318	304	228	327	300	0.601307	12.1452	0	0.568734	12.108	0	0.318566	12.127	0	1.05423	12.2324	0	0.830518	12.1568	0	0.625757	12.1962	0
Cingulin-like protein 1	CGNL1	Q0VF96;Q0VF96-2	15;8	13;6	13;6	4	9	2	6	11	7	3	7	1	5	9	6	3	7	1	5	9	6			0	-0.255845	8.82044	0	-0.556795	8.82044	0	0.606632	8.66805	0	0.0179254	8.85995	0	-0.00388509	8.77452	0
[truncated: 1,503 more rows]

## Sheet: Table S3 (Legend)
Full list of identified HA-N-MYC interactors, for wild-type (WT) and P44L-mutant (P44L)
[truncated: 9 more rows]

## Sheet: Table S4 
Table S4. Cellular component clustering for N-MYC interacting proteins identified in MS. List of selected GO terms enriched by analyzing the mean extreme outliers obtained from the MS of HA-N-MYC-WT (n = 58) and -P44L (n = 87) duplicates. Terms referring to nuclear proteins and chromatin remodeling are shown. FDR, false rate discovery; fold enr., fold enrichment.
[truncated: 22 more rows]

[truncated: 6 more sheets: Table S5, Table S6, Table S7, Table S8, Table S9, Table S10]
